# Supplementary material for: Genome-wide DNA methylation and gene expression in human placentas derived from assisted reproductive technology
Source: Commun Med (Lond). 2024 Dec 19;4:267. doi: 10.1038/s43856-024-00694-6 (PMC11659305; doi:10.1038/s43856-024-00694-6)
Supplement: Supplementary file 4 — Supplementary Data 1-34 [file 43856_2024_694_MOESM4_ESM.xlsx]

## Sheet: Contents
Supplementary Data: Genome-wide DNA methylation and gene expression in human placentas derived from Assisted Reproductive Technology
Supplementary Data 1		General characteristics of control, ART, IUI, and SF newborns as well as their mothers included in the phenotype and genome-wide DNAm analysis
Supplementary Data 2		Parental infertility diagnoses of ART, IUI and SF newborns
Supplementary Data 3		General characteristics of control, ART, IUI, and SF newborns as well as their mothers included in the genome-wide mRNA-seq analysis
Supplementary Data 4		ART-associated differentially methylated CpGs
Supplementary Data 5		ART-associated DMRs
Supplementary Data 6		GO and KEGG enrichment analyses for ART-associated DMRs
Supplementary Data 7		ART-associated DEGs
Supplementary Data 8		Normalized mRNA-seq counts of DLK1, TRIM28, and NOTCH3
Supplementary Data 9		Gene expression correlations in control, ART, IUI and SF placentas
Supplementary Data 10		GO enrichment analysis for ART-associated DEGs
Supplementary Data 11		IUI- and in vitro culture-associated differentially methylated CpGs and DMRs
Supplementary Data 12		IUI-, SF-, and in vitro culture-associated DEGs
Supplementary Data 13		IVF-associated differentially methylated CpGs
Supplementary Data 14		IVF-associated DMRs
Supplementary Data 15		GO and KEGG enrichment analyses for IVF-associated DMRs
Supplementary Data 16		ICSI-associated differentially methylated CpGs
Supplementary Data 17		Common ART-associated alterations between IVF and ICSI placentas
Supplementary Data 18		IVF- and ICSI-associated DEGs
Supplementary Data 19		GO enrichment analysis for ICSI-associated DEGs
Supplementary Data 20		FRESH-associated differentially methylated CpGs
Supplementary Data 21		FET-associated differentially methylated CpGs
Supplementary Data 22		Common ART-associated alterations between FRESH and FET placentas
Supplementary Data 23		FRESH-associated DMRs
Supplementary Data 24		FET-associated DMRs
Supplementary Data 25		GO and KEGG enrichment analyses for FRESH-associated DMRs
Supplementary Data 26		GO and KEGG enrichment analyses for FET-associated DMRs
Supplementary Data 27		FRESH- and FET-associated DEGs
Supplementary Data 28		IVF-FRESH- and IVF-FET-associated differentially methylated CpGs
Supplementary Data 29		IVF-FRESH- and IVF-FET-associated DMRs
Supplementary Data 30		ART-associated sex-specific DNAm alterations
Supplementary Data 31		ART-associated sex-specific gene expression alterations
Supplementary Data 32		Correlations between placental gene expression, newborn phenotype, and maternal characteristics
Supplementary Data 33		ART-associated placental imprinting
Supplementary Data 34		DNAm levels at DLK1-DIO3 ICR in control, ART, IVF, ICSI, and SF placentas

## Sheet: Supplementary Data 1
Supplementary Data 1. General characteristics of control, ART, IUI, and SF newborns as well as their mothers included in the phenotype and genome-wide DNAm analysis. General characteristics of a) all, b) males, and c) females. Differences in weight, length, and HC of the newborns were calculated using both anthropometric measures and the SDs (z-scores) of measures based on finnish growth charts38…
a) All
Newborns		Control (n = 77) mean (±SD)	ART (n = 80) mean (±SD)	P-value	IVF (n = 50) mean (±SD)	ICSI (n = 30) mean (±SD)	Differences between groups, P-value	Control and IVF, P-value	Control and ICSI, P-value	IVF and ICSI, P-value	FRESH (n = 42) mean (±SD)	FET (n = 38) mean (±SD)	Differences between groups, P-value	Control and FRESH, P-value	Control and FET, P-value	FRESH and FET, P-value	IVF-FRESH (n = 25) mean (±SD)	IVF-FET (n = 25) mean (±SD)	Differences between groups, P-value	Control and IVF-FRESH, P-value	Control and IVF-FET, P-value	IVF-FRESH and IVF-FET, P-value	IUI (n = 12) mean (±SD)	P-value	SF (n = 11) mean (±SD)	P-value
Sex	(males/females)	54.5/45.5%	45.0/55.0%	0.265(1)	48.0/52.0%	40.0/60.0%	0.369(1)				33.3/ 66.7%	57.9/ 42.1%	0.046(1)				40.0/ 60.0%	56.0/ 44.0%	0.474(1)				66.7/33.3%	0.539(1)	45.5/54.5%	0.749(1)
GA	(week +days)	40 +4 (±1 +0)	40 +0 (±1 +1)	0.003(2)	40 +0 (±1 +1)	40 +1 (±1 +0)	0.012(4)	0.018(4)	0.141(4)	1.000(4)	40 +0 (±1 +1)	40 +1 (±1 +0)	0.009(4)	0.011(4)	0.165(4)	1.000(4)	39 +6 (±1 +1)	40 +1 (±1 +1)	0.019(4)	0.030(4)	0.244(4)	1.000(4)	40 +2 (±1 +2)	0.588(2)	39 +5 (±6 +6)	0.005(2)
Apgar score	(5 min after birth)	9.2 (±1.1)	9.4 (±0.6)	0.217(2)	9.5 (±0.6)	9.4 (±0.6)	0.343(4)				9.4 (±0.5)	9.5 (±0.7)	0.341(4)				9.5 (±0.5)	9.4 (±0.8)	0.367(4)				9.1 (±0.7)	0.237(2)	9.2 (±0.6)	0.456(2)
Birth weight	(g)	3658 (±380)	3575 (±489)	0.236(3)	3524 (±448)	3662 (±546)	0.197(4)				3468 (±487)	3694 (±469)	0.035(4)	0.070(4)	1.000(4)	0.063(4)	3423 (±494)	3624 (±381)	0.043(4)	0.038(4)	1.000(4)	0.244(4)	3538 (±381)	0.311(3)	3467 (±308)	0.114(3)
	(SD)	-0.03 (±0.87)	0.02 (±1.11)	0.742(3)	-0.09 (±0.97)	0.20 (±1.31)	0.442(4)				-0.11 (±1.12)	0.17 (±1.10)	0.432(4)				-0.25 (±1.10)	0.07 (±0.82)	0.437(4)				-0.28 (±0.88)	0.373(3)	-0.14 (±0.67)	0.707(3)
Birth length	(cm)	51 (±2)	51 (±2)	0.728(2)	50 (±2)	51 (±2)	0.696(4)				50 (±2)	51 (±2)	0.508(5)				50 (±3)	51 (±2)	0.646(5)				51 (±2)	0.936(2)	51 (±1)	0.867(2)
	(SD)	-0.07 (±0.87)	0.07 (±1.08)	0.389(3)	0.04 (±1.07)	0.10 (±1.11)	0.670(4)				-0.00 (±1.22)	0.14 (±0.90)	0.553(4)				0.07 (±1.28)	0.02 (±0.83)	0.788(4)				-0.03 (±0.85)	0.891(3)	0.33 (±0.83)	0.156(3)
HC	(cm)	35.4 (±1.2)	34.9 (±1.6)	0.020(3)	34.9 (±1.5)	34.9 (±1.8)	0.066(4)				34.7 (±1.6)	35.2 (±1.6)	0.029(4)	0.025(4)	0.785(4)	0.589(4)	34.8 (±1.5)	35.0 (±1.5)	0.102(4)				34.8 (±1.3)	0.108(3)	35.0 (±1.0)	0.260(3)
	(SD)	0.17 (±0.89)	-0.04 (±1.23)	0.240(3)	-0.00 (±1.19)	-0.09 (±1.32)	0.477(4)				-0.08 (±1.24)	0.01 (±1.24)	0.469(4)				-0.01 (±1.22)	0.00 (±1.19)	0.659(4)				-0.35 (±0.88)	0.125(2)	0.13 (±0.81)	0.892(3)
Placental weight	(g)	633.4 (±124.1)	625.7 (±136.7)	0.497(2)	606.6 (±110.9)	657.5 (±168.6)	0.224(4)				588.6 (±102.4)	666.6 (±158.1)	0.025(4)	0.212(4)	0.576(4)	0.022(4)	576.8 (±114.4)	636.4 (±100.9)	0.098(4)				694.8 (±120.0)	0.113(3)	613.2 (±122.5)	0.464(2)
Mothers
Age	(years)	31.1 (±4.6)	35.1 (±4.0)	<0.0001(3)	35.7 (±4.1)	34.1 (±3.6)	<0.0001(4)	<0.0001(4)	0.004(4)	0.325(4)	34.5 (±4.3)	35.7 (±3.5)	<0.0001(4)	<0.0001(4)	<0.001(4)	0.597(4)	35.2 (±4.8)	36.1 (±3.3)	<0.0001(4)	<0.001(4)	<0.0001(4)	1.000(4)	34.5 (±3.2)	0.016(3)	34.6 (±4.1)	0.017(3)
Parity		0.48 (±0.70)	0.30 (±0.56)	0.054(2)	0.20 (±0.40)	0.47 (±0.73)	0.047(5)	0.045(5)	1.000(5)	0.369(5)	0.14 (±0.42)	0.47 (±0.65)	0.005(5)	0.007(5)	1.000(5)	0.026(5)	0.12 (±0.33)	0.28 (±0.46)	0.024(5)	0.023(5)	0.639(5)	0.739(5)	0.33 (±0.49)	0.575(2)	0.27 (±0.47)	0.367(2)
Pre-pregnancy BMI	(kg/m2)	22.8 (±3.5)	23.5 (±3.6)	0.124(2)	23.4 (±3.4)	23.7 (±3.8)	0.431(4)				23.4 (±3.7)	23.8 (±3.4)	0.398(4)				23.1 (±3.5)	23.8 (±3.4)	0.485(4)				25.0 (±2.8)	0.006(2)	24.6 (±7.0)	0.515(2)
Gestational weight gain	(kg)	15.1 (±3.9) n = 70	13.4 (±5.0) n = 72	0.002(2)	13.8 (±4.7) n = 44	12.7 (±5.5) n = 28	0.044(4)	0.368(4)	0.053(4)	0.984(4)	13.5 (±5.7) n = 38	13.3 (±4.2) n = 34	0.070(4)				14.0 (±5.8) n = 23	13.5 (±3.2) n = 21	0.239(4)				14.1 (±5.6) n = 10	0.469(3)	13.9 (±7.4)	0.567(3)
b) Males
Newborns		Control (n = 42) mean (±SD)	ART (n = 36) mean (±SD)	P-value	IVF (n = 24) mean (±SD)	ICSI (n = 12) mean (±SD)	Differences between groups, P-value	Control and IVF, P-value	Control and ICSI, P-value	IVF and ICSI, P-value	FRESH (n = 14) mean (±SD)	FET (n = 22) mean (±SD)	Differences between groups, P-value	Control and FRESH, P-value	Control and FET, P-value	FRESH and FET, P-value
GA	(week +days)	40 +4 (±1 +0)	40 +1 (±1 +0)	0.205(3)	40 +2 (±1 +0)	40 +1 (±1 +0)	0.403(4)				40 +0 (±1 +2)	40 +2 (±0 +6)	0.292(4)
Apgar score	(5 min after birth)	9.3 (±0.7)	9.4 (±0.6)	0.467(2)	9.5 (±0.6)	9.3 (±0.7)	0.599(4)				9.4 (±0.5)	9.5 (±0.7)	0.629(4)
Birth weight	(g)	3707 (±383)	3713 (±471)	0.955(3)	3614 (±486)	3910 (±384)	0.141(4)				3579 (±459)	3798 (±468)	0.319(4)
	(SD)	-0.01 (±0.91)	0.09 (±1.14)	0.658(3)	-0.14 (±1.11)	0.54 (±1.11)	0.152(4)				-0.09 (±1.32)	0.20 (±1.02)	0.651(4)
Birth length	(cm)	51 (±1)	51 (±2)	0.305(2)	51 (±2)	52 (±2)	0.578(4)				51 (±2)	51 (±2)	0.677(4)
	(SD)	-0.10 (±0.90)	-0.21 (±1.03)	0.163(3)	0.13 (±1.08)	0.35 (±0.96)	0.312(4)				0.29 (±1.27)	0.15 (±0.88)	0.347(4)
HC	(cm)	35.6 (±1.3)	35.3 (±1.6)	0.495(3)	35.1 (±1.8)	35.9 (±1.0)	0.242(4)				34.9 (±1.7)	35.6 (±1.5)	0.259(4)
	(SD)	0.07 (±1.00)	-0.02 (±1.27)	0.731(3)	-0.23 (±1.40)	0.38 (±0.90)	0.296(4)				-0.33 (±1.36)	0.17 (±1.20)	0.408(4)
Placental weight	(g)	636.2 (±122.2)	647.9 (±154.0)	0.711(3)	619.5 (±132.5)	704.5 (±183.0)	0.202(4)				580.6 (±129.1)	690.7 (±155.8)	0.057(4)
Mothers
Age	(years)	30.7 (±4.9)	35.8 (±3.5)	<0.0001(3)	36.7 (±3.2)	34.0 (±3.5)	<0.0001(4)	<0.0001(4)	0.056(4)	0.249(4)	36.0 (±3.5)	35.7 (±3.6)	<0.0001(4)	<0.001(4)	<0.001(4)	1.000(4)
Parity		0.38 (±0.58)	0.36 (±0.54)	0.951(2)	0.25 (±0.44)	0.58 (±0.67)	0.284(5)				0.21 (±0.43)	0.45 (±0.60)	0.456(4)
Pre-pregnancy BMI	(kg/m2)	23.1 (±3.8)	23.1 (±3.1)	0.507(2)	23.1 (±3.2)	23.2 (±2.8)	0.994(4)				23.7 (±3.3)	22.7 (±2.9)	0.694(4)
Gestational weight gain	(kg)	14.7 (±3.9) n = 38	13.8 (±4.6) n = 34	0.134(2)	14.2 (±5.0) n = 23	13.1 (±3.7) n = 11	0.575(4)				13.7 (±6.2) n = 13	13.9 (±3.4) n = 21	0.710(4)
c) Females
Newborns		Control (n = 35) mean (±SD)	ART (n = 44) mean (±SD)	P-value	IVF (n = 26) mean (±SD)	ICSI (n = 18) mean (±SD)	Differences between groups, P-value	Control and IVF, P-value	Control and ICSI, P-value	IVF and ICSI, P-value	FRESH (n = 28) mean (±SD)	FET (n = 16) mean (±SD)	Differences between groups, P-value	Control and FRESH, P-value	Control and FET, P-value	FRESH and FET, P-value
GA	(week +days)	40 +5 (±1 +0)	40 +0 (±1 +1)	0.004(2)	39 +6 (±1 +1)	40 +1 (±1 +1)	0.014(4)	0.013(4)	0.306(4)	1.000(4)	40 +0 (±1 +1)	39 +6 (±1 +0)	0.022(4)	0.044(4)	0.096(4)	1.000(4)
Apgar score	(5 min after birth)	9.1 (±1.5)	9.4 (±0.7)	0.318(2)	9.5 (±0.7)	9.4 (±0.6)	0.513(4)				9.4 (±0.6)	9.5 (±0.8)	0.501(4)
Birth weight	(g)	3599 (±372)	3463 (±479)	0.170(3)	3440 (±402)	3497 (±584)	0.359(4)				3413 (±498)	3551 (±445)	0.237(4)
	(SD)	-0.06 (±0.82)	-0.04 (±1.10)	0.934(3)	-0.04 (±0.85)	-0.03 (±1.41)	0.996(4)				-0.13 (±1.03)	0.12 (±1.22)	0.724(4)
Birth length	(cm)	50 (±2)	50 (±2)	0.308(2)	50 (±2)	50 (±2)	0.345(4)				50 (±2)	50 (±1)	0.228(4)
	(SD)	-0.03 (±0.83)	-0.05 (±1.11)	0.935(3)	-0.04 (±1.08)	-0.07 (±1.20)	0.993(4)				-0.15 (±1.19)	0.13 (±0.97)	0.661(4)
HC	(cm)	35.3 (±1.1)	34.5 (±1.5)	0.029(2)	34.8 (±1.2)	34.2 (±1.8)	0.021(4)	0.489(4)	0.018(4)	0.419(4)	34.6 (±1.6)	34.4 (±1.3)	0.055(4)
	(SD)	0.29 (±0.74)	-0.05 (±1.22)	0.138(3)	0.20 (±0.95)	-0.41 (±1.48)	0.059(4)				0.04 (±1.18)	-0.21 (±1.30)	0.279(4)
Placental weight	(g)	629.9 (±128.2)	607.5 (±119.5)	0.369(2)	594.6 (±87.4)	626.2 (±155.7)	0.516(4)				592.6 (±88.5)	633.6 (±160.3)	0.418(4)
Mothers
Age	(years)	31.6 (±4.1)	34.5 (±4.3)	0.003(3)	34.7 (±4.7)	34.1 (±3.7)	0.013(4)	0.016(4)	0.131(4)	1.000(4)	33.8 (±4.5)	35.8 (±3.6)	0.004(4)	0.137(4)	0.004(4)	0.381(4)
Parity		0.60 (±0.81)	0.25 (±0.58)	0.008(2)	0.15 (±0.37)	0.39 (±0.78)	0.022(5)	0.021(5)	0.351(5)	1.000(5)	0.11 (±0.42)	0.50 (±0.73)	0.003(5)	0.003(5)	1.000(5)	0.108(5)
Pre-pregnancy BMI	(kg/m2)	22.5 (±3.2)	23.9 (±3.9)	0.144(2)	23.8 (±3.6)	24.1 (±4.5)	0.249(4)				23.2 (±4.0)	25.2 (±3.6)	0.050(4)	1.000(4)	0.046(4)	0.218(4)
Gestational weight gain	(kg)	15.7 (±4.0) n = 32	13.0 (±5.4) n = 38	0.004(2)	13.4 (±4.4) n = 21	12.4 (±6.5) n = 17	0.057(4)				13.3 (±5.6) n = 25	12.2 (±5.2) n = 13	0.055(4)

## Sheet: Supplementary Data 2
Supplementary Data 2. Parental infertility diagnoses of ART, IUI and SF newborns. The number of samples and proportions of categorized infertility diagnoses within each study group in a) phenotype and genome-wide DNAm analysis and in b) genome-wide mRNA-seq analysis.
a) Phenotype and genome-wide DNAm analysis
Group		Male factor	Female factor	Multiple causes	Unexplained	Unknown	Total
ART	n	17	14	11	37	1	80
	%	21.25	17.5	13.75	46.25	1.25	100
ART male	n	6	6	3	21	0	36
	%	16.6667	16.6667	8.33333	58.3333	0	100
ART female	n	11	8	8	16	1	44
	%	25	18.1818	18.1818	36.3636	2.27273	100
IVF	n	1	13	4	31	1	50
	%	2	26	8	62	2	100
IVF male	n	0	5	1	18	0	24
	%	0	20.8333	4.16667	75	0	100
IVF female	n	1	8	3	13	1	26
	%	3.84615	30.7692	11.5385	50	3.84615	100
ICSI	n	16	1	7	6	0	30
	%	53.3333	3.33333	23.3333	20	0	100
ICSI male	n	6	1	2	3	0	12
	%	50	8.33333	16.6667	25	0	100
ICSI female	n	10	0	5	3	0	18
	%	55.5556	0	27.7778	16.6667	0	100
FRESH	n	10	7	6	18	1	42
	%	23.8095	16.6667	14.2857	42.8571	2.38095	100
FRESH male	n	2	1	0	11	0	14
	%	14.2857	7.14286	0	78.5714	0	100
FRESH female	n	8	6	6	7	1	28
	%	28.5714	21.4286	21.4286	25	3.57143	100
FET	n	7	7	5	19	0	38
	%	18.4211	18.4211	13.1579	50	0	100
FET male	n	4	5	3	10	0	22
	%	18.1818	22.7273	13.6364	45.4545	0	100
FET female	n	3	2	2	9	0	16
	%	18.75	12.5	12.5	56.25	0	100
IVF-FRESH	n	0	7	2	15	1	25
	%	0	28	8	60	4	100
IVF-FET	n	1	6	2	16	0	25
	%	4	24	8	64	0	100
IUI	n	1	1	0	9	1	12
	%	8.33333	8.33333	0	75	8.33333	100
SF	n	0	1	0	8	2	11
	%	0	9.09091	0	72.7273	18.1818	100
b) Genome-wide mRNA-seq analysis
Group		Male factor	Female factor	Multiple causes	Unexplained	Unknown	Total
ART	n	10	10	8	30	1	59
	%	16.9492	16.9492	13.5593	50.8475	1.69492	100
ART male	n	4	6	2	17	0	29
	%	13.7931	20.6897	6.89655	58.6207	0	100
ART female	n	6	4	6	13	1	30
	%	20	13.3333	20	43.3333	3.33333	100
IVF	n	0	9	4	24	1	38
	%	0	23.6842	10.5263	63.1579	2.63158	100
IVF male	n	0	5	1	14	0	20
	%	0	25	5	70	0	100
IVF female	n	0	4	3	10	1	18
	%	0	22.2222	16.6667	55.5556	5.55556	100
ICSI	n	10	1	4	6	0	21
	%	47.619	4.7619	19.0476	28.5714	0	100
ICSI male	n	4	1	1	3	0	9
	%	44.4444	11.1111	11.1111	33.3333	0	100
ICSI female	n	6	0	3	3	0	12
	%	50	0	25	25	0	100
FRESH	n	6	4	4	15	1	30
	%	20	13.3333	13.3333	50	3.33333	100
FRESH male	n	1	1	0	9	0	11
	%	9.09091	9.09091	0	81.8182	0	100
FRESH female	n	5	3	4	6	1	19
	%	26.3158	15.7895	21.0526	31.5789	5.26316	100
FET	n	4	6	4	15	0	29
	%	13.7931	20.6897	13.7931	51.7241	0	100
FET male	n	3	5	2	8	0	18
	%	16.6667	27.7778	11.1111	44.4444	0	100
FET female	n	1	1	2	7	0	11
	%	9.09091	9.09091	18.1818	63.6364	0	100
IVF-FRESH	n	0	4	2	12	1	19
	%	0	21.0526	10.5263	63.1579	5.26316	100
IVF-FET	n	0	5	2	12	0	19
	%	0	26.3158	10.5263	63.1579	0	100
IUI	n	1	0	0	8	1	10
	%	10	0	0	80	10	100
SF	n	0	1	0	8	1	10
	%	0	10	0	80	10	100

## Sheet: Supplementary Data 3
Supplementary Data 3. General characteristics of control, ART, IUI, and SF newborns as well as their mothers included in the genome-wide mRNA-seq analysis. General characteristics of a) all, b) males, and c) females. Differences in weight, length, and HC of the newborns were calculated using both anthropometric measures and the SDs (z-scores) of measures based on finnish growth charts38 adjusted …
a) All
Newborns		Control (n = 39) mean (±SD)	ART (n = 59) mean (±SD)	P-value	IVF (n = 38) mean (±SD)	ICSI (n = 21) mean (±SD)	Differences between groups, P-value	Control and IVF, P-value	Control and ICSI, P-value	IVF and ICSI, P-value	FRESH (n = 30) mean (±SD)	FET (n = 29) mean (±SD)	Differences between groups, P-value	Control and FRESH, P-value	Control and FET, P-value	FRESH and FET, P-value	IVF-FRESH (n = 19) mean (±SD)	IVF-FET (n = 19) mean (±SD)	Differences between groups, P-value	Control and IVF-FRESH, P-value	Control and IVF-FET, P-value	IVF-FRESH and IVF-FET, P-value	IUI (n = 10) mean (±SD)	P-value	SF (n = 10) mean (±SD)	P-value
Sex	(males/females)	48.7/51.3%	49.2/50.8%	1.000(1)	52.6/47.4%	42.9/57.1%	0.783(1)				36.7/63.3%	62.1/37.9%	0.155(1)				42.1/57.9%	63.2/36.8%	0.458(1)				60.0/40.0%	0.725(1)	40.0/60.0%	0.731(1)
GA	(week +days)	40 +1 (±1 +1)	40 +1 (±1 +0)	0.856(3)	40 +0 (±1 +1)	40 +3 (±0 +5)	0.558(4)				40 +1 (±1 +1)	40 +2 (±0 +1)	0.906(4)				39 +6 (±1 +2)	40 +1 (±1 +0)	0.669(4)				40 +1 (±1 +1)	0.429(3)	39 +1 (±1 +6)	0.142(2)
Apgar score	(5 min after birth)	9.4 (±0.6)	9.5 (±0.6)	0.437(2)	9.6 (±0.6)	9.3 (±0.6)	0.201(4)				9.4 (±0.6)	9.6 (±0.6)	0.375(4)				9.6 (±0.5)	9.5 (±0.6)	0.355(4)				9.1 (±0.7)	0.333(2)	9.2 (±0.6)	0.485(2)
Birth weight	(g)	3635 (±367)	3594 (±510)	0.659(3)	3530 (±458)	3709 (±585)	0.321(4)				3483 (±519)	3708 (±482)	0.150(4)				3398 (±520)	3661 (±354)	0.078(4)				3605 (±383)	0.823(3)	3458 (±323)	0.169(3)
	(SD)	0.06 (±0.81)	0.01 (±1.16)	0.768(3)	-0.09 (±0.99)	0.17 (±1.43)	0.635(4)				-0.17 (±1.14)	0.19 (±1.17)	0.391(4)				-0.33 (±1.12)	0.15 (±0.81)	0.202(4)				-0.18 (±0.94)	0.414(3)	-0.02 (±0.7)	0.427(3)
Birth length	(cm)	50 (±1)	51 (±2)	0.460(2)	50 (±2)	51 (±2)	0.478(4)				50 (±3)	51 (±2)	0.251(5)				50 (±3)	51 (±1)	0.562(5)				51 (±2)	0.398(2)	51 (±1)	0.599(2)
	(SD)	-0.04 (±0.81)	0.05 (±1.09)	0.633(3)	-0.03 (±1.09)	0.20 (±1.09)	0.610(4)				-0.13 (±1.24)	0.23 (±0.90)	0.337(4)				-0.18 (±1.36)	0.12 (±0.74)	0.630(4)				0.05 (±0.9)	0.757(3)	0.38 (±0.86)	0.152(3)
HC	(cm)	34.9 (±1.2)	35.1 (±1.5)	0.455(3)	35.1 (±1.6)	35.2 (±1.5)	0.738(4)				35.0 (±1.5)	35.3 (±1.6)	0.582(4)				34.8 (±1.6)	35.4 (±1.5)	0.397(4)				35.2 (±0.78)	0.428(3)	35.1 (±1.0)	0.647(3)
	(SD)	-0.12 (±0.85)	0.09 (±1.22)	0.331(3)	0.11 (±1.22)	0.05 (±1.24)	0.655(4)				0.07 (±1.17)	0.11 (±1.29)	0.658(4)				-0.04 (±1.26)	0.25 (±1.19)	0.463(4)				-0.06 (±0.41)	0.761(3)	0.22 (±0.79)	0.264(3)
Placental weight	(g)	623.8 (±118.1)	625.8 (±145.9)	0.890(2)	609.6 (±118.1)	655.2 (±185.8)	0.466(4)				586.9 (±112.0)	666.1 (±166.7)	0.077(4)				572.0 (±123.3)	647.3 (±102.3)	0.124(4)				708.3 (±127.5)	0.053(3)	614.5 (±129.1)	0.827(3)
Mothers
Age	(years)	31.2 (±4.6)	35.2 (±4.0)	<0.0001(3)	35.7 (±4.2)	34.5 (±3.5)	<0.0001(4)	<0.0001(4)	0.018(4)	0.901(4)	34.1 (±4.4)	36.4 (±3.3)	<0.0001(4)	0.016(4)	<0.0001(4)	0.119(4)	34.6 (±5.1)	36.7 (±2.9)	<0.0001(4)	0.023(4)	<0.0001(4)	0.399(4)	34.7 (±3.5)	0.031(3)	34.3 (±4.1)	0.061(3)
Parity		0.54 (±0.82)	0.31 (±0.57)	0.110(2)	0.18 (±0.39)	0.52 (±0.75)	0.057(5)				0.20 (±0.48)	0.41 (±0.63)	0.098(5)				0.16 (±0.38)	0.21 (±0.42)	0.072(5)				0.40 (±0.52)	0.855(2)	0.30 (±0.48)	0.533(2)
Pre-pregnancy BMI	(kg/m2)	23.1 (±3.9)	23.6 (±3.7)	0.334(2)	23.5 (±3.4)	23.9 (±4.3)	0.768(4)				23.5 (±4.0)	23.7 (±3.5)	0.828(4)				23.1 (±3.5)	23.8 (±3.4)	0.778(4)				24.8 (±2.7)	0.037(2)	22.7 (±2.8)	0.990(2)
Gestational weight gain	(kg)	14.6 (±4.1) n = 37	13.5 (±5.3) n = 54	0.053(2)	13.7 (±4.8) n = 35	13.2 (±6.2) n = 19	0.528(4)				13.4 (±6.1) n = 26	13.6 (±4.5) n = 28	0.544(4)				13.6 (±6.0) n = 17	13.7 (±3.4) n = 18	0.644(4)				15.2 (±4.1) n = 8	0.719(3)	15.6 (±5.0)	0.530(3)
b) Males
Newborns		Control (n = 19) mean (±SD)	ART (n = 29) mean (±SD)	P-value	IVF (n = 20) mean (±SD)	ICSI (n = 9) mean (±SD)	Differences between groups, P-value	Control and IVF, P-value	Control and ICSI, P-value	IVF and ICSI, P-value	FRESH (n = 11) mean (±SD)	FET (n = 18) mean (±SD)	Differences between groups, P-value	Control and FRESH, P-value	Control and FET, P-value	FRESH and FET, P-value
GA	(week +days)	40 +0 (±1 +0)	40 +2 (±0 +6)	0.225(3)	40 +2 (±1 +0)	40 +2 (±0 +4)	0.483(4)				40 +2 (±1 +1)	40 +3 (±0 +5)	0.453(4)
Apgar score	(5 min after birth)	9.3 (±0.7)	9.3 (±0.6)	0.934(2)	9.4 (±0.6)	9.3 (±0.7)	0.988(4)				9.3 (±0.5)	9.4 (±0.7)	0.895(4)
Birth weight	(g)	3657 (±420)	3702 (±458)	0.732(3)	3631 (±461)	3860 (±435)	0.414(4)				3521 (±462)	3812 (±431)	0.213(4)
	(SD)	0.06 (±0.98)	-0.00 (±1.07)	0.842(3)	-0.13 (±1.08)	0.27 (±1.06)	0.633(4)				-0.37 (±1.14)	0.22 (±0.98)	0.317(4)
Birth length	(cm)	51 (±1)	51 (±2)	0.231(3)	51 (±2)	52 (±2)	0.442(4)				51 (±3)	52 (±1)	0.396(4)
	(SD)	0.02 (±0.80)	0.20 (±1.03)	0.514(3)	0.16 (±1.05)	0.29 (±1.07)	0.776(4)				0.06 (±1.34)	0.28 (±0.83)	0.676(4)
HC	(cm)	34.8 (±1.3)	35.5 (±1.7)	0.164(3)	35.3 (±1.9)	35.9 (±1.1)	0.239(4)				35.0 (±1.8)	35.8 (±1.6)	0.175(4)
	(SD)	-0.37 (±0.97)	0.02 (±1.34)	0.281(3)	-0.10 (±1.50)	0.28 (±0.92)	0.421(4)				-0.36 (±1.46)	0.26 (±1.25)	0.230(4)
Placental weight	(g)	577.5 (±101.2)	635.4 (±156.9)	0.162(3)	617.9 (±137.4)	674.3 (±197.0)	0.227(4)				565.3 (±135.3)	678.2 (±157.0)	0.036(4)	1.000(4)	0.076(4)	0.092(4)
Mothers
Age	(years)	30.5 (±5.3)	36.0 (±3.5)	<0.0001(3)	36.7 (±3.2)	34.5 (±3.7)	<0.001(4)	<0.001(4)	0.075(4)	0.606(4)	36.0 (±3.7)	36.0 (±3.4)	<0.001(4)	0.005(4)	0.001(4)	1.000(4)
Parity		0.42 (±0.69)	0.38 (±0.56)	0.980(2)	0.25 (±0.44)	0.67 (±0.70)	0.232(4)				0.27 (±0.47)	0.44 (±0.62)	0.751(4)
Pre-pregnancy BMI	(kg/m2)	24.2 (±5.0)	22.8 (±3.2)	0.634(2)	23.1 (±3.4)	22.3 (±2.6)	0.484(4)				23.9 (±3.4)	22.2 (±2.9)	0.288(4)
Gestational weight gain	(kg)	14.3 (±4.5) n = 19	13.7 (±4.5) n = 28	0.628(3)	13.9 (±4.8) n = 20	13.0 (±3.9) n = 8	0.791(4)				12.5 (±6.0) n = 10	14.3 (±3.4)	0.549(4)
c) Females
Newborns		Control (n = 20) mean (±SD)	ART (n = 30) mean (±SD)	P-value	IVF (n = 18) mean (±SD)	ICSI (n = 12) mean (±SD)	Differences between groups, P-value	Control and IVF, P-value	Control and ICSI, P-value	IVF and ICSI, P-value	FRESH (n = 19) mean (±SD)	FET (n = 11) mean (±SD)	Differences between groups, P-value	Control and FRESH, P-value	Control and FET, P-value	FRESH and FET, P-value
GA	(week +days)	40 +3 (±1 +1)	40 +0 (±1 +1)	0.203(3)	39 +5 (±1 +1)	40 +3 (±1 +6)	0.136(4)				40 +0 (±1 +2)	40 +0 (±1 +0)	0.440(4)
Apgar score	(5 min after birth)	9.4 (±0.5)	9.6 (±0.6)	0.221(2)	9.8 (±0.4)	9.3 (±0.6)	0.016(4)	0.080(4)	1.000(4)	0.023(4)	9.4 (±0.6)	9.8 (±0.4)	0.080(5)
Birth weight	(g)	3615.3 (±318)	3489 (±542)	0.353(3)	3417 (±441)	3596 (±673)	0.386(4)				3460 (±561)	3538 (±531)	0.593(4)
	(SD)	0.07 (±0.63)	0.01 (±1.26)	0.835(3)	-0.04 (±0.92)	0.10 (±1.70)	0.921(4)				-0.06 (±1.16)	0.14 (±1.49)	0.877(4)
Birth length	(cm)	50 (±1)	50 (±2)	0.770(2)	49 (±2)	51 (±2)	0.199(4)				50 (±2)	50 (±1)	0.559(4)
	(SD)	-0.10 (±0.83)	-0.09 (±1.14)	0.996(3)	-0.25 (±1.13)	0.14 (±1.16)	0.597(4)				-0.24 (±1.19)	0.15 (±1.05)	0.608(4)
HC	(cm)	35.0 (±1.1)	34.8 (±1.3)	0.584(3)	34.9 (±1.1)	34.7 (±1.7)	0.753(4)				35.0 (±1.3)	34.5 (±1.5)	0.465(4)
	(SD)	0.12 (±0.67)	0.15 (±1.10)	0.914(3)	0.33 (±0.79)	-0.12 (±1.45)	0.458(4)				0.32 (±0.91)	-0.14 (±1.38)	0.458(4)
Placental weight	(g)	667.9 (±118.4)	616.6 (±136.5)	0.094(2)	600.5 (±95.3)	640.8 (±184.4)	0.288(4)				599.5 (±97.9)	646.3 (±187.8)	0.260(4)
Mothers
Age	(years)	31.9 (±3.9)	34.5 (±4.4)	0.037(3)	34.5 (±5.0)	34.4 (±3.5)	0.117(4)				33.0 (±4.4)	37.0 (±3.1)	0.004(4)	1.000(4)	0.004(4)	0.033(4)
Parity		0.65 (±0.93)	0.23 (±0.57)	0.021(2)	0.11 (±0.32)	0.42 (±0.79)	0.042(5)	0.035(5)	0.688(5)	0.928(5)	0.16 (±0.50)	0.36 (±0.67)	0.124(4)
Pre-pregnancy BMI	(kg/m2)	22.2 (±2.1)	24.4 (±4.1)	0.016(3)	23.9 (±3.4)	25.0 (±5.1)	0.069(4)				23.3 (±4.3)	26.1 (±3.1)	0.009(5)	1.000(5)	0.009(5)	0.043(5)
Gestational weight gain	(kg)	15.0 (±3.6) n = 18	13.3 (±6.1) n = 26	0.086(2)	13.3 (±4.9) n = 15	13.4 (±7.7) n = 11	0.604(4)				13.9 (±6.3) n = 16	12.4 (±6.0) n = 10	0.472(4)

## Sheet: Supplementary Data 4
Supplementary Data 4. ART-associated differentially methylated CpGs. CpGs are ordered according to the mean Db value starting from the largest, hypomethylated being first. DMPs (-0.05 ≤ Db and Db ≥ 0.05) are marked in green. Mean, SD, and coefficient of variation (CV) are based on b values used in the corresponding linear model.
Probe	Mean Db	P-value	FDR	UCSC RefGene Name	GencodeBasicV12 Name	GencodeCompV12 Name	Chromosome	Position (hg19)	UCSC RefGene Group	Relation to Island	ART mean	ART SD	ART CV	IUI mean	IUI SD	IUI CV	SF mean	SF SD	SF CV	Control mean	Control SD	Control CV
cg02916312	-0.184291	6.40044e-06	0.00793598	RIMS1	RIMS1;RIMS1;RIMS1	RIMS1;RIMS1;RIMS1	chr6	72596135	TSS1500	Island	0.241533	0.189872	78.6112	0.291028	0.207909	71.4393	0.245835	0.207785	84.522	0.381941	0.213504	55.8998
cg21025231	-0.15892	3.32202e-09	0.000235608		RP13-977J11,8;RP13-977J11,2	RP13-977J11,8;RP13-977J11,2	chr12	132674352		Island	0.117303	0.107394	91.5527	0.123226	0.087594	71.0841	0.204049	0.126755	62.12	0.283281	0.164739	58.1539
cg27558107	-0.148362	3.26007e-05	0.0160454	RIMS1	RIMS1;RIMS1;RIMS1	RIMS1;RIMS1;RIMS1	chr6	72596297	TSS200	Island	0.249609	0.17225	69.0078	0.294712	0.182167	61.8118	0.262552	0.154665	58.9081	0.361381	0.184406	51.028
cg16805513	-0.137661	4.46595e-09	0.000287944		RP13-977J11,2;RP13-977J11,8;RP13-977J11,2	RP13-977J11,2;RP13-977J11,8;RP13-977J11,2	chr12	132674079		Island	0.131889	0.0945361	71.6783	0.170559	0.0849799	49.8243	0.214289	0.11969	55.8545	0.267944	0.138341	51.6306
cg14101302	-0.137334	2.51566e-05	0.0144702	RIMS1	RIMS1;RIMS1;RIMS1;RIMS1	RIMS1;RIMS1;RIMS1;RIMS1;RIMS1	chr6	72596557	TSS200	S_Shore	0.203939	0.147345	72.2494	0.239116	0.158491	66.2819	0.23346	0.170538	73.0482	0.310598	0.164731	53.0367
cg20764887	-0.135322	0.000122284	0.0285661	COL23A1			chr5	178004012	Body	Island	0.28057	0.17896	63.7845	0.341883	0.18404	53.8313	0.317729	0.201317	63.3613	0.413746	0.178274	43.0877
cg17226811	-0.131939	9.9473e-06	0.00981214		C4orf51	C4orf51;C4orf51	chr4	146654277		Island	0.269589	0.178801	66.3235	0.296689	0.16578	55.8766	0.354395	0.210605	59.4266	0.374979	0.145606	38.8306
cg14151861	-0.130077	2.24566e-05	0.0136244	RIMS1	RIMS1;RIMS1;RIMS1	RIMS1;RIMS1;RIMS1	chr6	72596301	TSS200	Island	0.209951	0.150044	71.4662	0.239304	0.154032	64.3667	0.21576	0.122422	56.7401	0.306932	0.159738	52.0435
cg04913963	-0.124739	7.74954e-09	0.000364677		RP13-977J11,8;RP13-977J11,2	RP13-977J11,8;RP13-977J11,2	chr12	132674334		Island	0.0797426	0.0795321	99.736	0.083446	0.0650051	77.9008	0.156034	0.10364	66.4213	0.21291	0.140075	65.7905
cg26680520	-0.120231	1.28744e-05	0.0109214		RP11-429J17,6	RP11-429J17,6;RP11-429J17,6;RP11-429J17,6	chr8	144822551		Island	0.206806	0.147516	71.3308	0.244392	0.163409	66.8634	0.334904	0.148014	44.1959	0.333146	0.159334	47.827
cg23473285	-0.11986	0.000110139	0.0271417	RIMS1;RIMS1	RIMS1;RIMS1;RIMS1;RIMS1;RIMS1	RIMS1;RIMS1;RIMS1;RIMS1;RIMS1;RIMS1	chr6	72596698	5'UTR;1stExon	S_Shore	0.207346	0.14525	70.0521	0.242112	0.155663	64.2939	0.204563	0.119972	58.6479	0.301445	0.162852	54.0237
cg15482884	-0.108771	0.000141322	0.030054	PPP3R1			chr2	68423398	Body	OpenSea	0.226613	0.142844	63.0345	0.350538	0.226802	64.7011	0.231623	0.121086	52.2773	0.312659	0.171418	54.8259
cg14224762	-0.108636	4.82962e-05	0.0191172	RIMS1	RIMS1;RIMS1;RIMS1;RIMS1	RIMS1;RIMS1;RIMS1;RIMS1;RIMS1	chr6	72596566	TSS200	S_Shore	0.261692	0.13516	51.6486	0.294889	0.146236	49.5901	0.281551	0.149926	53.2501	0.34543	0.140304	40.6172
cg00048149	-0.108445	5.99634e-05	0.0209085		RP11-283G6,5;RP11-283G6,4;RP11-513G19,1	RP11-283G6,5;RP11-283G6,4;RP11-513G19,1	chr12	26472528		OpenSea	0.60387	0.157156	26.0248	0.620438	0.15837	25.5255	0.640434	0.110231	17.2119	0.710621	0.141929	19.9725
cg22123255	-0.104805	0.000132407	0.0293185	TRIM26	TRIM26;TRIM26;TRIM26	TRIM26;TRIM26;TRIM26;TRIM26;TRIM26	chr6	30182088	TSS1500	Island	0.279405	0.137868	49.3434	0.276204	0.132886	48.1115	0.272026	0.162754	59.8302	0.352149	0.143666	40.7971
cg06511653	-0.0979615	0.000205412	0.0347717		RP11-283G6,5;RP11-283G6,4;RP11-513G19,1	RP11-283G6,5;RP11-283G6,4;RP11-513G19,1	chr12	26472706		OpenSea	0.564047	0.143003	25.353	0.58827	0.15894	27.0182	0.570895	0.14443	25.2989	0.662461	0.126881	19.153
cg04314451	-0.0954292	6.97398e-05	0.0224825				chr20	7478827		OpenSea	0.471791	0.119533	25.336	0.516655	0.141956	27.4759	0.586899	0.158467	27.0007	0.547818	0.129675	23.6712
cg04946749	-0.0930439	1.52903e-05	0.0116061	MGAT5B	MGAT5B	MGAT5B	chr17	74865838	Body	Island	0.229427	0.106082	46.2375	0.244992	0.126412	51.5987	0.313575	0.0963654	30.7312	0.326736	0.109658	33.5618
cg01022871	-0.0916776	1.4416e-05	0.0113748		C4orf51	C4orf51;C4orf51	chr4	146654614		Island	0.186646	0.125078	67.0137	0.209778	0.119937	57.1734	0.255369	0.146839	57.5008	0.259052	0.108178	41.7593
cg14488605	-0.0910576	1.54891e-05	0.0116494		RP11-429J17,6	RP11-429J17,6;RP11-429J17,6;RP11-429J17,6	chr8	144822804		Island	0.261813	0.115725	44.2013	0.293538	0.11864	40.4173	0.367835	0.114795	31.2082	0.357119	0.113455	31.7694
cg26717983	-0.0896271	2.1876e-05	0.0134098	RIMS1	RIMS1;RIMS1;RIMS1;RIMS1	RIMS1;RIMS1;RIMS1;RIMS1;RIMS1	chr6	72596472	TSS200	S_Shore	0.14942	0.0990584	66.2951	0.169906	0.106906	62.9206	0.163784	0.116856	71.3474	0.217286	0.112763	51.8961
cg01554231	-0.0878616	7.18588e-05	0.0226835	MUC5B	MUC5B	MUC5B	chr11	1263292	Body	S_Shore	0.581672	0.110123	18.9321	0.673211	0.110242	16.3755	0.668055	0.148373	22.2098	0.669998	0.127881	19.0868
cg13411972	-0.0839258	0.00034446	0.0437984				chr17	68893314		OpenSea	0.59704	0.121562	20.3608	0.630644	0.13379	21.2148	0.62506	0.163669	26.1845	0.665696	0.125945	18.9192
cg05048168	-0.0825913	7.08343e-08	0.00109213		RP13-977J11,2;RP13-977J11,8;RP13-977J11,2	RP13-977J11,2;RP13-977J11,8;RP13-977J11,2	chr12	132674012		Island	0.122624	0.0672905	54.8756	0.144922	0.0661308	45.6321	0.184449	0.0831557	45.0832	0.206237	0.0917038	44.4653
cg18833573	-0.082124	8.76422e-06	0.00928335		RP11-429J17,6	RP11-429J17,6;RP11-429J17,6;RP11-429J17,6	chr8	144822305		Island	0.185988	0.0947037	50.9193	0.211065	0.09103	43.1289	0.268381	0.0950842	35.4288	0.275175	0.103359	37.5613
cg13375589	-0.0814571	1.67396e-06	0.00428599	SMTNL2;SMTNL2	SMTNL2;SMTNL2	SMTNL2;SMTNL2	chr17	4487125	TSS200;TSS1500	N_Shore	0.488358	0.0861893	17.6488	0.537431	0.0966784	17.989	0.501954	0.0963045	19.1859	0.545397	0.0965509	17.7029
cg05115233	-0.0806826	0.000156691	0.0310766	RASA3			chr13	114774837	Body	Island	0.562164	0.116688	20.7569	0.559751	0.0997237	17.8157	0.58634	0.120766	20.5966	0.640008	0.114327	17.8634
cg16638793	-0.0795026	0.000407386	0.046551	GLB1L3		GLB1L3;GLB1L3;GLB1L3	chr11	134176850	Body	OpenSea	0.73974	0.1418	19.169	0.814149	0.109917	13.5009	0.720205	0.139872	19.4212	0.800099	0.107248	13.4043
cg12080266	-0.0794002	0.000127598	0.029043	CLIC6			chr21	36060640	Body	OpenSea	0.367534	0.124367	33.8382	0.436558	0.130207	29.8259	0.378813	0.10362	27.3538	0.428148	0.100571	23.4899
cg03306486	-0.0791828	5.76532e-10	9.81264e-05	APC2			chr19	1467952	Body	Island	0.14747	0.060408	40.9629	0.185158	0.0800406	43.2283	0.175105	0.0654483	37.3766	0.223487	0.0735698	32.919
cg20439288	-0.0785991	0.000407107	0.0465402	PIK3R1;PIK3R1	PIK3R1;PIK3R1	PIK3R1;PIK3R1;PIK3R1	chr5	67584218	Body;TSS200	Island	0.345505	0.1385	40.0863	0.331969	0.134557	40.5331	0.390676	0.079543	20.3604	0.419835	0.104479	24.8858
cg22370235	-0.0782843	2.64369e-05	0.0147525	GAL	GAL;GAL	GAL;GAL	chr11	68451852	TSS200	Island	0.271011	0.105889	39.0718	0.278465	0.115459	41.4626	0.297156	0.100354	33.7714	0.350087	0.0835729	23.872
cg17416913	-0.077377	2.98238e-07	0.00205359		RP13-977J11,2;RP13-977J11,8	RP13-977J11,2;RP13-977J11,8	chr12	132674585		Island	0.101524	0.0672811	66.2708	0.119258	0.0593269	49.7468	0.144505	0.0713152	49.3515	0.184828	0.0955153	51.6778
cg11084537	-0.076884	7.5673e-06	0.0086542	CNTN5;CNTN5;CNTN5;CNTN5	CNTN5;CNTN5;CNTN5;CNTN5	CNTN5;CNTN5;CNTN5;CNTN5;CNTN5;CNTN5	chr11	99426040	TSS1500;5'UTR;5'UTR;5'UTR	OpenSea	0.718534	0.101646	14.1463	0.748808	0.0944293	12.6106	0.767532	0.0774687	10.0932	0.788844	0.0800784	10.1514
cg11092616	-0.0766663	0.000122792	0.028619	RIMS1	RIMS1;RIMS1;RIMS1;RIMS1	RIMS1;RIMS1;RIMS1;RIMS1;RIMS1	chr6	72596493	TSS200	S_Shore	0.149314	0.0953831	63.881	0.169729	0.0991762	58.4322	0.160658	0.0917101	57.084	0.206614	0.110293	53.3813
cg26913058	-0.075751	9.62137e-06	0.00964111	MRPL28	MRPL28;MRPL28	MRPL28;MRPL28;MRPL28;MRPL28;MRPL28;MRPL28;MRPL28	chr16	419975	Body	Island	0.662321	0.102089	15.4138	0.654606	0.116623	17.8158	0.656558	0.0927604	14.1283	0.735148	0.0734684	9.99369
cg11839596	-0.0756944	6.65832e-05	0.0219788	MYT1			chr20	62833186	Body	OpenSea	0.480765	0.0997672	20.7518	0.534257	0.105545	19.7555	0.551947	0.115187	20.8692	0.559618	0.0965706	17.2565
cg10540568	-0.0755231	1.18558e-05	0.0105524				chr22	48371573		OpenSea	0.645891	0.0906805	14.0396	0.662563	0.117273	17.6999	0.689585	0.095079	13.7879	0.704936	0.0968998	13.7459
cg01276475	-0.0751792	0.000284611	0.040177	RIMS1	RIMS1;RIMS1;RIMS1	RIMS1;RIMS1;RIMS1	chr6	72596176	TSS1500	Island	0.2684	0.107532	40.064	0.291699	0.117352	40.2306	0.289473	0.107552	37.1543	0.326364	0.106333	32.5811
cg04297246	-0.0750222	5.48902e-06	0.0073645		C4orf51	C4orf51;C4orf51	chr4	146653995		Island	0.173085	0.0967349	55.8888	0.189018	0.092713	49.0498	0.233301	0.121676	52.1542	0.232341	0.087264	37.5586
cg25264393	-0.0724303	0.000332347	0.0430129	GLB1L3		GLB1L3;GLB1L3;GLB1L3	chr11	134176598	Body	OpenSea	0.508791	0.122093	23.9967	0.577028	0.098239	17.025	0.499575	0.105867	21.1915	0.56371	0.0996593	17.6792
cg03749182	-0.071168	0.000384457	0.0456655	FOXP1-AS1;FOXP1;FOXP1;FOXP1;FOXP1;FOXP1;FOXP1	FOXP1-AS1;FOXP1;FOXP1;FOXP1;FOXP1;FOXP1;FOXP1	FOXP1-AS1;FOXP1;FOXP1;FOXP1;FOXP1;FOXP1;FOXP1;FOXP1	chr3	71337491	TSS1500;5'UTR;5'UTR;5'UTR;5'UTR;5'UTR;5'UTR	OpenSea	0.482809	0.100894	20.8973	0.536344	0.132835	24.7668	0.543793	0.100805	18.5373	0.54768	0.111294	20.3211
cg04010471	-0.0702051	5.18902e-05	0.0196278				chr13	107570209		Island	0.108559	0.076349	70.3294	0.131593	0.101243	76.9362	0.140542	0.0905434	64.4244	0.192218	0.0935723	48.6803
cg04278162	-0.0701628	0.000232567	0.0367113	TRIM26	TRIM26;TRIM26;TRIM26	TRIM26;TRIM26;TRIM26;TRIM26;TRIM26	chr6	30182172	TSS1500	Island	0.186603	0.100347	53.7755	0.178682	0.0990901	55.4561	0.190131	0.112843	59.3502	0.234656	0.106756	45.4946
cg04739953	-0.0686171	6.73235e-05	0.0220953	GAL	GAL;GAL	GAL;GAL	chr11	68451858	TSS200	Island	0.23561	0.100111	42.4903	0.244239	0.0997185	40.8283	0.258166	0.103568	40.1167	0.305481	0.0811803	26.5746
cg11467177	-0.0675765	2.126e-07	0.00173217		OFCC1	OFCC1;OFCC1;OFCC1;OFCC1;OFCC1;OFCC1	chr6	9852228		OpenSea	0.566988	0.0699371	12.3348	0.593646	0.065963	11.1115	0.598548	0.0722738	12.0749	0.628106	0.0672662	10.7094
cg12437481	-0.0671648	0.000174059	0.0325205	MRPL28	MRPL28;MRPL28	MRPL28;MRPL28;MRPL28;MRPL28;MRPL28;MRPL28;MRPL28	chr16	420112	Body	Island	0.538389	0.100478	18.6627	0.535647	0.100268	18.7191	0.542517	0.107111	19.7434	0.610239	0.0846213	13.8669
cg04592201	-0.0670878	3.34296e-05	0.0162544				chr17	75557105		OpenSea	0.557836	0.0896469	16.0705	0.596419	0.0884429	14.829	0.629753	0.0858334	13.6297	0.614463	0.0793348	12.9112
cg00368532	-0.0667894	1.14452e-06	0.00379704		RP13-977J11,2;RP13-977J11,8	RP13-977J11,2;RP13-977J11,8	chr12	132674626		Island	0.102891	0.0650489	63.221	0.121219	0.0672096	55.4448	0.149293	0.0694952	46.5497	0.171364	0.0829201	48.3884
cg12956783	-0.0658269	1.5317e-05	0.0116061		RP11-19O2,2;MARCH11	RP11-19O2,2;MARCH11	chr5	16182183		S_Shore	0.432401	0.0827006	19.1259	0.461857	0.108644	23.5233	0.473792	0.0930281	19.6348	0.487249	0.0772398	15.8522
cg09082120	-0.0657998	0.00019299	0.0338128		CTD-2287N17,1	CTD-2287N17,1	chr5	4014997		OpenSea	0.563406	0.0953788	16.929	0.608275	0.101052	16.6129	0.621197	0.108223	17.4218	0.613549	0.083426	13.5973
cg06948435	-0.0656676	1.18325e-05	0.0105524	RPH3AL	RPH3AL	RPH3AL;RPH3AL	chr17	123982	Body	S_Shore	0.563021	0.0693506	12.3176	0.554421	0.0966813	17.4383	0.58185	0.0780662	13.4169	0.621487	0.0852929	13.724
cg15274864	-0.0655203	2.1861e-05	0.0134098	ESPN	ESPN;ESPN	ESPN;ESPN;ESPN;ESPN;ESPN;ESPN	chr1	6508592	Body	Island	0.241387	0.0754545	31.2587	0.239382	0.0728892	30.449	0.295391	0.0682849	23.1168	0.307839	0.0882067	28.6535
cg06179657	-0.0654544	0.000241377	0.0373566	RPH3AL	RPH3AL	RPH3AL;RPH3AL	chr17	124012	Body	S_Shore	0.415222	0.0803312	19.3466	0.424217	0.113493	26.7535	0.455276	0.0650934	14.2976	0.478001	0.104353	21.831
cg19333963	-0.0652659	7.95593e-10	9.81264e-05	APC2			chr19	1467979	Body	Island	0.118328	0.0474725	40.1193	0.146536	0.0706587	48.2194	0.142009	0.049083	34.5633	0.179018	0.0630569	35.2238
cg06838703	-0.0649774	0.000170693	0.0323107	LINC01239	RP11-370B11,3;RP11-399D6,2	RP11-370B11,3;RP11-399D6,2	chr9	22765724	Body	OpenSea	0.663436	0.0961513	14.4929	0.639561	0.107947	16.8784	0.715258	0.0737241	10.3073	0.728785	0.0885178	12.1459
cg10448675	-0.0648967	1.60197e-06	0.00422366				chr5	3634431		OpenSea	0.418892	0.0644317	15.3815	0.437883	0.0835231	19.0743	0.44538	0.0871407	19.5655	0.477704	0.071108	14.8853
cg26569518	-0.0647119	2.8188e-07	0.00198791		MUM1	MUM1	chr19	1325052		Island	0.155424	0.0620781	39.941	0.180857	0.0518943	28.6935	0.178325	0.068148	38.2156	0.223993	0.0736933	32.8998
cg16767323	-0.0643499	7.61466e-05	0.0232603				chr5	29588046		OpenSea	0.506638	0.0880895	17.3871	0.51296	0.115388	22.4944	0.560918	0.0617085	11.0014	0.57495	0.0886933	15.4263
cg15190788	-0.0642192	4.64443e-06	0.00680572				chr13	57436268		OpenSea	0.297581	0.0708613	23.8125	0.320944	0.0844676	26.3184	0.269855	0.0538762	19.9648	0.343743	0.0775565	22.5624
cg15961716	-0.063989	2.73174e-06	0.00535663	COL6A2;COL6A2;COL6A2	COL6A2	COL6A2;COL6A2	chr21	47532167	Body;Body;Body	Island	0.833719	0.0838141	10.053	0.860936	0.0606695	7.04692	0.886654	0.0533131	6.01284	0.887546	0.0709364	7.99242
cg11112876	-0.0637261	1.16355e-05	0.0105258		RP11-116D17,1	RP11-116D17,1	chr12	115799466		OpenSea	0.599093	0.0772046	12.8869	0.59683	0.0905926	15.179	0.610536	0.0916578	15.0127	0.652353	0.0792147	12.1429
cg21538431	-0.063407	1.49221e-05	0.0115009	HCN1	RP11-454E7,1	RP11-454E7,1	chr5	45268644	Body	OpenSea	0.309901	0.0740773	23.9035	0.316407	0.0639247	20.2033	0.289704	0.0702678	24.255	0.362058	0.0862361	23.8183
cg13902069	-0.0633898	6.46348e-06	0.00795737	COL6A2			chr21	47551987	Body	Island	0.715129	0.0663571	9.27904	0.775531	0.0754704	9.73145	0.792286	0.0896652	11.3173	0.774901	0.0795939	10.2715
cg19054181	-0.0632936	2.08469e-07	0.00173217		AC078882,1	AC078882,1	chr2	142895931		OpenSea	0.33573	0.0655527	19.5254	0.344801	0.0613252	17.7857	0.311935	0.0541753	17.3675	0.393233	0.0639591	16.2649
cg09357858	-0.0632715	3.01538e-05	0.0155308				chr12	115759076		OpenSea	0.562729	0.0855153	15.1965	0.593642	0.0824134	13.8827	0.573998	0.0910063	15.8548	0.621712	0.0805469	12.9557
cg14882311	-0.0627105	0.000401427	0.0463084				chr2	42328410		Island	0.439212	0.0936058	21.3122	0.482127	0.106677	22.1263	0.456566	0.113803	24.9257	0.502994	0.090611	18.0143
cg17290867	-0.0625164	0.000157506	0.0311217				chr13	109115924		OpenSea	0.657437	0.0895108	13.6151	0.615972	0.0994831	16.1506	0.676794	0.104526	15.4442	0.72402	0.0730208	10.0855
cg16200543	-0.062313	8.04931e-05	0.0237966				chr10	134807186		Island	0.559736	0.0895439	15.9975	0.619285	0.0781942	12.6265	0.562013	0.0983312	17.4963	0.623087	0.0750831	12.0502
cg17014374	-0.0612917	0.000270672	0.0394229	GRIA2;GRIA2;GRIA2	GRIA2;GRIA2	GRIA2;GRIA2;GRIA2;GRIA2	chr4	158212052	Body;Body;Body	OpenSea	0.431385	0.0891751	20.6718	0.429106	0.0714567	16.6525	0.47166	0.0771038	16.3473	0.491314	0.0944162	19.2171
cg23400446	-0.060844	0.000396832	0.0461724	CYP2E1	CYP2E1;SPRN	CYP2E1;CYP2E1;SPRN	chr10	135342560	Body	Island	0.274898	0.100889	36.7005	0.263216	0.0915794	34.7925	0.25932	0.0706102	27.229	0.341958	0.0863961	25.2652
cg15640734	-0.0606431	0.000191654	0.0337131	SLC9A3			chr5	494837	Body	Island	0.64709	0.0916976	14.1708	0.627767	0.122163	19.46	0.654093	0.104091	15.9138	0.704613	0.0848634	12.044
cg20255255	-0.0600044	7.87179e-05	0.0236294		ZNF385D	ZNF385D;ZNF385D;ZNF385D	chr3	22117303		OpenSea	0.454136	0.0783608	17.2549	0.448491	0.0805891	17.9689	0.432229	0.0634539	14.6806	0.504569	0.0840328	16.6544
cg20458740	-0.0599772	7.6753e-07	0.00320209				chr7	63652783		Island	0.550814	0.0624601	11.3396	0.590557	0.070163	11.8808	0.594422	0.0559288	9.40894	0.611402	0.0639802	10.4645
cg04004109	-0.0594738	0.000101169	0.0263146	PAPPA	PAPPA;PAPPA	PAPPA;PAPPA	chr9	118950077	Body	OpenSea	0.799833	0.0881773	11.0245	0.81825	0.0636445	7.77813	0.801736	0.0767021	9.567	0.839837	0.0749317	8.92217
cg21538208	-0.0592386	5.76492e-05	0.0205033	MSX1	MSX1	MSX1	chr4	4864488	Body	Island	0.607275	0.0733614	12.0804	0.650845	0.0922625	14.1758	0.684179	0.0653129	9.54618	0.672889	0.079887	11.8722
cg05047209	-0.0585078	6.90688e-05	0.0224293				chr12	34457023		OpenSea	0.416135	0.0782729	18.8095	0.419251	0.0790526	18.8557	0.453735	0.0912652	20.1142	0.473918	0.0756732	15.9676
cg00133698	-0.0584579	0.000357048	0.0443406	CAMK2D;CAMK2D;CAMK2D;CAMK2D;CAMK2D;CAMK2D	CAMK2D;CAMK2D;CAMK2D;CAMK2D;CAMK2D;CAMK2D;CAMK2D;CAMK2D	CAMK2D;CAMK2D;CAMK2D;CAMK2D;CAMK2D;CAMK2D;CAMK2D;CAMK2D;CAMK2D	chr4	114683282	TSS200;TSS200;TSS200;TSS200;TSS200;TSS200	S_Shore	0.392956	0.0876276	22.2996	0.444919	0.113326	25.4712	0.41285	0.08419	20.3924	0.440437	0.0845025	19.1861
cg10897792	-0.0570617	3.68488e-05	0.0169959	KIAA0319;KIAA0319;KIAA0319;KIAA0319;KIAA0319	KIAA0319;KIAA0319;KIAA0319	KIAA0319;KIAA0319;KIAA0319	chr6	24647128	TSS1500;TSS1500;TSS1500;TSS1500;TSS1500	S_Shore	0.398378	0.0663954	16.6664	0.416145	0.075558	18.1567	0.403554	0.0755223	18.7143	0.446089	0.0789961	17.7086
cg20918128	-0.0568942	1.78094e-05	0.0123663	ART5;ART5	ART5;ART5;ART5	ART5;ART5;ART5	chr11	3663777	TSS1500;TSS1500	Island	0.167503	0.064635	38.5874	0.176362	0.0636771	36.106	0.177154	0.0680059	38.3879	0.224059	0.0800181	35.7129
cg11945839	-0.0568779	1.26543e-05	0.010829	ART5;ART5	ART5;ART5;ART5	ART5;ART5;ART5	chr11	3663773	TSS1500;TSS1500	Island	0.106054	0.0653384	61.6085	0.105276	0.0556021	52.8156	0.116693	0.0703838	60.3156	0.165867	0.0808968	48.772
cg07195851	-0.0566961	5.40296e-07	0.00263167		RP11-121L11,1	RP11-121L11,1	chr5	3517522		OpenSea	0.629329	0.0596819	9.48341	0.606121	0.0736223	12.1465	0.616201	0.0578554	9.38904	0.679955	0.0575508	8.46391
cg01794323	-0.0560529	1.0947e-06	0.00369712	LOXHD1;LOXHD1;LOXHD1;LOXHD1;LOXHD1			chr18	44071427	Body;Body;Body;Body;Body	OpenSea	0.497256	0.0598217	12.0304	0.532065	0.0394626	7.41687	0.542445	0.0585083	10.786	0.544814	0.0616407	11.3141
cg21726327	-0.0560497	1.24381e-05	0.010771	DOC2B			chr17	6018	Body	OpenSea	0.66409	0.0632459	9.5237	0.682468	0.0725624	10.6324	0.684777	0.0775795	11.3292	0.717808	0.070755	9.85709
cg13384286	-0.0560134	0.000276246	0.0397091	KIF16B;KIF16B			chr20	16344375	Body;Body	OpenSea	0.53358	0.0815621	15.2858	0.532598	0.0698796	13.1205	0.520345	0.0936851	18.0044	0.57772	0.0843956	14.6084
cg02513752	-0.0560128	0.000456278	0.0488896				chr11	59997301		OpenSea	0.62762	0.0860631	13.7126	0.655677	0.0818688	12.4861	0.618438	0.0930957	15.0534	0.671863	0.0807311	12.016
cg09671111	-0.0559777	0.000326293	0.0426496				chr2	147423147		OpenSea	0.499845	0.0888772	17.781	0.504206	0.0795323	15.7738	0.512045	0.102389	19.9961	0.540871	0.0802734	14.8415
cg25805368	-0.0558037	3.53079e-05	0.0166832				chr7	1802235		OpenSea	0.536241	0.0706195	13.1694	0.550806	0.0651664	11.8311	0.512585	0.0957643	18.6826	0.578422	0.0714532	12.3531
cg00934864	-0.0557438	0.000422857	0.0472123	CCDC8;CCDC8	CCDC8;CCDC8;CCDC8;CCDC8	CCDC8;CCDC8;CCDC8;CCDC8	chr19	46916145	1stExon;5'UTR	S_Shore	0.125398	0.0731916	58.3676	0.177204	0.10469	59.0791	0.132443	0.0689778	52.081	0.174971	0.0934148	53.3887
cg01969023	-0.0556386	2.75034e-07	0.00198791	SNORD116-24	SNORD116-24	SNORD116-24;SNHG14;SNHG14;SNHG14	chr15	25339012	TSS200	OpenSea	0.563626	0.0622269	11.0405	0.590029	0.0486015	8.23714	0.562526	0.0448638	7.97542	0.614003	0.0540936	8.81
cg21481454	-0.0553391	6.22148e-06	0.00783514				chr12	128174640		OpenSea	0.314907	0.0636891	20.2248	0.346799	0.0632729	18.2448	0.338697	0.06412	18.9314	0.360371	0.0665825	18.4761
cg07031797	-0.0550944	0.000348567	0.0439726	TTLL8			chr22	50483123	Body	N_Shore	0.542341	0.0831973	15.3404	0.593283	0.0862823	14.5432	0.529925	0.0797962	15.058	0.597171	0.0850014	14.234
cg20180447	-0.0550415	0.000352247	0.0441073				chr13	96728260		OpenSea	0.339943	0.0882658	25.9648	0.33553	0.0685025	20.4162	0.337184	0.0810792	24.046	0.393628	0.0794905	20.1943
cg01019290	-0.0550091	2.073e-05	0.0131175	OR51L1	OR51L1	OR51L1	chr11	5020096	TSS200	OpenSea	0.476554	0.0642323	13.4785	0.49449	0.055059	11.1345	0.47871	0.0840742	17.5627	0.524683	0.0705127	13.4391
cg04611159	-0.0549317	5.22107e-06	0.00719017				chr10	134807444		Island	0.419379	0.0590362	14.077	0.463337	0.0682843	14.7375	0.438962	0.0610608	13.9103	0.473308	0.0674893	14.2591
cg17938607	-0.0543264	3.99628e-06	0.00625282	NFATC1;NFATC1;NFATC1;NFATC1			chr18	77272960	Body;Body;Body;Body	Island	0.686592	0.0675056	9.83198	0.710463	0.0513213	7.22364	0.698709	0.075896	10.8623	0.737994	0.0579737	7.85559
cg00580965	-0.0543072	8.2273e-05	0.0240603		RP11-429J17,6	RP11-429J17,6;RP11-429J17,6;RP11-429J17,6	chr8	144822283		Island	0.14963	0.0701439	46.8781	0.153705	0.079876	51.9672	0.214985	0.0795233	36.9901	0.208763	0.0753876	36.1116
cg26643888	-0.0541783	2.70152e-05	0.0148395				chr8	140495278		OpenSea	0.346531	0.0717951	20.7182	0.369671	0.0690956	18.6911	0.377693	0.0844093	22.3487	0.392092	0.0673664	17.1813
cg17375267	-0.0541335	0.000156903	0.0310926	CCDC8	CCDC8;CCDC8	CCDC8;CCDC8	chr19	46915776	1stExon	Island	0.454883	0.0830396	18.2552	0.519167	0.0635945	12.2493	0.448864	0.0678547	15.117	0.511498	0.0692688	13.5424
cg07347128	-0.0538548	0.000201437	0.0345335		VDR	VDR	chr12	48336360		OpenSea	0.246694	0.0728813	29.5432	0.229507	0.0615883	26.835	0.232878	0.0715103	30.7071	0.307608	0.0868351	28.2291
cg15006175	-0.0536811	4.15545e-06	0.00640168	KIFC2	KIFC2	KIFC2	chr8	145698660	Body	Island	0.571436	0.0623775	10.9159	0.609536	0.0725109	11.8961	0.628706	0.0562732	8.95064	0.632227	0.0594186	9.3983
cg04911177	-0.0536116	0.000185408	0.0332314	MACROD2		MACROD2;MACROD2;MACROD2	chr20	14356409	Body	OpenSea	0.593993	0.0780724	13.1436	0.623463	0.0861025	13.8104	0.622095	0.0732798	11.7795	0.642189	0.0742447	11.5612
cg23121173	-0.0533353	0.000225779	0.0362777				chr8	90271009		OpenSea	0.507227	0.0759966	14.9828	0.495903	0.0695364	14.0222	0.507651	0.0809013	15.9364	0.559626	0.0783574	14.0018
cg05028259	-0.0531423	0.000449673	0.0485791	GABRA6;GABRA6	RP11-348M17,2;GABRA6;GABRA6	GABRA6;RP11-348M17,2;GABRA6;GABRA6;GABRA6;GABRA6	chr5	161115962	ExonBnd;Body	OpenSea	0.405993	0.0809501	19.9388	0.421258	0.0929537	22.0657	0.403941	0.110813	27.433	0.459654	0.0741274	16.1268
cg22457769	-0.0531051	0.000281761	0.0399747		RP11-429J17,6	RP11-429J17,6;RP11-429J17,6;RP11-429J17,6	chr8	144822917		S_Shore	0.622638	0.0826029	13.2666	0.637526	0.084913	13.3191	0.673235	0.0665863	9.8905	0.683931	0.0686323	10.035
cg19305488	-0.0530766	1.39181e-07	0.00149563	APC2			chr19	1468359	Body	Island	0.213596	0.0475685	22.2703	0.230954	0.0587194	25.4247	0.214859	0.0513196	23.8852	0.257886	0.0572615	22.2042
cg02810592	-0.0530394	0.000309992	0.0416974	KATNAL2	KATNAL2	KATNAL2	chr18	44525710	TSS1500	N_Shore	0.468093	0.0716898	15.3153	0.471827	0.103521	21.9404	0.495026	0.091712	18.5267	0.512858	0.078572	15.3204
cg15141766	-0.0530117	1.9863e-05	0.01293				chr19	51311381		S_Shelf	0.651324	0.065597	10.0713	0.665937	0.0553331	8.30906	0.653967	0.0765096	11.6993	0.701805	0.0669278	9.53652
cg14810004	-0.0529013	0.000255026	0.038353		RP11-204E4,3	RP11-204E4,3	chr16	20219305		OpenSea	0.49084	0.0803251	16.3648	0.50107	0.0748139	14.9308	0.481455	0.0797259	16.5594	0.539306	0.0701945	13.0157
cg06532071	-0.0528224	4.19881e-07	0.00243798		RP13-977J11,2;RP13-977J11,8;RP13-977J11,8	RP13-977J11,2;RP13-977J11,8;RP13-977J11,8	chr12	132674849		Island	0.311871	0.056678	18.1735	0.342449	0.0458199	13.3801	0.344972	0.0546657	15.8464	0.364943	0.0532123	14.581
cg02404846	-0.0528081	0.000352114	0.0440986				chr10	23582785		OpenSea	0.288687	0.0793065	27.4715	0.328931	0.0599637	18.2299	0.321818	0.103229	32.0769	0.331358	0.0784875	23.6866
cg04346791	-0.0524352	2.99042e-05	0.0154584			FGD4	chr12	32607254		OpenSea	0.365576	0.0660081	18.0559	0.384497	0.0897253	23.3357	0.40476	0.0846013	20.9016	0.41122	0.0584232	14.2073
cg22189064	-0.052316	0.000137324	0.0297224				chr6	86985140		OpenSea	0.60046	0.0803459	13.3807	0.630467	0.0683611	10.8429	0.609357	0.090193	14.8014	0.650292	0.0681706	10.4831
cg09043681	-0.0522608	0.000393787	0.0461349	SNORD115-27;SNORD115-21;SNORD115-15	SNORD115-27	SNORD115-27;SNHG14;SNHG14	chr15	25465536	TSS200;Body;Body	OpenSea	0.564688	0.0719044	12.7335	0.540995	0.0570902	10.5528	0.58542	0.100674	17.197	0.621289	0.0879034	14.1486
cg16275750	-0.0522041	0.000249663	0.0379649		U1	U1	chr5	7980079		OpenSea	0.393383	0.0786105	19.9832	0.451907	0.0536952	11.8819	0.412626	0.092936	22.5231	0.446635	0.0766641	17.1648
cg25210573	-0.0519168	0.000114241	0.0276058				chr7	81301114		OpenSea	0.51811	0.0683711	13.1962	0.529649	0.0781909	14.7628	0.541422	0.0898215	16.5899	0.573296	0.0748457	13.0553
cg04263575	-0.0515796	0.000417236	0.0469642	HGF;HGF;HGF;HGF;HGF	HGF	HGF;HGF	chr7	81392877	Body;Body;Body;Body;Body	OpenSea	0.315084	0.0841823	26.7174	0.317195	0.0935974	29.5078	0.335554	0.0790821	23.5676	0.36652	0.0763556	20.8326
cg09591072	-0.0511007	0.000108952	0.0270656				chr3	184301468		Island	0.158713	0.0689226	43.4261	0.165164	0.0823763	49.8754	0.117103	0.036731	31.3663	0.201096	0.0664899	33.0637
cg13212668	-0.0510148	0.00010199	0.0263845	CDH4			chr20	59928453	Body	OpenSea	0.573483	0.063024	10.9897	0.634293	0.0988597	15.5858	0.63529	0.0671146	10.5644	0.618418	0.0698875	11.301
cg09220783	-0.0507412	0.0001234	0.0287136		RP11-116D17,1	RP11-116D17,1	chr12	115800729		OpenSea	0.482493	0.0716673	14.8536	0.499548	0.0780685	15.6278	0.494683	0.0748344	15.1277	0.525024	0.0702825	13.3865
cg06641416	-0.0506812	1.27083e-07	0.00142836				chr1	244489020		OpenSea	0.597219	0.0488252	8.17542	0.592266	0.0711974	12.0212	0.60022	0.0541601	9.02338	0.638637	0.0466637	7.30677
cg21324037	-0.0505213	8.79322e-07	0.00333498		RP13-977J11,2;RP13-977J11,8	RP13-977J11,2;RP13-977J11,8	chr12	132674606		Island	0.0804978	0.0504433	62.6642	0.0915985	0.0430703	47.0208	0.112512	0.0464883	41.3186	0.133602	0.0634161	47.4665
cg13355384	-0.0504978	0.000199906	0.0344222	KCNT1;KCNT1		KCNT1;KCNT1	chr9	138655908	Body;Body	OpenSea	0.546358	0.0733354	13.4226	0.548141	0.0896784	16.3605	0.559023	0.0440876	7.88656	0.590146	0.0703469	11.9203
cg19904122	-0.050492	0.000177533	0.0327422	BRUNOL5			chr19	3286059	Body	Island	0.263135	0.0722285	27.4492	0.330463	0.0541372	16.3822	0.311438	0.0608857	19.5499	0.317063	0.0756398	23.8564
cg12478266	-0.0504478	0.000110635	0.0271847		RP11-63B19,1	RP11-63B19,1	chr1	177675656		OpenSea	0.687323	0.0732499	10.6573	0.701107	0.0478458	6.82433	0.705123	0.06646	9.42531	0.733962	0.0650329	8.86052
cg05253116	-0.050175	0.000103483	0.0265149	LRP1B			chr2	142789614	Body	OpenSea	0.338275	0.0721865	21.3396	0.319907	0.0668633	20.9008	0.327153	0.0473614	14.4768	0.374861	0.0697968	18.6194
cg06257038	-0.0501147	0.000402202	0.0463601				chr12	127268720		OpenSea	0.311792	0.0772327	24.7706	0.321818	0.0796813	24.7598	0.341416	0.0850225	24.9029	0.343236	0.0755117	21.9999
cg03945777	-0.0500994	0.000331565	0.0429902	PTPRN2;PTPRN2;PTPRN2			chr7	157514049	Body;Body;Body	OpenSea	0.634086	0.0759617	11.9797	0.624744	0.0499428	7.99412	0.619624	0.0858205	13.8504	0.683048	0.0769604	11.2672
cg23438841	-0.0500059	0.000444648	0.0482818	ART5;ART5;ART5	ART5;ART5;ART5;ART5	ART5;ART5;ART5;ART5	chr11	3663491	TSS200;1stExon;5'UTR	Island	0.181819	0.0717252	39.4486	0.189179	0.0847421	44.7947	0.188968	0.0712611	37.7107	0.233094	0.0812477	34.8562
cg02371401	-0.0499753	9.64782e-05	0.0258208	TPPP			chr5	676784	Body	N_Shore	0.734251	0.0719652	9.80116	0.752501	0.0792092	10.5261	0.748861	0.085374	11.4005	0.786567	0.061281	7.79095
cg21817858	-0.0499062	5.86984e-05	0.0206682				chr5	141133337		Island	0.341201	0.0690054	20.2243	0.349416	0.0654248	18.724	0.349241	0.0591336	16.932	0.392644	0.0678325	17.2758
cg24975834	-0.0496804	0.000242175	0.0373964				chr13	112720171		N_Shore	0.219885	0.0649542	29.5401	0.226535	0.0651502	28.7594	0.24261	0.0744276	30.6779	0.263933	0.075257	28.5136
cg25129898	-0.0495388	1.11738e-07	0.00141515	MACROD2-IT1;MACROD2	MACROD2-IT1;MACROD2	MACROD2;MACROD2-IT1;MACROD2;MACROD2;MACROD2	chr20	14564476	Body;Body	OpenSea	0.705353	0.0573079	8.12471	0.71302	0.0587977	8.24629	0.730742	0.0223014	3.05189	0.74851	0.0441658	5.9005
cg19378624	-0.0495024	0.000385514	0.0457324	LOC100272146;C17orf57	CTD-2026D20,2	CTD-2026D20,2	chr17	45501242	Body;Body	Island	0.147428	0.0655205	44.4425	0.174798	0.0674007	38.5592	0.151791	0.0685595	45.1669	0.194847	0.0865052	44.3964
cg03484603	-0.0494102	6.69643e-05	0.0220231				chr18	76410823		OpenSea	0.441023	0.0695404	15.768	0.459579	0.07808	16.9895	0.46054	0.0575792	12.5026	0.479586	0.0598493	12.4794
cg05409419	-0.0492446	0.000248513	0.0378649		RP11-1103G16,1;RP11-1103G16,1	RP11-1103G16,1;RP11-1103G16,1	chr14	30953702		OpenSea	0.728151	0.0772229	10.6053	0.744627	0.0540391	7.25721	0.72301	0.0855123	11.8273	0.777327	0.0573371	7.37619
cg15506486	-0.0490548	6.89774e-07	0.00298298	MACROD2	MACROD2	MACROD2;MACROD2;MACROD2	chr20	14782540	Body	OpenSea	0.652314	0.0574912	8.81342	0.640714	0.073139	11.4152	0.67131	0.0319953	4.76611	0.694984	0.0498336	7.17046
cg11467680	-0.049053	3.08362e-05	0.0156568		AC113607,1;AC113607,1	AC113607,1;AC113607,1	chr2	817308		OpenSea	0.549352	0.0602707	10.9712	0.579218	0.0664741	11.4765	0.567309	0.0905797	15.9666	0.59652	0.0626856	10.5085
cg05224804	-0.0488981	1.32325e-05	0.0109893	PTPRN2;PTPRN2;PTPRN2			chr7	157494023	Body;Body;Body	N_Shore	0.445052	0.0547113	12.2932	0.453309	0.0526488	11.6143	0.465999	0.0609568	13.0809	0.496718	0.0625797	12.5986
cg25742300	-0.0485243	0.000116612	0.0278845	LRP1B			chr2	142857903	Body	OpenSea	0.274323	0.0731136	26.6523	0.272334	0.0554489	20.3606	0.262564	0.0407573	15.5228	0.316087	0.0696279	22.0281
cg00591429	-0.0484604	0.000104802	0.0266029				chr5	27683062		OpenSea	0.482701	0.0715834	14.8298	0.473128	0.084054	17.7656	0.484272	0.0580814	11.9936	0.532343	0.0579567	10.8871
cg04836786	-0.0480607	0.000298158	0.0409059	HLTF;HLTF;HLTF;HLTF	HLTF;HLTF;HLTF;HLTF;HLTF;HLTF;HLTF;HLTF;HLTF;HLTF;HLTF;HLTF-AS1	HLTF;HLTF;HLTF;HLTF;HLTF;HLTF;HLTF;HLTF;HLTF;HLTF;HLTF;HLTF-AS1	chr3	148804272	5'UTR;1stExon;1stExon;5'UTR	Island	0.0509109	0.0544716	106.994	0.0651024	0.0640214	98.3396	0.0744902	0.0734959	98.6653	0.0960786	0.106256	110.593
cg21624337	-0.0480554	0.000356782	0.0443311	CTNND2;CTNND2;CTNND2;CTNND2;CTNND2	CTNND2	CTNND2;CTNND2	chr5	11152592	Body;Body;Body;Body;Body	OpenSea	0.709279	0.0762535	10.7508	0.740624	0.0760277	10.2654	0.741851	0.080596	10.8642	0.741696	0.066228	8.92927
cg05093455	-0.0480232	8.93262e-06	0.00938534	RNF225			chr19	58907454	TSS200	Island	0.229552	0.0537713	23.4244	0.250454	0.0367941	14.691	0.261206	0.0534553	20.4648	0.278105	0.0577765	20.7751
cg05592633	-0.0480198	1.72375e-05	0.0122131	CPS1;CPS1;CPS1		CPS1	chr2	211522665	Body;Body;Body	OpenSea	0.480473	0.0602928	12.5487	0.478089	0.0601996	12.5917	0.492815	0.0613568	12.4503	0.523115	0.0565705	10.8142
cg14042662	-0.0479124	0.000106182	0.0267332				chr2	147391928		OpenSea	0.666363	0.0766925	11.5091	0.694601	0.038596	5.55657	0.650152	0.0693431	10.6657	0.707125	0.065559	9.27121
cg00187686	-0.047888	0.000375678	0.0452373	TCN1	TCN1;TCN1	TCN1;TCN1;TCN1	chr11	59634218	TSS200	OpenSea	0.309748	0.0684741	22.1064	0.314994	0.0532622	16.9089	0.312749	0.0658694	21.0614	0.354022	0.0757955	21.4098
cg23345930	-0.0473351	0.000290357	0.0404546	SLC12A7			chr5	1087702	Body	Island	0.679013	0.0657125	9.67765	0.701607	0.0869475	12.3926	0.696084	0.0442552	6.35774	0.718417	0.0765462	10.6548
cg20869501	-0.047216	0.000436087	0.0478394	ESRRG;ESRRG;ESRRG;ESRRG;ESRRG			chr1	216774677	Body;Body;Body;Body;Body	Island	0.172406	0.0834055	48.3774	0.155493	0.0645751	41.5292	0.155039	0.0601196	38.777	0.224521	0.0753611	33.5653
cg16375948	-0.0471555	0.000254703	0.0383287				chr1	91176687		Island	0.194356	0.0778765	40.0689	0.189715	0.0856493	45.1463	0.233218	0.0680962	29.1985	0.251323	0.0678385	26.9925
cg24647031	-0.0470807	0.000452201	0.0487038	PTPRN2;PTPRN2;PTPRN2			chr7	157644160	Body;Body;Body	N_Shelf	0.464264	0.0696213	14.996	0.474196	0.0747725	15.7683	0.459147	0.0844212	18.3865	0.507137	0.0718978	14.1772
cg15960490	-0.0470321	0.000182949	0.033058				chr3	79966887		OpenSea	0.288697	0.0610377	21.1424	0.272885	0.0687364	25.1888	0.283373	0.0606411	21.3997	0.332081	0.0674874	20.3226
cg10094078	-0.0470306	3.14332e-09	0.000235608	APC2			chr19	1467925	Body	Island	0.232318	0.0385415	16.59	0.252368	0.0485356	19.2321	0.253935	0.0309326	12.1813	0.27602	0.0431137	15.6198
cg10491372	-0.046794	4.79956e-05	0.0190709	MYBBP1A;MYBBP1A		MYBBP1A;MYBBP1A	chr17	4458200	Body;Body	Island	0.279303	0.0591736	21.1861	0.275887	0.0559898	20.2944	0.283992	0.0812464	28.6087	0.318445	0.059811	18.7822
cg03803935	-0.0466842	0.000232937	0.0367369	C19orf24	C19orf24;AC004258,1;C19orf24;C19orf24	C19orf24;AC004258,1;C19orf24;C19orf24;C19orf24	chr19	1275458	TSS200	Island	0.209546	0.0780475	37.2459	0.224624	0.0757438	33.7202	0.199663	0.0768558	38.4928	0.246554	0.060616	24.5853
cg04719903	-0.0465966	0.000148876	0.0305529	FAM132A	FAM132A	FAM132A	chr1	1181956	1stExon	Island	0.505888	0.0679908	13.4399	0.51564	0.040293	7.81418	0.536222	0.0541144	10.0918	0.548155	0.0650277	11.863
cg01893041	-0.0465905	0.000442995	0.0481953	PIK3R1;PIK3R1	PIK3R1	PIK3R1;PIK3R1	chr5	67583972	Body;TSS1500	N_Shore	0.299826	0.0835748	27.8744	0.276023	0.0859704	31.1461	0.310317	0.0558938	18.0118	0.344874	0.0645577	18.7192
cg11749010	-0.0462564	0.000149463	0.0305927		MBD1	MBD1	chr18	47794623		Island	0.125796	0.0795668	63.2506	0.129184	0.0743338	57.541	0.0926191	0.0458778	49.5339	0.154399	0.0868557	56.2539
cg27200895	-0.0462524	3.18314e-06	0.00570492	AFAP1;AFAP1;LOC84740	AFAP1;AFAP1	AFAP1;AFAP1	chr4	7763703	3'UTR;3'UTR;Body	OpenSea	0.211973	0.0527418	24.8814	0.247025	0.0584416	23.6581	0.197014	0.0619117	31.4251	0.242062	0.0545773	22.5468
cg07015221	-0.0462522	3.29836e-05	0.0161777	NKD2		NKD2;NKD2;NKD2	chr5	1034307	Body	N_Shelf	0.413126	0.0543595	13.1581	0.428806	0.078436	18.2917	0.439212	0.0795527	18.1126	0.452883	0.0571118	12.6107
cg05789714	-0.0462491	0.000104955	0.0266226	KCNE3;KCNE3	KCNE3;KCNE3;RP11-702H23,4	KCNE3;KCNE3;KCNE3;KCNE3;KCNE3;KCNE3;KCNE3;RP11-702H23,4	chr11	74178462	5'UTR;1stExon	Island	0.274578	0.0727817	26.5067	0.29522	0.0564749	19.1298	0.296262	0.0606646	20.4767	0.317008	0.0571005	18.0123
cg09210286	-0.0461844	0.000421562	0.0471584	KCNJ8	KCNJ8;KCNJ8	KCNJ8;KCNJ8;KCNJ8	chr12	21927938	TSS200	OpenSea	0.127433	0.0656113	51.4869	0.109129	0.0570201	52.2501	0.140227	0.0863686	61.592	0.163641	0.0749202	45.7834
cg21851391	-0.0461501	0.000124512	0.0287933	DLGAP2	DLGAP2;DLGAP2	DLGAP2;DLGAP2	chr8	1448998	TSS1500	OpenSea	0.277319	0.0695404	25.076	0.284293	0.0857048	30.1466	0.289673	0.0621289	21.448	0.323543	0.0621323	19.2038
cg03652711	-0.0461028	1.21036e-06	0.00383226	C17orf107;CHRNE	C17orf107;C17orf107	C17orf107;CHRNE;C17orf107	chr17	4802538	TSS1500;Body	Island	0.361627	0.0491598	13.594	0.371649	0.0477292	12.8425	0.397687	0.056341	14.1672	0.400797	0.0516505	12.8869
cg17218282	-0.0460274	1.43899e-05	0.0113748	MACROD2		MACROD2;MACROD2;MACROD2	chr20	14415610	Body	OpenSea	0.490708	0.0602128	12.2706	0.504686	0.0680142	13.4765	0.538459	0.0390501	7.2522	0.531621	0.0541177	10.1798
cg13493092	-0.0459915	0.000375801	0.0452373	PPFIA2;PPFIA2;PPFIA2;PPFIA2;PPFIA2;PPFIA2;PPFIA2	PPFIA2;PPFIA2;PPFIA2	PPFIA2;PPFIA2;PPFIA2;PPFIA2	chr12	81992937	TSS1500;TSS1500;Body;Body;Body;Body;Body	OpenSea	0.336358	0.0689623	20.5027	0.352872	0.0619972	17.5693	0.350895	0.0732194	20.8665	0.365514	0.0739128	20.2216
cg10463011	-0.0459707	0.000206607	0.0348677		U6	U6	chr5	168978822		OpenSea	0.315712	0.0661625	20.9566	0.32733	0.0567339	17.3323	0.308714	0.0899186	29.1268	0.361474	0.0618223	17.1029
cg17088185	-0.0459306	0.000214822	0.0355396	NCRNA00200	LINC00200	LINC00200	chr10	1209315	Body	Island	0.546468	0.0599301	10.9668	0.548541	0.067512	12.3076	0.558074	0.0665202	11.9196	0.601467	0.0748902	12.4513
cg07392711	-0.0456723	1.76017e-05	0.0122871		RP11-116D17,1;RP11-116D17,1	RP11-116D17,1;RP11-116D17,1	chr12	115800902		OpenSea	0.535816	0.0575853	10.7472	0.552639	0.0548978	9.93376	0.546156	0.054671	10.0101	0.573879	0.0576862	10.052
cg04269291	-0.0455829	0.000314687	0.0419527				chr5	75260122		OpenSea	0.60649	0.0716758	11.8181	0.613902	0.080173	13.0596	0.616993	0.0743143	12.0446	0.653552	0.0582551	8.91363
cg25854527	-0.0454851	0.000361832	0.0446258				chr3	102333494		OpenSea	0.73298	0.0768801	10.4887	0.778876	0.0546912	7.02181	0.714546	0.0770613	10.7847	0.781013	0.0521724	6.68009
cg01116115	-0.0454708	9.32277e-05	0.0255724				chr9	100476598		OpenSea	0.551981	0.0615947	11.1588	0.545667	0.059279	10.8636	0.556109	0.0844096	15.1786	0.590162	0.0615787	10.4342
cg00462958	-0.0454072	0.00012143	0.0284513				chr16	61041786		OpenSea	0.293543	0.0614219	20.9243	0.282093	0.0698573	24.7639	0.322628	0.0672418	20.8419	0.324524	0.0648113	19.9712
cg08513431	-0.0453451	5.32361e-05	0.0198282				chr13	112564677		OpenSea	0.510887	0.0616837	12.0739	0.524965	0.0616059	11.7352	0.524978	0.0328353	6.2546	0.559737	0.0619599	11.0695
cg02094285	-0.0452487	0.000410503	0.0466497				chr12	78135000		OpenSea	0.426641	0.077256	18.108	0.429972	0.0651435	15.1506	0.424683	0.0798204	18.7953	0.458558	0.0652662	14.2329
cg24057176	-0.0451692	3.56191e-05	0.0167412	C19orf24	C19orf24;AC004258,1;C19orf24;C19orf24	C19orf24;AC004258,1;C19orf24;C19orf24;C19orf24	chr19	1275466	TSS200	Island	0.18517	0.067656	36.5372	0.201691	0.056525	28.0256	0.182268	0.0645316	35.4048	0.223033	0.0530389	23.7807
cg23423910	-0.0451245	0.000130455	0.0292634	KIAA1109	KIAA1109	KIAA1109	chr4	123126972	Body	OpenSea	0.491723	0.065248	13.2693	0.501912	0.0561282	11.1829	0.520397	0.0608376	11.6906	0.532236	0.0589541	11.0767
cg20440480	-0.0451148	0.000203423	0.0346608	FDFT1;FDFT1;FDFT1;FDFT1;FDFT1;FDFT1;FDFT1;FDFT1;FDFT1;FDFT1	FDFT1;FDFT1;FDFT1;FDFT1;RP11-297N6,4;FDFT1;FDFT1;FDFT1	FDFT1;FDFT1;FDFT1;RP11-297N6,4;FDFT1;FDFT1;FDFT1;FDFT1;FDFT1;FDFT1;RP11-297N6,4;FDFT1;FDFT1;FDFT1;FDFT1;FDFT1	chr8	11660350	TSS1500;TSS1500;5'UTR;1stExon;1stExon;1stExon;5'UTR;5'UTR;Body;Body	Island	0.148145	0.06642	44.8345	0.146985	0.052757	35.8927	0.183213	0.0634481	34.6309	0.202229	0.0654229	32.3509
cg19270265	-0.0450766	1.71129e-05	0.012198	GRM8;GRM8;GRM8	GRM8	GRM8	chr7	126275080	Body;Body;Body	OpenSea	0.678103	0.0565705	8.34245	0.698919	0.0585166	8.37243	0.670699	0.0806032	12.0178	0.725287	0.0482014	6.64585
cg22425359	-0.0450664	0.000227829	0.0363632				chr5	2415878		OpenSea	0.49274	0.0697323	14.152	0.490517	0.0410422	8.36713	0.483175	0.0663191	13.7257	0.521924	0.0654428	12.5388
cg07267107	-0.0450372	2.03755e-05	0.0130424	NETO1;NETO1			chr18	70494302	Body;Body	OpenSea	0.332844	0.059111	17.7594	0.354316	0.0545196	15.3873	0.357175	0.0537126	15.0382	0.381544	0.0558645	14.6417
cg02150440	-0.0449487	0.000223612	0.0361175				chr3	116971255		OpenSea	0.339928	0.0704129	20.7141	0.345592	0.0738678	21.3743	0.328027	0.0732224	22.3221	0.375425	0.0622785	16.5888
cg11724726	-0.0449391	0.000170118	0.0322579	SGMS1	SGMS1	SGMS1	chr10	52364114	5'UTR	OpenSea	0.459748	0.0677646	14.7395	0.465344	0.0684732	14.7145	0.449718	0.0733065	16.3005	0.493017	0.0559378	11.346
cg12455465	-0.0448634	0.000142866	0.0301742	OR4F15	OR4F15	OR4F15	chr15	102357154	TSS1500	OpenSea	0.399742	0.0655987	16.4103	0.386446	0.0696957	18.035	0.413728	0.0711621	17.2002	0.441579	0.0582715	13.1962
cg10783086	-0.0448218	0.000281959	0.0399868	OR4F6	OR4F6	OR4F6	chr15	102345981	1stExon	OpenSea	0.305475	0.0690643	22.6088	0.327273	0.0573235	17.5155	0.317143	0.073953	23.3185	0.341698	0.0633252	18.5325
cg21877612	-0.0447326	0.000394969	0.0461717	MACROD2-IT1;MACROD2	MACROD2-IT1;MACROD2	MACROD2;MACROD2-IT1;MACROD2;MACROD2;MACROD2	chr20	14604047	Body;Body	OpenSea	0.532684	0.073875	13.8684	0.530071	0.0774115	14.604	0.568045	0.058838	10.358	0.569508	0.0627637	11.0207
cg05608159	-0.0446796	0.000304104	0.0412942	PIK3R1;PIK3R1	PIK3R1	PIK3R1;PIK3R1	chr5	67584104	Body;TSS200	N_Shore	0.22841	0.0775908	33.9699	0.216311	0.0783096	36.2023	0.245558	0.0512369	20.8655	0.271043	0.0614712	22.6795
cg24296847	-0.0446419	8.90175e-05	0.0249407	THOC5;THOC5;THOC5;THOC5	CTA-256D12,11	THOC5;THOC5;CTA-256D12,11;THOC5;THOC5	chr22	29927713	Body;Body;Body;Body	OpenSea	0.645214	0.0576467	8.9345	0.660295	0.0689469	10.4418	0.655155	0.0743348	11.3462	0.684594	0.05809	8.48533
cg04578631	-0.0446013	0.000272081	0.0395021	MIR656	MIR656	MIR656	chr14	101532352	TSS1500	Island	0.451006	0.0688314	15.2617	0.463651	0.0688205	14.8432	0.449484	0.0378816	8.42779	0.493851	0.0619842	12.5512
cg20814095	-0.0444689	1.60888e-05	0.0117934	CHRNE;C17orf107;C17orf107	C17orf107;C17orf107;C17orf107;C17orf107	CHRNE;C17orf107;C17orf107;C17orf107;C17orf107	chr17	4802981	Body;5'UTR;1stExon	Island	0.262455	0.0532045	20.2719	0.263877	0.056131	21.2717	0.303588	0.0587332	19.3463	0.304522	0.0553706	18.1828
cg01754257	-0.044463	5.83397e-05	0.020616				chr11	101159246		OpenSea	0.496672	0.0544221	10.9574	0.505739	0.0652786	12.9076	0.530377	0.0540898	10.1984	0.532141	0.0610306	11.4689
cg11362013	-0.0444625	0.00034643	0.0438833				chr5	3709695		OpenSea	0.285997	0.0700271	24.4852	0.303217	0.0773121	25.4973	0.279438	0.0645244	23.0908	0.329773	0.0637349	19.3269
cg27173677	-0.0444	6.06609e-05	0.0210482	RPH3AL	RPH3AL	RPH3AL;RPH3AL	chr17	135703	Body	N_Shore	0.770919	0.0605011	7.84791	0.79225	0.0612224	7.72766	0.81646	0.0561944	6.88269	0.813077	0.0512372	6.30164
cg06352231	-0.0443812	1.70762e-06	0.0043241	MACROD2		MACROD2;MACROD2;MACROD2	chr20	14457827	Body	OpenSea	0.706244	0.0548283	7.76336	0.723649	0.0608023	8.40218	0.722475	0.0424079	5.86981	0.747452	0.0443551	5.93418
cg13435229	-0.0443031	2.62557e-05	0.0146972	C4orf51	C4orf51;C4orf51	C4orf51;C4orf51;C4orf51;C4orf51	chr4	146653819	3'UTR	N_Shore	0.118066	0.0605946	51.3225	0.129809	0.0597959	46.0645	0.15846	0.0763923	48.2091	0.153093	0.0561235	36.6597
cg09002677	-0.0442253	4.01608e-06	0.00626005		DOC2B	DOC2B	chr17	5999		OpenSea	0.789731	0.0495924	6.27966	0.795021	0.0435934	5.4833	0.800047	0.063253	7.90616	0.829552	0.0494173	5.95711
cg04410838	-0.0439457	6.64411e-06	0.00809625				chr7	168579		OpenSea	0.502629	0.050093	9.96618	0.517442	0.0338744	6.5465	0.522517	0.051716	9.89749	0.54545	0.0531533	9.74485
cg07016288	-0.0439426	0.000138632	0.0298404	CYP2D6;CYP2D6	CYP2D6;CYP2D6;CYP2D6;RP4-669P10,18	CYP2D6;CYP2D6;CYP2D6;CYP2D6;CYP2D6;CYP2D6;C22orf32;RP4-669P10,18;RP4-669P10,18	chr22	42525748	Body;Body	Island	0.438936	0.0576463	13.1332	0.428221	0.0678369	15.8416	0.476586	0.0726194	15.2374	0.471134	0.0647189	13.7368
cg14473904	-0.0439348	4.17965e-06	0.00641631	CHD2;CHD2		CHD2;CHD2	chr15	93465087	Body;Body	OpenSea	0.663184	0.052429	7.90564	0.656784	0.0666766	10.152	0.681298	0.0508856	7.46891	0.70083	0.0446364	6.36908
cg01969834	-0.0437461	2.79554e-05	0.0151004	COL6A2;COL6A2;COL6A2	COL6A2	COL6A2;COL6A2	chr21	47532236	Body;Body;Body	Island	0.871279	0.0702862	8.06702	0.912538	0.0330924	3.62641	0.921018	0.0319507	3.46906	0.91094	0.0545098	5.9839
cg08803321	-0.0435745	0.000182641	0.0330446	FCRL4	FCRL4	FCRL4	chr1	157568795	TSS1500	OpenSea	0.664825	0.0649469	9.76902	0.690597	0.0503624	7.29259	0.684439	0.051468	7.51974	0.697417	0.0686993	9.85053
cg00865173	-0.0435162	0.000128092	0.0290431		RP11-116D17,2	RP11-116D17,2	chr12	115699474		OpenSea	0.492451	0.0614409	12.4765	0.512646	0.064636	12.6083	0.481191	0.0534117	11.0999	0.531889	0.0630964	11.8627
cg13874174	-0.0434922	1.08926e-05	0.0101638				chr3	193514175		OpenSea	0.534715	0.0549164	10.2702	0.533939	0.0604767	11.3265	0.570398	0.0475996	8.34498	0.574802	0.0529879	9.21845
cg11754911	-0.0434642	0.000451828	0.0487006				chr5	27450806		OpenSea	0.287532	0.0708601	24.6443	0.270897	0.0571755	21.106	0.251278	0.0577463	22.981	0.331223	0.066566	20.097
cg23453534	-0.0432969	2.39116e-05	0.0140971				chr2	168463973		OpenSea	0.738962	0.0599139	8.10784	0.736651	0.0485792	6.5946	0.7696	0.0553216	7.18835	0.780817	0.0488296	6.25366
cg15656824	-0.0431421	0.000390625	0.0460281		7SK	7SK	chr2	134352395		OpenSea	0.604871	0.069856	11.5489	0.593142	0.0638574	10.766	0.61093	0.0539206	8.82599	0.644434	0.0577187	8.9565
cg17242116	-0.0430533	5.1859e-05	0.0196265				chr1	152555187		OpenSea	0.285902	0.0556232	19.4553	0.331444	0.044835	13.5272	0.310195	0.0391999	12.6372	0.328377	0.058358	17.7717
cg16851322	-0.0430121	2.66224e-05	0.0147525	ACKR2	CCBP2;RP11-70C1,3;CCBP2;CCBP2;CCBP2;KRBOX1	CCBP2;CCBP2;RP11-70C1,3;CCBP2;CCBP2;CCBP2;CCBP2;CCBP2;CCBP2;CCBP2;CCBP2;CCBP2;KRBOX1;CCBP2;KRBOX1	chr3	42870708	5'UTR	OpenSea	0.559755	0.0531393	9.49332	0.542563	0.0594663	10.9602	0.550205	0.0502921	9.14061	0.6007	0.0524138	8.72545
cg06542525	-0.0430045	4.26809e-05	0.0183681	EYA4;EYA4;EYA4;EYA4;EYA4;TARID			chr6	133839218	Body;Body;Body;Body;Body;Body	OpenSea	0.623514	0.0574541	9.21457	0.631946	0.054489	8.62242	0.603985	0.0612767	10.1454	0.653892	0.0586623	8.97125
cg26881899	-0.0429762	0.00012992	0.0292148	NRXN1;NRXN1;NRXN1		NRXN1	chr2	50153077	Body;Body;Body	OpenSea	0.620285	0.0606542	9.77845	0.64572	0.0528085	8.17824	0.655661	0.0781626	11.9212	0.657771	0.0539378	8.20008
cg07551060	-0.0428843	7.68874e-05	0.0233621	GRK5	GRK5	GRK5	chr10	121075316	Body	OpenSea	0.593174	0.059194	9.97921	0.590203	0.0697308	11.8147	0.617832	0.0436355	7.06269	0.633572	0.0542307	8.55951
cg14149623	-0.0428624	5.50621e-05	0.0201433				chr21	47053072		Island	0.469908	0.0565117	12.0261	0.505846	0.0669861	13.2424	0.484242	0.0634467	13.1023	0.501763	0.0552277	11.0067
cg09856200	-0.0428248	7.63339e-05	0.0232808	CTNND2;CTNND2;CTNND2;CTNND2;CTNND2	CTNND2	CTNND2;CTNND2	chr5	11144285	Body;Body;Body;Body;Body	OpenSea	0.610555	0.059195	9.69527	0.605682	0.0657776	10.8601	0.637658	0.0533848	8.37201	0.644606	0.0572936	8.88816
cg17814781	-0.042743	0.000269296	0.0393464	MSX1	MSX1	MSX1	chr4	4864883	3'UTR	N_Shore	0.378483	0.057128	15.094	0.398923	0.0601626	15.0813	0.423815	0.0711047	16.7773	0.417443	0.065687	15.7356
cg07884641	-0.0426267	0.000132684	0.0293448	C19orf24	AC004258,1;C19orf24;C19orf24	AC004258,1;C19orf24;C19orf24;C19orf24	chr19	1275773	1stExon	Island	0.262233	0.0694914	26.4999	0.277101	0.0578824	20.8885	0.261762	0.0732191	27.9716	0.299875	0.0485818	16.2007
cg14482741	-0.042378	1.17241e-06	0.00379704	CHRNE;C17orf107	C17orf107;C17orf107;C17orf107;C17orf107	CHRNE;C17orf107;C17orf107;C17orf107;C17orf107	chr17	4802906	Body;TSS200	Island	0.277928	0.0470753	16.938	0.280843	0.0491083	17.486	0.31371	0.0543012	17.3094	0.31509	0.0447968	14.2172
cg15836394	-0.0422995	0.00034444	0.0437984	FDFT1	FDFT1;FDFT1;FDFT1;FDFT1;FDFT1;FDFT1	RP11-297N6,4;FDFT1;FDFT1;FDFT1;FDFT1;FDFT1;FDFT1;FDFT1;FDFT1;FDFT1;FDFT1;RP11-297N6,4;FDFT1;FDFT1;FDFT1	chr8	11659832	TSS1500	Island	0.128664	0.0617003	47.9544	0.129599	0.0509237	39.2933	0.160658	0.0597558	37.1944	0.179796	0.0647461	36.011
cg08508430	-0.0422831	3.48444e-05	0.0165815				chr22	35755562		OpenSea	0.479344	0.0559223	11.6664	0.496778	0.0370724	7.46257	0.484741	0.0450623	9.29617	0.513923	0.0558374	10.8649
cg14786125	-0.0422634	0.000171062	0.0323316	C19orf51	DNAAF3	DNAAF3;DNAAF3;DNAAF3;DNAAF3;DNAAF3;DNAAF3;DNAAF3;DNAAF3;DNAAF3;DNAAF3	chr19	55674949	Body	S_Shore	0.568255	0.0593526	10.4447	0.559579	0.056565	10.1085	0.579257	0.0641342	11.0718	0.606398	0.0663953	10.9491
cg19847525	-0.0421227	6.07564e-06	0.00771325				chr9	126906283		OpenSea	0.463636	0.046303	9.98693	0.438307	0.0626915	14.3031	0.455805	0.0525691	11.5332	0.502933	0.0488417	9.71138
cg07388532	-0.0420902	1.56531e-05	0.0116511				chr12	115735411		OpenSea	0.327222	0.0520503	15.9067	0.345647	0.0640904	18.5422	0.328875	0.0552057	16.7863	0.365225	0.0517522	14.17
cg10527300	-0.0420406	0.000316813	0.0420891	COL4A1			chr13	110874326	Body	OpenSea	0.315636	0.0629883	19.956	0.310837	0.0578018	18.5955	0.331653	0.0662656	19.9804	0.360124	0.061203	16.995
cg22870256	-0.0417157	0.000284968	0.0402045	FDFT1;FDFT1	FDFT1;FDFT1;FDFT1;RP11-297N6,4;FDFT1;FDFT1;FDFT1;FDFT1;FDFT1	FDFT1;FDFT1;FDFT1;RP11-297N6,4;FDFT1;FDFT1;FDFT1;FDFT1;FDFT1;RP11-297N6,4;FDFT1;FDFT1;FDFT1;FDFT1;FDFT1;FDFT1	chr8	11660209	1stExon;5'UTR	Island	0.115459	0.0575095	49.8095	0.110128	0.0428159	38.8781	0.154975	0.0628721	40.5693	0.167785	0.0651547	38.8322
cg23296678	-0.0415963	0.000251741	0.0381297	MUC2			chr11	1099117	Body	S_Shelf	0.57271	0.0586992	10.2494	0.575038	0.0658414	11.4499	0.569572	0.0755988	13.2729	0.613309	0.0581662	9.48401
cg01009920	-0.0414977	0.000148085	0.0304612				chr8	8153650		OpenSea	0.490978	0.0577132	11.7547	0.498804	0.0796149	15.9612	0.509843	0.0456864	8.96089	0.532222	0.0545526	10.25
cg07167132	-0.041412	0.00024136	0.0373566	PABPC1P2			chr2	147344418	TSS1500	N_Shore	0.705893	0.0618736	8.76529	0.723419	0.0608909	8.4171	0.698989	0.0880175	12.5921	0.737879	0.0557097	7.54997
cg03791325	-0.0414111	8.83548e-05	0.0248814	C19orf24	C19orf24;AC004258,1;C19orf24;C19orf24	C19orf24;AC004258,1;C19orf24;C19orf24;C19orf24	chr19	1275438	TSS200	Island	0.185815	0.0641979	34.5494	0.191023	0.045883	24.0196	0.183932	0.0622193	33.8274	0.221256	0.0530239	23.9649
cg02595219	-0.0413012	0.000409747	0.0466292	KCNE3	KCNE3;RP11-702H23,4	KCNE3;KCNE3;KCNE3;KCNE3;KCNE3;RP11-702H23,4	chr11	74178761	TSS200	Island	0.28567	0.0703443	24.6244	0.301093	0.0553478	18.3823	0.307099	0.0646954	21.0666	0.326266	0.0567279	17.387
cg24547636	-0.0412434	1.50797e-06	0.00409946				chr6	17001350		OpenSea	0.224481	0.0452753	20.1689	0.246564	0.0376464	15.2684	0.250209	0.0601337	24.0334	0.264848	0.0451627	17.0523
cg09826019	-0.0412012	8.29791e-06	0.00901768	C17orf107;CHRNE	C17orf107;C17orf107	C17orf107;CHRNE;C17orf107	chr17	4802532	TSS1500;Body	Island	0.232235	0.0477482	20.5603	0.235213	0.0470249	19.9925	0.263356	0.0534712	20.3038	0.268688	0.050555	18.8155
cg12723811	-0.0411923	0.00040921	0.0466211		RN5S407;RN5S408;RN5S409;RN5S406	RN5S407;RN5S408;RN5S409;RN5S406	chr16	34968751		OpenSea	0.555777	0.0618412	11.127	0.592136	0.0814135	13.7491	0.573672	0.06757	11.7785	0.603542	0.0631574	10.4645
cg13468858	-0.0411214	1.64228e-07	0.00166392	FSCN2;FSCN2;FSCN2;FSCN2	FSCN2;FSCN2;FSCN2	FSCN2;FSCN2;FSCN2	chr17	79495436	5'UTR;5'UTR;1stExon;1stExon	Island	0.390087	0.0451163	11.5657	0.398819	0.0489735	12.2797	0.421859	0.0396799	9.40596	0.426614	0.0331267	7.76503
cg04320984	-0.0410727	7.12553e-05	0.0226215	RACGAP1;RACGAP1;RACGAP1	RACGAP1	RACGAP1;RACGAP1;RACGAP1	chr12	50396859	Body;Body;Body	OpenSea	0.541606	0.0590885	10.9099	0.54159	0.0638925	11.7972	0.562445	0.0603312	10.7266	0.577398	0.0484065	8.38355
cg27387643	-0.0409003	4.40699e-05	0.0185008				chr18	22627608		OpenSea	0.503973	0.0612622	12.1559	0.505138	0.0541151	10.7129	0.51652	0.0603692	11.6877	0.537096	0.0558828	10.4046
cg03538593	-0.0408964	0.000131761	0.0292926	PDE1C;PDE1C;PDE1C;PDE1C;PDE1C	PDE1C;PDE1C;PDE1C;PDE1C	PDE1C;PDE1C;PDE1C;PDE1C;PDE1C;PDE1C;PDE1C	chr7	32111914	TSS1500;TSS1500;TSS1500;TSS1500;Body	S_Shore	0.252479	0.0516251	20.4473	0.254463	0.060305	23.6989	0.296888	0.0877973	29.5726	0.289088	0.0596594	20.6371
cg08019253	-0.0407753	0.000369856	0.0450554	C13orf16			chr13	111980272	Body	S_Shore	0.660884	0.0564573	8.5427	0.664604	0.0887889	13.3597	0.713642	0.0703098	9.85225	0.714261	0.0614102	8.59771
cg18440902	-0.0406313	0.000368604	0.0449904	KCNJ8	KCNJ8;KCNJ8	KCNJ8;KCNJ8;KCNJ8	chr12	21927781	TSS200	OpenSea	0.118604	0.0594666	50.139	0.105353	0.05279	50.1076	0.128296	0.0629451	49.0623	0.152715	0.0643204	42.1179
cg05941652	-0.0405948	0.000333006	0.0430606	LAMA3;LAMA3			chr18	21273909	Body;Body	S_Shelf	0.58278	0.0626058	10.7426	0.603383	0.0678992	11.2531	0.597014	0.0684812	11.4706	0.609441	0.0567728	9.31555
cg06911282	-0.0404721	0.000442419	0.0481622	FDFT1	RP11-297N6,4;FDFT1;FDFT1;FDFT1;FDFT1	RP11-297N6,4;FDFT1;RP11-297N6,4;FDFT1;FDFT1;FDFT1;FDFT1;FDFT1;FDFT1;FDFT1	chr8	11660733	Body	Island	0.134711	0.068828	51.0929	0.12313	0.0489333	39.7411	0.170108	0.0534682	31.4319	0.188175	0.0707657	37.6064
cg11777437	-0.0404635	0.000192965	0.0338128		Y_RNA	Y_RNA	chr12	32549333		N_Shelf	0.560504	0.0598538	10.6786	0.573642	0.0654807	11.4149	0.603436	0.0647677	10.7332	0.599268	0.0532548	8.88665
cg23848678	-0.0404041	0.000240246	0.0372526		RP1-125N5,2	RP1-125N5,2	chr6	169116695		OpenSea	0.398703	0.0645749	16.1963	0.405242	0.0646854	15.9622	0.390945	0.0512659	13.1133	0.433117	0.0530036	12.2377
cg00129651	-0.0402212	1.44184e-05	0.0113748	RAPGEFL1		RAPGEFL1;RAPGEFL1	chr17	38347710	Body	Island	0.0628301	0.0370824	59.02	0.0670125	0.0382872	57.1344	0.0679442	0.0379924	55.9171	0.113642	0.0745825	65.6294
cg17401808	-0.0401788	4.72046e-06	0.00686043				chr2	926010		OpenSea	0.454308	0.0461876	10.1666	0.446847	0.0418502	9.36566	0.497787	0.0457019	9.18102	0.496177	0.0461674	9.30462
cg19103535	-0.0401641	0.000116387	0.0278776	NKD2	NKD2	NKD2;NKD2;NKD2	chr5	1038282	Body	Island	0.672105	0.0566232	8.42475	0.687009	0.0494255	7.1943	0.704046	0.0751719	10.6771	0.710567	0.04987	7.01833
cg24749672	-0.0401289	5.41667e-05	0.0199671	BIN2	BIN2;BIN2	BIN2;BIN2	chr12	51718108	TSS200	OpenSea	0.464885	0.0513404	11.0437	0.474354	0.0532906	11.2343	0.467283	0.0711581	15.2281	0.50455	0.0534246	10.5886
cg03285823	-0.0401021	8.33866e-05	0.0242081	NFATC1;NFATC1;NFATC1;NFATC1			chr18	77271159	Body;Body;Body;Body	Island	0.568729	0.0548128	9.63778	0.582147	0.0578501	9.93737	0.597412	0.0687203	11.503	0.602782	0.0526809	8.73963
cg08533221	-0.0399834	3.63057e-05	0.016883				chr13	112076633		OpenSea	0.498253	0.0557416	11.1874	0.504926	0.0464054	9.19053	0.505752	0.0647015	12.7931	0.537177	0.0430923	8.022
cg19003257	-0.0399304	0.00012856	0.029068			TTC40	chr10	134730870		N_Shore	0.617818	0.0604046	9.77709	0.647788	0.0522399	8.06436	0.677307	0.0310736	4.58782	0.65847	0.0504157	7.65649
cg17319956	-0.039925	3.92755e-05	0.0176507				chr12	115671392		OpenSea	0.504162	0.0571006	11.3258	0.518195	0.0586938	11.3266	0.513412	0.0424082	8.26007	0.541839	0.0571837	10.5536
cg16136889	-0.0398976	0.000150534	0.0306537		AC087237,1;RP11-405A12,2	AC087237,1;RP11-405A12,2	chr12	20124299		OpenSea	0.531263	0.0557921	10.5018	0.504153	0.0398866	7.91161	0.555302	0.065192	11.7399	0.565997	0.0572412	10.1133
cg25102842	-0.0398586	1.79788e-06	0.00438183	RASA3			chr13	114803843	Body	Island	0.561315	0.0435537	7.75921	0.569955	0.0517013	9.07111	0.575802	0.046316	8.04374	0.595398	0.0424949	7.13723
cg15321696	-0.0396472	9.11247e-06	0.00942104			FRMD4A;FRMD4A	chr10	14424332		OpenSea	0.413321	0.0464323	11.234	0.419452	0.0520488	12.4088	0.42712	0.0327047	7.65702	0.442386	0.0501324	11.3323
cg22855377	-0.0396321	2.06582e-05	0.0131175	RALGAPA2			chr20	20501712	Body	OpenSea	0.564741	0.0542463	9.60553	0.542993	0.0523082	9.6333	0.587396	0.0345152	5.87597	0.598295	0.0437692	7.31566
cg01231985	-0.0395636	5.68567e-07	0.00264994	GRHL3;GRHL3;GRHL3;GRHL3	GRHL3;RP11-10N16,3;RP11-10N16,3;GRHL3;GRHL3;GRHL3	GRHL3;RP11-10N16,3;RP11-10N16,3;GRHL3;GRHL3;GRHL3;GRHL3	chr1	24648545	TSS1500;5'UTR;Body;Body	Island	0.122502	0.0360937	29.4637	0.131853	0.0443778	33.6569	0.127685	0.0428316	33.5448	0.156757	0.0449701	28.6879
cg06866655	-0.0394852	6.22355e-05	0.0212588	SLC9A3			chr5	488398	Body	Island	0.583523	0.0490595	8.40746	0.583687	0.0678878	11.6309	0.607933	0.0503288	8.27866	0.620611	0.0510166	8.22039
cg19611822	-0.0394121	1.975e-05	0.01293				chr15	96101553		OpenSea	0.462685	0.0525877	11.3658	0.465486	0.0559737	12.0248	0.484889	0.0420662	8.67542	0.4939	0.0447615	9.06286
cg12956380	-0.0393823	0.000102571	0.0264149				chr6	169568536		S_Shore	0.437212	0.0534777	12.2315	0.446795	0.0723102	16.1842	0.441657	0.0403491	9.13585	0.462179	0.0542244	11.7323
cg17562819	-0.039379	0.000195762	0.0340462				chr18	76407469		OpenSea	0.50638	0.0528449	10.4358	0.528431	0.0674848	12.7708	0.528466	0.0539776	10.214	0.549471	0.0571125	10.3941
cg18195656	-0.0392565	0.000411591	0.0467068	EPHA3;EPHA3			chr3	89310597	Body;Body	OpenSea	0.405772	0.0614014	15.132	0.427008	0.0540725	12.6631	0.425355	0.0497693	11.7007	0.436998	0.0606322	13.8747
cg06349450	-0.0392283	1.34799e-05	0.0110396				chr16	85867170		S_Shelf	0.606562	0.0488443	8.05265	0.637272	0.0492643	7.7305	0.627558	0.056996	9.08219	0.64398	0.044774	6.95271
cg27090964	-0.0392108	0.000295582	0.0407386				chr18	22622913		OpenSea	0.358697	0.0576992	16.0858	0.375069	0.0678452	18.0887	0.378982	0.0631072	16.6517	0.393806	0.0589402	14.9668
cg27251694	-0.0391981	1.97399e-05	0.01293	C21orf29			chr21	46129247	Body	N_Shore	0.401072	0.0512827	12.7864	0.41481	0.0487295	11.7474	0.415033	0.0592348	14.2723	0.434866	0.0419057	9.63647
cg08716391	-0.0390311	3.20015e-06	0.00570492	DNAJC5B	DNAJC5B	DNAJC5B	chr8	67004528	Body	OpenSea	0.56252	0.0483034	8.58697	0.565797	0.069981	12.3686	0.580446	0.0371409	6.39869	0.592813	0.0423905	7.15074
cg22118988	-0.0389449	3.31709e-05	0.0162239	OR52I2	OR52I2	OR52I2	chr11	4606588	TSS1500	OpenSea	0.681499	0.0546279	8.01584	0.654181	0.054497	8.33058	0.694176	0.0509145	7.33452	0.712756	0.0455193	6.38638
cg10392724	-0.0388037	0.000172053	0.0323551	LOC401134	RP11-707A18,1	RP11-707A18,1	chr4	65871203	TSS1500	OpenSea	0.342291	0.0628942	18.3745	0.373138	0.0427198	11.4488	0.347086	0.0619358	17.8445	0.380527	0.0514688	13.5257
cg24954893	-0.0387676	0.000348283	0.0439482		RP11-47P18,1;RP11-47P18,2	RP11-47P18,1;RP11-47P18,2	chr3	80816759		N_Shelf	0.291168	0.0544356	18.6956	0.316023	0.04562	14.4357	0.278943	0.0616643	22.1064	0.330726	0.0631215	19.0857
cg13647155	-0.0387063	0.000118394	0.0280714				chr5	176046497		Island	0.447201	0.0585114	13.0839	0.468979	0.0478494	10.2029	0.465219	0.0450535	9.68436	0.488379	0.0496809	10.1726
cg10744297	-0.0386837	0.000389593	0.0459523	MGMT			chr10	131559596	Body	OpenSea	0.784738	0.0639483	8.149	0.795462	0.056708	7.12894	0.803286	0.0633153	7.88204	0.81912	0.0430558	5.25635
cg05584361	-0.0386664	1.08077e-05	0.0101123	BRSK2	BRSK2;BRSK2;BRSK2	BRSK2;BRSK2;BRSK2;BRSK2;BRSK2	chr11	1481525	Body	Island	0.614585	0.0425537	6.92397	0.643701	0.048864	7.5911	0.641005	0.0551869	8.60943	0.65338	0.0466259	7.13611
cg17599586	-0.0386458	1.2306e-05	0.0107221	PISD	PISD;PISD;PISD	PISD;PISD;PISD;PISD;PISD;PISD;PISD;PISD;PISD;PISD;PISD;PISD;PISD	chr22	32026779	5'UTR	Island	0.117688	0.0466541	39.6423	0.117509	0.0456293	38.8306	0.106494	0.0205587	19.305	0.155029	0.0479138	30.9064
cg13403689	-0.0384776	8.10511e-05	0.0238814	PSMB9;PSMB9;TAP1	PSMB9;PSMB9;TAP1;PSMB9	PSMB9;PSMB9;PSMB9;TAP1;PSMB9;PSMB9	chr6	32820641	TSS1500;TSS1500;Body	N_Shore	0.165242	0.04619	27.9529	0.169793	0.0392814	23.1348	0.180801	0.0349617	19.3371	0.201437	0.0614046	30.4833
cg23221867	-0.0382403	0.000368711	0.0449917				chr5	2067880		OpenSea	0.420186	0.0566293	13.4772	0.4002	0.0538808	13.4635	0.44625	0.0525249	11.7703	0.454152	0.0570682	12.5659
cg24911730	-0.0382289	0.000416952	0.0469616	DCDC2C	DCDC2C	DCDC2C	chr2	3789316	Body	OpenSea	0.312043	0.0595393	19.0805	0.323993	0.0663454	20.4774	0.333945	0.0589934	17.6656	0.346133	0.0569037	16.4398
cg00016324	-0.0382115	3.58021e-05	0.0167714	ARHGAP15	AC096558,1;RP11-570L15,2;AC096558,1;AC096558,1	ARHGAP15;ARHGAP15;AC096558,1;RP11-570L15,2;AC096558,1;AC096558,1	chr2	144223682	Body	OpenSea	0.407763	0.0515223	12.6354	0.434399	0.0555291	12.783	0.396409	0.0581714	14.6746	0.437058	0.0497478	11.3824
cg26029864	-0.0381942	3.83117e-05	0.0173844	LTBP4;LTBP4;LTBP4	LTBP4;LTBP4	LTBP4;LTBP4	chr19	41119859	Body;Body;Body	Island	0.276406	0.0579381	20.9613	0.285855	0.0469969	16.4408	0.268942	0.0522755	19.4375	0.309795	0.0418627	13.513
cg03095244	-0.038121	0.00013213	0.0293054		RP11-116D17,1	RP11-116D17,1	chr12	115800623		OpenSea	0.718883	0.0582477	8.10253	0.717881	0.0560308	7.80503	0.736573	0.066113	8.97575	0.753205	0.0527827	7.00775
cg02509320	-0.0377994	0.00019421	0.0339093				chr1	37624782		OpenSea	0.374948	0.055597	14.8279	0.400709	0.0520819	12.9974	0.378962	0.0577988	15.2519	0.409755	0.0527471	12.8728
cg11208868	-0.0377968	3.60707e-05	0.0168416	MACROD2	MACROD2	MACROD2;MACROD2;MACROD2	chr20	14756694	Body	OpenSea	0.441581	0.0527356	11.9425	0.442665	0.0495734	11.1988	0.454143	0.0442725	9.7486	0.484572	0.0444478	9.17258
cg06872915	-0.0377801	3.06032e-08	0.000700151	MACROD2	MACROD2	MACROD2;MACROD2;MACROD2	chr20	14802000	Body	OpenSea	0.616258	0.03661	5.94069	0.616217	0.0472052	7.66048	0.627862	0.024204	3.85499	0.652567	0.0331753	5.08381
cg23693289	-0.0377167	0.000131612	0.0292926	PTK2B;PTK2B;PTK2B;PTK2B;PTK2B;PTK2B	PTK2B;PTK2B;PTK2B;PTK2B;PTK2B;PTK2B;PTK2B	PTK2B;PTK2B;PTK2B;PTK2B;PTK2B;PTK2B;PTK2B;PTK2B;PTK2B;PTK2B	chr8	27183097	5'UTR;5'UTR;1stExon;5'UTR;5'UTR;1stExon	Island	0.0679601	0.0396289	58.312	0.0638168	0.0335397	52.5562	0.108409	0.0648119	59.7846	0.10762	0.0591523	54.9641
cg18820295	-0.0376326	2.35522e-05	0.0139899	UGT1A6;UGT1A8;UGT1A10;UGT1A9;UGT1A7	UGT1A6;UGT1A6	UGT1A6;UGT1A6;UGT1A6;UGT1A6;UGT1A7	chr2	234599330	TSS1500;Body;Body;Body;Body	OpenSea	0.480809	0.0453789	9.43802	0.486505	0.0486651	10.003	0.487791	0.0545823	11.1897	0.513915	0.050144	9.75726
cg12081252	-0.0375605	0.000408709	0.0466139	SLC8A3;SLC8A3;SLC8A3;SLC8A3;SLC8A3	SLC8A3	SLC8A3	chr14	70638549	Body;5'UTR;5'UTR;5'UTR;5'UTR	OpenSea	0.563068	0.0598512	10.6295	0.554323	0.0559786	10.0986	0.563323	0.0705576	12.5252	0.587536	0.0546984	9.30979
cg07437737	-0.037534	2.44932e-05	0.0142505	SVIL;SVIL	SVIL;SVIL;SVIL;SVIL	SVIL;SVIL;SVIL;SVIL;SVIL	chr10	29878823	5'UTR;5'UTR	OpenSea	0.509008	0.042569	8.36312	0.529848	0.0461733	8.71444	0.493557	0.0525056	10.6382	0.54306	0.0513169	9.44958
cg12532275	-0.0375152	4.39796e-05	0.0185004	PDE4D	PDE4D	PDE4D;PDE4D;PDE4D;PDE4D;PDE4D;PDE4D;PDE4D;PDE4D	chr5	59544771	5'UTR	OpenSea	0.607632	0.0541448	8.91079	0.612901	0.0493353	8.04947	0.59926	0.0389201	6.4947	0.635838	0.0417545	6.56685
cg00893008	-0.0374876	5.57093e-05	0.0202491				chr17	39802313		N_Shelf	0.615381	0.0483851	7.86262	0.6125	0.0565877	9.23881	0.609053	0.045508	7.47193	0.645959	0.0483149	7.47957
cg14022183	-0.0373527	4.65965e-06	0.0068137				chr4	187729190		OpenSea	0.431348	0.0468277	10.8561	0.448351	0.0543207	12.1157	0.449439	0.0476404	10.6	0.461043	0.0388128	8.41848
cg20214135	-0.0373371	0.000216254	0.035669	NLRP4			chr19	56369928	Body	S_Shore	0.734501	0.0562933	7.66416	0.743843	0.0591032	7.94565	0.770524	0.0544659	7.06868	0.772515	0.053411	6.9139
cg12297221	-0.0373204	0.000452115	0.0487019	ART5;ART5;ART5	ART5;ART5;ART5;ART5	ART5;ART5;ART5;ART5	chr11	3663372	1stExon;5'UTR;5'UTR	Island	0.118214	0.052134	44.1015	0.128021	0.0593118	46.3299	0.122743	0.0596381	48.5878	0.155078	0.0613794	39.5796
cg04750027	-0.0372833	8.3885e-05	0.0242436	KCNQ2;KCNQ2;KCNQ2;KCNQ2;KCNQ2			chr20	62076224	Body;Body;Body;Body;Body	Island	0.453451	0.0512053	11.2924	0.4496	0.0448074	9.96607	0.46924	0.0571572	12.1808	0.486852	0.049246	10.1152
cg10827485	-0.0372334	0.000197435	0.0341972	GPR123	GPR123	GPR123	chr10	134929797	Body	S_Shelf	0.361423	0.0492643	13.6307	0.370032	0.054477	14.7222	0.375675	0.0580555	15.4537	0.395274	0.0551163	13.9438
cg21346855	-0.0372126	7.45763e-05	0.0230136	MIR544A;MIR381HG;MIR655	MIR544A;RP11-909M7,2;MIR655	MIR544A;RP11-909M7,2;MIR655	chr14	101514888	TSS200;Body;TSS1500	OpenSea	0.362322	0.0509108	14.0513	0.370072	0.0470996	12.7272	0.374242	0.0696266	18.6047	0.395151	0.0479315	12.1299
cg18800143	-0.0371311	0.000104997	0.0266238	FAM131C	FAM131C	FAM131C	chr1	16393791	Body	OpenSea	0.469329	0.0491597	10.4745	0.474194	0.0583727	12.3099	0.463494	0.0495643	10.6936	0.50458	0.0518831	10.2824
cg00787055	-0.0370009	0.000200864	0.0344854				chr7	63562162		S_Shore	0.494628	0.0566693	11.457	0.51106	0.0634931	12.4238	0.533873	0.0497805	9.32439	0.535399	0.0469765	8.77411
cg17203794	-0.0369156	7.80157e-05	0.0235325				chr9	132039620		OpenSea	0.616549	0.0566149	9.18255	0.60168	0.0550006	9.14117	0.592887	0.0642622	10.8389	0.647609	0.0443899	6.85443
cg02949738	-0.0368834	0.00017433	0.0325249	CPS1;CPS1			chr2	211456339	Body;Body	OpenSea	0.672269	0.0579364	8.61805	0.665479	0.043409	6.52298	0.685047	0.0443178	6.46931	0.70419	0.0526157	7.47181
cg18396811	-0.0368689	3.569e-07	0.00220855	PRDM16;PRDM16			chr1	3332264	Body;Body	S_Shore	0.269783	0.037657	13.9583	0.293083	0.0389068	13.275	0.30611	0.0369808	12.0809	0.301575	0.0381943	12.6649
cg22805436	-0.036658	5.64383e-09	0.000315557		RP11-429J17,6	RP11-429J17,6;RP11-429J17,6;RP11-429J17,6	chr8	144822012		Island	0.17806	0.0309027	17.3553	0.204982	0.0338606	16.5188	0.20216	0.02973	14.7062	0.21144	0.0349219	16.5162
cg13431515	-0.0365216	0.000269123	0.0393464	TMTC1;TMTC1	TMTC1	TMTC1;TMTC1	chr12	29819842	Body;Body	OpenSea	0.637875	0.0535403	8.39355	0.688291	0.0588775	8.55416	0.650495	0.0630295	9.68946	0.666421	0.0497745	7.46893
cg07703462	-0.0363454	6.1868e-06	0.00780759	SSPO	SSPO	SSPO;SSPO;SSPO	chr7	149487338	Body	Island	0.211862	0.0425142	20.0669	0.219248	0.0391868	17.8733	0.208228	0.0410692	19.7232	0.241448	0.0431982	17.8913
cg22977139	-0.0363059	1.3413e-05	0.0110358	MIR369;MIR410;MIR412;MIR656	MIR369;MIR412;MIR410;MIR656	MIR369;MIR412;MIR410;MIR656	chr14	101531867	TSS200;TSS1500;Body;TSS1500	Island	0.602726	0.0458656	7.6097	0.617382	0.049462	8.01157	0.609753	0.0428635	7.02965	0.629455	0.0415206	6.59628
cg18051234	-0.0362993	5.52606e-05	0.0201607	MIR3163;SYNE1;SYNE1	SYNE1	SYNE1;SYNE1;SYNE1;SYNE1	chr6	152492469	Body;Body;Body	OpenSea	0.504463	0.0539518	10.6949	0.520292	0.0470964	9.05191	0.524561	0.0348334	6.64049	0.536497	0.052603	9.8049
cg23665080	-0.0362827	7.73067e-05	0.0234209	NLRP4			chr19	56369602	Body	Island	0.632675	0.0515815	8.15291	0.630339	0.0509421	8.08171	0.61737	0.0512699	8.30456	0.673632	0.04906	7.28291
cg20825817	-0.0362372	0.000173026	0.0323959	TNR			chr1	175364268	Body	OpenSea	0.349246	0.0490259	14.0376	0.381596	0.0498281	13.0578	0.370032	0.0602736	16.2887	0.376919	0.0534409	14.1783
cg07698196	-0.0362127	0.000420617	0.0470949	LOC100128542			chr7	150485638	Body	OpenSea	0.327825	0.0552162	16.8432	0.343021	0.0631582	18.4123	0.353835	0.0570215	16.1153	0.360309	0.0583487	16.1941
cg01984323	-0.0362013	6.1494e-05	0.0212127				chr9	126906279		OpenSea	0.416747	0.0448664	10.7659	0.391818	0.0664799	16.967	0.411598	0.0488283	11.8631	0.450419	0.047354	10.5133
cg15609478	-0.0361987	1.31458e-05	0.0109701	METTL16	METTL16;METTL16	METTL16;METTL16;METTL16;METTL16	chr17	2326408	Body	OpenSea	0.542041	0.0467528	8.62532	0.567455	0.0511441	9.01289	0.549581	0.043038	7.83106	0.573591	0.0395127	6.88865
cg07363202	-0.0361862	0.000351355	0.0440501	CERCAM;CERCAM;CERCAM;CERCAM;MIR1268A	CERCAM;CERCAM	CERCAM;CERCAM;CERCAM;CERCAM;CERCAM;CERCAM;CERCAM;CERCAM;CERCAM	chr9	131185138	5'UTR;ExonBnd;ExonBnd;Body;Body	S_Shore	0.506615	0.0506572	9.99916	0.519406	0.0730598	14.066	0.509009	0.0573988	11.2766	0.535417	0.0527789	9.85753
cg15458801	-0.0361175	1.31122e-06	0.00397254				chr1	209254540		OpenSea	0.578692	0.0392537	6.78317	0.601292	0.0481849	8.01355	0.565465	0.0575041	10.1694	0.6067	0.0392138	6.46346
cg14002042	-0.0360754	0.00014595	0.0302728				chr5	24765789		OpenSea	0.528925	0.0517201	9.77835	0.53842	0.0588386	10.928	0.503788	0.0473128	9.3914	0.5591	0.0458942	8.20859
cg25622628	-0.0360565	1.00538e-05	0.00984872	C19orf24	AC004258,1;C19orf24;C19orf24	AC004258,1;C19orf24;C19orf24;C19orf24	chr19	1275762	1stExon	Island	0.190399	0.0496777	26.0913	0.197325	0.0374914	18.9999	0.203154	0.0457777	22.5335	0.224189	0.0374791	16.7177
cg26094278	-0.0359277	2.43076e-05	0.0142164	C19orf24	AC004258,1;C19orf24;C19orf24	AC004258,1;C19orf24;C19orf24;C19orf24	chr19	1275760	1stExon	Island	0.148732	0.0509021	34.2241	0.161597	0.0476084	29.4612	0.14564	0.0443834	30.4748	0.179842	0.0415943	23.1282
cg12608565	-0.0359166	1.10689e-05	0.0102352	CHRNE;C17orf107	C17orf107;C17orf107;CHRNE	CHRNE;C17orf107;C17orf107;CHRNE	chr17	4802692	Body;TSS1500	Island	0.355873	0.0458725	12.8901	0.372251	0.0441747	11.8669	0.382206	0.044123	11.5443	0.387875	0.0399459	10.2986
cg03414575	-0.0357083	2.8425e-06	0.00535797	STAM;STAM	STAM;STAM	STAM;STAM;STAM;STAM	chr10	17697601	Body;Body	OpenSea	0.35217	0.0382818	10.8703	0.370472	0.0547895	14.7891	0.367963	0.0382009	10.3817	0.386926	0.0411667	10.6394
cg25692644	-0.0356563	1.29303e-05	0.0109214	COL6A2;COL6A2;COL6A2		COL6A2	chr21	47532944	Body;Body;Body	S_Shore	0.428688	0.0394815	9.20984	0.45452	0.0479455	10.5486	0.442689	0.0490954	11.0903	0.463611	0.0441132	9.51513
cg07376916	-0.0351707	1.12723e-06	0.00377105	MACROD2;MACROD2		MACROD2	chr20	15986081	Body;Body	OpenSea	0.434524	0.0383612	8.82831	0.438086	0.0394488	9.0048	0.436746	0.0377507	8.64364	0.470249	0.0352457	7.49511
cg07834574	-0.0351162	8.98101e-06	0.00940284	CHRNE;C17orf107	C17orf107;C17orf107;C17orf107;C17orf107	CHRNE;C17orf107;C17orf107;C17orf107;C17orf107	chr17	4802847	Body;TSS200	Island	0.356677	0.0442206	12.398	0.371324	0.0438448	11.8077	0.393404	0.0440603	11.1997	0.38836	0.0378589	9.74838
cg15213329	-0.0351101	0.000379333	0.0454143			RUNX1	chr21	36710067		OpenSea	0.412461	0.054312	13.1678	0.409769	0.0399557	9.7508	0.425496	0.0595696	14	0.434472	0.0540982	12.4515
cg26118448	-0.0350827	0.000362377	0.0446279				chr6	1477759		OpenSea	0.355485	0.0559177	15.73	0.35145	0.04339	12.346	0.349956	0.0655766	18.7385	0.385705	0.0484524	12.562
cg05847875	-0.0350326	0.000322111	0.0424	LOC101929473	RP11-168K9,2	RP11-168K9,2	chr11	126948478	Body	OpenSea	0.329341	0.0527357	16.0125	0.346728	0.0680706	19.6323	0.340051	0.0594086	17.4705	0.352575	0.0524962	14.8894
cg10002860	-0.0349557	0.000211555	0.0352541	BRSK2	BRSK2;BRSK2;BRSK2;BRSK2;BRSK2	BRSK2;BRSK2;BRSK2;BRSK2;BRSK2;BRSK2;BRSK2	chr11	1482176	Body	Island	0.411606	0.0476546	11.5777	0.444404	0.0666361	14.9945	0.442247	0.0704804	15.9369	0.445103	0.0501052	11.257
cg16597728	-0.0349264	6.80288e-05	0.0222137	APCDD1L	APCDD1L	APCDD1L	chr20	57037440	Body	S_Shore	0.620237	0.0505755	8.15423	0.638182	0.0451391	7.07308	0.647364	0.0315412	4.87225	0.649265	0.0424584	6.53946
cg20410553	-0.0349076	5.0046e-05	0.0193733	STIM1;STIM1;STIM1		STIM1;STIM1;STIM1;STIM1;STIM1;STIM1;STIM1	chr11	3975980	Body;Body;Body	OpenSea	0.500899	0.0479153	9.56586	0.492763	0.0395384	8.02381	0.503736	0.0381352	7.57047	0.531618	0.0444077	8.3533
cg13171197	-0.0348789	0.000348708	0.0439812				chr7	90916020		OpenSea	0.646192	0.0478174	7.39988	0.672187	0.0530909	7.89823	0.653872	0.048989	7.49214	0.681391	0.0556111	8.16141
cg19642292	-0.0348713	0.000152794	0.0308208	FDFT1;FDFT1;FDFT1;FDFT1;FDFT1;FDFT1;FDFT1;FDFT1;FDFT1	FDFT1;FDFT1;FDFT1;FDFT1;RP11-297N6,4;FDFT1;FDFT1;FDFT1	FDFT1;FDFT1;FDFT1;RP11-297N6,4;FDFT1;FDFT1;FDFT1;FDFT1;FDFT1;FDFT1;RP11-297N6,4;FDFT1;FDFT1;FDFT1;FDFT1;FDFT1	chr8	11660393	TSS1500;1stExon;1stExon;1stExon;TSS200;5'UTR;5'UTR;Body;Body	Island	0.134107	0.0500389	37.3125	0.130782	0.0416669	31.8598	0.155228	0.0417644	26.9053	0.176972	0.0511936	28.9275
cg21553145	-0.0348618	6.3933e-06	0.00793598	C8ORFK29		SLC52A2;GS1-393G12,10;SLC52A2	chr8	145578113	Body	Island	0.259445	0.0434727	16.756	0.274978	0.0325937	11.8532	0.276882	0.0425669	15.3737	0.28992	0.0396941	13.6914
cg13772223	-0.0348	8.65133e-05	0.0245923	INSM2	INSM2	INSM2	chr14	36001953	TSS1500	N_Shore	0.340568	0.050453	14.8144	0.344262	0.0369006	10.7188	0.344054	0.0589578	17.1362	0.374202	0.047058	12.5756
cg00713022	-0.0347651	0.000128571	0.029068				chr19	15215943		N_Shelf	0.491131	0.0467891	9.52681	0.501152	0.0412007	8.22119	0.499951	0.0516841	10.3378	0.528114	0.0503989	9.54319
cg05480184	-0.0347595	3.36118e-06	0.00582895	LY86-AS1	LY86-AS1	LY86-AS1;LY86-AS1;LY86-AS1	chr6	6467374	Body	OpenSea	0.523834	0.0375814	7.1743	0.51777	0.0307414	5.93727	0.539596	0.0360021	6.67204	0.558594	0.0411421	7.36529
cg10468535	-0.0347383	0.000478726	0.0498976	PTPRN2;PTPRN2;PTPRN2			chr7	157792053	Body;Body;Body	OpenSea	0.269217	0.0534315	19.847	0.284277	0.0681975	23.9898	0.25242	0.0562376	22.2794	0.299228	0.0528624	17.6663
cg16885470	-0.0347	0.000113275	0.0275225	FAM53A	FAM53A	FAM53A	chr4	1643073	Body	N_Shelf	0.490927	0.0429531	8.74938	0.50202	0.0617582	12.3019	0.509821	0.0563799	11.0587	0.526162	0.0478235	9.08912
cg05338974	-0.0346945	0.00040267	0.0463688				chr9	75733971		OpenSea	0.469142	0.0573214	12.2183	0.480359	0.0509407	10.6047	0.493393	0.040917	8.29299	0.493546	0.051556	10.446
cg08395632	-0.0346588	0.000121381	0.0284492				chr4	1517728		N_Shelf	0.415717	0.0480841	11.5665	0.450743	0.0431482	9.57269	0.407354	0.064958	15.9463	0.445594	0.0437348	9.81495
cg22884130	-0.0345194	0.000390869	0.0460327	PISD	PISD;PISD;PISD	PISD;PISD;PISD;PISD;PISD;PISD;PISD;PISD;PISD;PISD;PISD;PISD	chr22	32026873	TSS200	Island	0.099913	0.054592	54.6395	0.0929422	0.0499586	53.7523	0.0871596	0.0331576	38.0424	0.13337	0.0542808	40.6994
cg00292334	-0.0344969	0.000178421	0.0327489				chr5	100115829		OpenSea	0.638615	0.0462407	7.24078	0.638226	0.0667338	10.4561	0.608028	0.057135	9.39677	0.670188	0.0499096	7.44711
cg07125981	-0.0344373	3.42442e-05	0.0163991	CUL2			chr10	35330496	Body	OpenSea	0.459949	0.0401377	8.72655	0.454434	0.0335851	7.39053	0.473441	0.0383732	8.10518	0.496145	0.0485021	9.77579
cg09387970	-0.0343797	0.00017048	0.0323029	OR4C6	OR4C6	OR4C6	chr11	55433005	1stExon	OpenSea	0.230429	0.0421024	18.2713	0.239692	0.0550466	22.9656	0.232291	0.0478742	20.6096	0.260172	0.0517176	19.8783
cg26531152	-0.0343395	1.03923e-05	0.0100143	ARID5B			chr10	63786445	Body	OpenSea	0.57134	0.0404299	7.07632	0.564381	0.0497927	8.82253	0.594815	0.049068	8.24928	0.599887	0.0395746	6.597
cg26572710	-0.0343053	6.16574e-05	0.0212232				chr7	13805304		OpenSea	0.694789	0.0465192	6.69544	0.723412	0.0430245	5.94745	0.713933	0.0469078	6.57033	0.723357	0.0464466	6.42097
cg16555304	-0.0342012	0.000169946	0.0322534	SORCS2	SORCS2;SORCS2	SORCS2;SORCS2	chr4	7387443	Body	OpenSea	0.421827	0.0502382	11.9097	0.442818	0.0500868	11.3109	0.430578	0.0508742	11.8153	0.452648	0.0449161	9.92296
cg08287175	-0.0341912	2.42998e-05	0.0142164	COL18A1;COL18A1;COL18A1			chr21	46895422	Body;Body;Body	Island	0.44417	0.042119	9.48264	0.455862	0.0534262	11.7198	0.460446	0.0464443	10.0868	0.470802	0.0422151	8.96664
cg07926784	-0.0341109	0.000384041	0.0456466				chr9	138255535		OpenSea	0.37416	0.0517025	13.8183	0.408112	0.0462073	11.3222	0.368193	0.0613595	16.665	0.404287	0.0502916	12.4396
cg05192759	-0.0340487	1.33905e-05	0.0110301	ANKRD24	ANKRD24	ANKRD24	chr19	4198054	Body	Island	0.0749498	0.0349347	46.6109	0.0766336	0.0343272	44.794	0.0939238	0.038995	41.5176	0.115424	0.0525471	45.5253
cg17550009	-0.0340185	4.87183e-05	0.019132				chr20	61974165		Island	0.553702	0.0441054	7.96555	0.570341	0.0554254	9.71794	0.57968	0.055605	9.59237	0.591287	0.0442969	7.49161
cg24355319	-0.0338975	0.00027686	0.0397163		RP11-114G22,1;RP11-114G22,1	RP11-114G22,1;RP11-114G22,1	chr12	23174639		OpenSea	0.382635	0.0512394	13.3912	0.416653	0.0554979	13.3199	0.38279	0.0663087	17.3225	0.405993	0.0449689	11.0763
cg03892838	-0.0338848	1.46769e-06	0.00408209	LRRFIP1;LRRFIP1;LRRFIP1;LRRFIP1;LRRFIP1	LRRFIP1;LRRFIP1;LRRFIP1;LRRFIP1	LRRFIP1;LRRFIP1;LRRFIP1;LRRFIP1;LRRFIP1;LRRFIP1;LRRFIP1;LRRFIP1	chr2	238599734	TSS1500;TSS1500;TSS1500;TSS1500;Body	N_Shore	0.227347	0.0368857	16.2244	0.239739	0.0285786	11.9207	0.235257	0.0489538	20.8086	0.259298	0.0350784	13.5282
cg19541542	-0.0338789	0.000141924	0.0300999		RP11-299H22,5	RP11-299H22,5	chr15	62559752		OpenSea	0.366467	0.0456875	12.467	0.389731	0.0422436	10.8392	0.377714	0.0668533	17.6994	0.394764	0.0469514	11.8935
cg19153808	-0.0338593	0.000250705	0.0380744	PEX5L;PEX5L;PEX5L;PEX5L;PEX5L;PEX5L;PEX5L;PEX5L		PEX5L;PEX5L	chr3	179529777	Body;Body;Body;Body;Body;Body;Body;Body	OpenSea	0.206049	0.0385205	18.6948	0.20506	0.0434974	21.212	0.216823	0.0468174	21.5924	0.233636	0.0567588	24.2937
cg14294135	-0.0338454	1.88838e-07	0.00167691	MACROD2			chr20	14929390	Body	OpenSea	0.789375	0.0388676	4.92384	0.800242	0.0341816	4.27141	0.805475	0.020326	2.52348	0.819818	0.0320056	3.90399
cg06681762	-0.0338375	0.000105682	0.0266784	KLHL1;KLHL1			chr13	70394531	Body;Body	OpenSea	0.598104	0.0531116	8.88	0.607217	0.0295847	4.87218	0.58208	0.0425818	7.31546	0.633004	0.0432532	6.833
cg24768135	-0.0338021	3.00842e-05	0.0155063	CHRNE;C17orf107	C17orf107;CHRNE;CHRNE	C17orf107;CHRNE;CHRNE;CHRNE	chr17	4805392	Body;3'UTR	Island	0.371051	0.0451672	12.1728	0.390525	0.0268671	6.87975	0.404431	0.028808	7.12309	0.40386	0.0411138	10.1802
cg14688313	-0.0337474	0.000408442	0.0466049				chr5	94622679		S_Shore	0.622507	0.0486773	7.81956	0.641879	0.0780143	12.154	0.618222	0.0578353	9.3551	0.647623	0.0502705	7.7623
cg12401953	-0.0336924	9.73923e-05	0.0259072	SPOCK1		SPOCK1;SPOCK1;SPOCK1;SPOCK1	chr5	136636409	Body	OpenSea	0.49617	0.0431899	8.70465	0.480283	0.0634601	13.2131	0.492688	0.0486363	9.87162	0.529565	0.043861	8.28245
cg13158044	-0.0336816	0.000417606	0.0469827	MTUS2	MTUS2	MTUS2	chr13	29600812	1stExon	OpenSea	0.5108	0.0527341	10.3238	0.529981	0.0431273	8.13752	0.530125	0.0395732	7.46488	0.541595	0.0503934	9.30464
cg00980840	-0.0336575	0.000253984	0.0382855	FDFT1;FDFT1;FDFT1;FDFT1;FDFT1;FDFT1;FDFT1;FDFT1;FDFT1;FDFT1	RP11-297N6,4;FDFT1;FDFT1;FDFT1	RP11-297N6,4;FDFT1;RP11-297N6,4;FDFT1;FDFT1;FDFT1;FDFT1;FDFT1;FDFT1	chr8	11660447	TSS200;TSS200;ExonBnd;ExonBnd;5'UTR;5'UTR;Body;Body;Body;Body	Island	0.11566	0.0464301	40.1437	0.110488	0.0435846	39.4475	0.137481	0.0463537	33.7166	0.161201	0.0545647	33.8489
cg23381058	-0.0335651	8.25922e-06	0.00900262	LEP	LEP	LEP	chr7	127888052	5'UTR	OpenSea	0.479825	0.0400389	8.34448	0.489343	0.0437167	8.93374	0.479189	0.0363401	7.58366	0.50869	0.0412463	8.10834
cg08524058	-0.0335183	1.1774e-05	0.0105524	RAPGEF5	RAPGEF5;RAPGEF5	RAPGEF5;RAPGEF5;RAPGEF5	chr7	22397645	TSS1500	S_Shore	0.521278	0.0361427	6.93348	0.514711	0.0362169	7.03635	0.531914	0.04795	9.01461	0.552468	0.043354	7.84733
cg23838355	-0.0335129	7.27516e-06	0.00847639				chr1	232262991		OpenSea	0.686655	0.0449516	6.54646	0.686155	0.0399151	5.81722	0.713112	0.0381079	5.34389	0.722497	0.0375034	5.1908
cg22560193	-0.0335055	0.00021304	0.0353602	APC2			chr19	1465962	Body	Island	0.293211	0.0483678	16.4959	0.309186	0.0616662	19.9447	0.328598	0.058833	17.9042	0.327404	0.0418465	12.7813
cg17177510	-0.0334606	0.000161138	0.0313642				chr9	36749907		OpenSea	0.407816	0.0486222	11.9226	0.435531	0.0506032	11.6187	0.385649	0.0552188	14.3184	0.43187	0.0450146	10.4232
cg00902602	-0.0334361	0.000303182	0.0412479	BRSK2;BRSK2;BRSK2;BRSK2;BRSK2;BRSK2	BRSK2	BRSK2;BRSK2	chr11	1483828	3'UTR;3'UTR;3'UTR;3'UTR;3'UTR;Body	Island	0.593943	0.0496251	8.35519	0.615036	0.0457636	7.4408	0.601718	0.0501891	8.34097	0.62625	0.050162	8.00991
cg14245804	-0.033436	0.000317978	0.0421847	LRP5			chr11	68081226	Body	S_Shore	0.218229	0.0524347	24.0274	0.22857	0.0448163	19.6072	0.24912	0.0623879	25.0434	0.243379	0.0514363	21.1343
cg10393811	-0.0334318	0.000273657	0.0396011	HOXD10	HOXD10	HOXD10;HOXD10	chr2	176983927	Body	S_Shore	0.180754	0.0472284	26.1286	0.185547	0.0474774	25.5877	0.188943	0.0348414	18.4402	0.212254	0.0520184	24.5077
cg00857152	-0.0334015	7.66364e-05	0.0233374	LOC101927446	GTPBP10	GTPBP10;GTPBP10	chr7	89969652	Body	OpenSea	0.606877	0.0429141	7.0713	0.601901	0.0529075	8.79006	0.62937	0.0549221	8.72651	0.634396	0.0471552	7.43309
cg07439265	-0.0333075	1.99138e-05	0.01293		ITGB6	ITGB6;ITGB6	chr2	161098348		OpenSea	0.568978	0.0470937	8.27691	0.564107	0.0555694	9.85086	0.573658	0.0381748	6.65462	0.598284	0.0366419	6.1245
cg23350667	-0.0332154	0.000224146	0.0361434	GMPPA;GMPPA	GMPPA;AC053503,11	GMPPA;AC053503,11;GMPPA;GMPPA;GMPPA	chr2	220366399	Body;Body	S_Shelf	0.622731	0.0516795	8.29884	0.608807	0.0599716	9.85067	0.634064	0.0454335	7.16544	0.6513	0.0466341	7.16016
cg25662535	-0.0332125	0.000200056	0.0344277	ART5;ART5	ART5;ART5;ART5	ART5;ART5;ART5	chr11	3663801	TSS1500;TSS1500	Island	0.0925912	0.0439205	47.4349	0.102508	0.0508921	49.6468	0.101932	0.0491992	48.2665	0.126105	0.0532852	42.2547
cg27533786	-0.0332098	0.000107946	0.0269571	KLHDC10	KLHDC10	KLHDC10;KLHDC10	chr7	129754847	Body	OpenSea	0.65128	0.0515052	7.9083	0.661685	0.0441437	6.67141	0.661421	0.0464691	7.02565	0.677002	0.0431472	6.37327
cg16707808	-0.0331404	0.000410329	0.0466453				chr1	188639691		OpenSea	0.709918	0.0509782	7.18086	0.696854	0.0404042	5.79809	0.716102	0.0561002	7.83411	0.733438	0.0520008	7.09002
cg20238261	-0.0331146	0.000415397	0.046912				chr2	26679703		OpenSea	0.542609	0.0515211	9.49508	0.548996	0.0670334	12.2102	0.560691	0.0408902	7.29283	0.575154	0.0444735	7.73245
cg13023643	-0.0331025	0.000319437	0.0422726				chr22	47997748		OpenSea	0.469022	0.0529213	11.2833	0.467571	0.0564096	12.0644	0.485125	0.0583363	12.025	0.49336	0.0487491	9.88104
cg09824681	-0.0330227	0.00021969	0.0359145	SGMS1	SGMS1	SGMS1	chr10	52298570	5'UTR	OpenSea	0.65941	0.0485458	7.36201	0.666628	0.0520655	7.81027	0.630747	0.0390891	6.19727	0.685575	0.0491423	7.16805
cg15732078	-0.0329742	0.000126959	0.0289714	CCSER2;CCSER2;CCSER2	FAM190B;FAM190B	FAM190B;FAM190B	chr10	86097061	5'UTR;5'UTR;5'UTR	OpenSea	0.513931	0.0454396	8.84158	0.529217	0.0563307	10.6442	0.523823	0.0368062	7.02645	0.542438	0.0448211	8.26291
cg25594899	-0.0329103	2.80559e-09	0.000235608	FAM132A	FAM132A	FAM132A	chr1	1182226	TSS200	Island	0.0496074	0.0161596	32.575	0.0567737	0.0328074	57.7862	0.0589805	0.0236841	40.1559	0.0831574	0.0395189	47.5229
cg20874001	-0.0328707	0.000359188	0.0444507				chr20	38289025		OpenSea	0.455636	0.0498154	10.9332	0.468924	0.0503273	10.7325	0.480161	0.0522445	10.8806	0.487649	0.0482448	9.89336
cg13363808	-0.0327857	1.80668e-06	0.00438818	MIR7853;NCKAP5;NCKAP5			chr2	133694716	Body;Body;Body	OpenSea	0.278173	0.0406172	14.6014	0.279904	0.0384293	13.7295	0.282374	0.0545042	19.3022	0.30386	0.0347978	11.4519
cg03477648	-0.0326029	0.000231433	0.0366427	HTR4;HTR4;HTR4;HTR4;HTR4;HTR4;HTR4	HTR4;HTR4;HTR4;HTR4;HTR4;HTR4;HTR4	HTR4;HTR4;HTR4;HTR4;HTR4;HTR4;HTR4;HTR4	chr5	148016834	TSS1500;TSS1500;TSS1500;TSS1500;TSS1500;5'UTR;Body	OpenSea	0.791119	0.0530619	6.70719	0.802144	0.0410983	5.12356	0.801865	0.0412463	5.1438	0.817317	0.0421034	5.15142
cg16451187	-0.0325359	0.000149526	0.0305952				chr3	195918391		OpenSea	0.455238	0.044981	9.88077	0.43489	0.0505492	11.6234	0.454334	0.0447666	9.85324	0.483236	0.0466856	9.66103
cg13161850	-0.0325034	9.41705e-05	0.0256336	NCAM2		NCAM2	chr21	22737526	Body	OpenSea	0.189032	0.0511289	27.0478	0.204904	0.039528	19.291	0.210106	0.0594815	28.3103	0.212995	0.0461803	21.6814
cg21567548	-0.0324576	0.000400703	0.0462776	ELMO3	ELMO3;ELMO3	ELMO3;ELMO3;ELMO3	chr16	67233786	Body	Island	0.436524	0.0476775	10.9221	0.441369	0.0457786	10.372	0.451086	0.05891	13.0596	0.465822	0.0493237	10.5885
cg08416400	-0.0324239	1.05375e-05	0.0100586	SNORD114-8	AL132709,8;SNORD114-8;AL132709,8;AL132709,8	AL132709,8;SNORD114-8;AL132709,8;AL132709,8	chr14	101430337	TSS1500	OpenSea	0.300877	0.0430013	14.292	0.329699	0.0376456	11.4182	0.307499	0.0443125	14.4106	0.332841	0.036912	11.09
cg12048965	-0.0324194	1.98039e-08	0.000610676				chr10	3848384		OpenSea	0.548714	0.029023	5.28928	0.541696	0.0310008	5.72292	0.554206	0.0347532	6.27082	0.581673	0.0311682	5.35837
cg21561470	-0.0324163	0.000405338	0.0464873	RASA3			chr13	114773108	Body	N_Shore	0.504834	0.0461611	9.14381	0.499992	0.0383209	7.66431	0.528105	0.0558472	10.575	0.541113	0.0511655	9.45562
cg25531874	-0.0323583	2.81667e-06	0.00535797	FBXO17;FBXO17;FBXO17	SARS2	SARS2	chr19	39440669	Body;Body;Body	Island	0.0653525	0.0360242	55.1229	0.0638392	0.0331358	51.9051	0.0526652	0.0180887	34.3466	0.0926735	0.0414656	44.7438
cg07465794	-0.0323487	6.93543e-05	0.0224406	PTPRN2;PTPRN2;PTPRN2;PTPRN2;PTPRN2			chr7	157500160	Body;Body;Body;Body;Body	N_Shelf	0.401904	0.0446073	11.099	0.430443	0.0452107	10.5033	0.412108	0.0441951	10.7242	0.429117	0.0436932	10.1821
cg14275842	-0.0323042	4.21698e-06	0.00644572	CHRNE;C17orf107	C17orf107;C17orf107;C17orf107	CHRNE;C17orf107;C17orf107;C17orf107	chr17	4802813	Body;TSS200	Island	0.185012	0.037674	20.363	0.193753	0.034749	17.9347	0.209206	0.025752	12.3094	0.216169	0.0365908	16.9269
cg23768418	-0.0322809	9.75202e-05	0.0259144	GAS7	GAS7	GAS7	chr17	10075968	Body	OpenSea	0.378214	0.0533897	14.1162	0.368692	0.0585351	15.8764	0.378475	0.0573086	15.142	0.408407	0.0468734	11.4771
cg08749872	-0.0322736	0.000146709	0.0303532	FBXL2;FBXL2	FBXL2;FBXL2;FBXL2;FBXL2;FBXL2;FBXL2	FBXL2;FBXL2;FBXL2;FBXL2;FBXL2;FBXL2;FBXL2;FBXL2;FBXL2;FBXL2;FBXL2	chr3	33318597	TSS1500;TSS1500	N_Shore	0.349234	0.0409489	11.7254	0.357579	0.0534951	14.9603	0.35319	0.0390955	11.0693	0.378488	0.0465625	12.3023
cg08928998	-0.0322732	4.93836e-05	0.019234	LOC101929260	AC104777,2	AC104777,2	chr2	151427507	Body	OpenSea	0.49752	0.0399371	8.02724	0.497937	0.0330976	6.64694	0.495417	0.0573903	11.5842	0.53307	0.0422704	7.92961
cg08879470	-0.0321715	0.000100634	0.0262417	MYO7A;MYO7A;MYO7A	MYO7A	MYO7A	chr11	76859056	Body;Body;Body	Island	0.0729603	0.0331801	45.4769	0.0678896	0.0390994	57.5926	0.072608	0.0376045	51.7912	0.109124	0.0499346	45.7596
cg07643321	-0.0321637	3.19763e-05	0.0158925	CPS1;CPS1;CPS1	CPS1	CPS1	chr2	211457632	Body;Body;TSS1500	OpenSea	0.487529	0.0395615	8.1147	0.496006	0.0363148	7.32145	0.495748	0.0445508	8.98659	0.519621	0.040518	7.79761
cg10033892	-0.0321483	0.000255237	0.0383602				chr10	134736108		Island	0.477623	0.0443199	9.27925	0.50107	0.0518541	10.3487	0.514119	0.0552874	10.7538	0.509491	0.0479518	9.4117
cg11475325	-0.032105	5.37718e-06	0.00729189		RP1-292L20,1	RP1-292L20,1	chr14	71608659		OpenSea	0.687464	0.0383318	5.57582	0.6864	0.0447353	6.51738	0.671179	0.0302177	4.50219	0.721604	0.040608	5.62746
cg23634401	-0.0320936	4.54845e-05	0.0187511		ALDH1A2	ALDH1A2;ALDH1A2;ALDH1A2;ALDH1A2;ALDH1A2;ALDH1A2;ALDH1A2	chr15	58521438		OpenSea	0.572215	0.045041	7.87134	0.57351	0.0374913	6.53717	0.553711	0.0433249	7.82446	0.604991	0.0383245	6.33472
cg14559388	-0.0320921	0.000316807	0.0420891	APC2			chr19	1457211	Body	Island	0.15837	0.0447828	28.2773	0.161546	0.0503273	31.1536	0.148371	0.0412139	27.7776	0.186549	0.04946	26.5132
cg18091469	-0.0320531	0.000299884	0.0409959		AC011747,4	AC011747,4	chr2	8724060		Island	0.0950455	0.0467489	49.1858	0.0885047	0.0447074	50.5141	0.105709	0.0444725	42.0707	0.126797	0.0523598	41.2941
cg18264132	-0.0320178	8.81497e-06	0.0093172				chr17	39540239		OpenSea	0.627744	0.0398499	6.3481	0.626316	0.0346457	5.53167	0.605391	0.0286583	4.73385	0.657204	0.0377659	5.74646
cg19324608	-0.0320079	6.89296e-06	0.00818877	ESR2;ESR2;ESR2;MIR548AZ;ESR2;ESR2;ESR2;ESR2;ESR2;ESR2	ESR2	ESR2;ESR2;ESR2;ESR2	chr14	64704910	Body;Body;Body;Body;Body;Body;Body;Body;Body;Body	OpenSea	0.672629	0.036377	5.40817	0.679422	0.0468601	6.89706	0.677149	0.043151	6.37245	0.705054	0.0367016	5.20549
cg04369612	-0.03199	0.000151888	0.0307614		CDKL3	CDKL3;CDKL3	chr5	133585406		OpenSea	0.505073	0.046162	9.13968	0.499871	0.044853	8.97291	0.486814	0.0470638	9.66772	0.533292	0.0430723	8.07668
cg10169241	-0.0319614	0.000117881	0.0280643	APC2			chr19	1467032	Body	Island	0.419687	0.0528332	12.5887	0.436498	0.0510669	11.6992	0.475994	0.0357503	7.51067	0.449812	0.0331184	7.36271
cg07074666	-0.0319604	0.000359443	0.0444667	EFR3B	EFR3B	EFR3B	chr2	25354776	Body	Island	0.142542	0.0438705	30.7772	0.140277	0.0500169	35.6557	0.16575	0.0459766	27.7385	0.181319	0.0526683	29.0473
cg19253831	-0.0319597	0.000229225	0.0364759	CASZ1;CASZ1	CASZ1;CASZ1	CASZ1;CASZ1	chr1	10795020	5'UTR;5'UTR	OpenSea	0.585266	0.0493575	8.43334	0.600095	0.0395182	6.58533	0.586159	0.033464	5.70903	0.611311	0.0471398	7.71126
cg01305093	-0.0319597	1.64467e-06	0.00426844	MACROD2			chr20	14937482	Body	OpenSea	0.762277	0.0383922	5.03652	0.773757	0.0369806	4.77936	0.767528	0.0343418	4.47434	0.788989	0.0348913	4.42228
cg17144326	-0.0319221	6.5999e-06	0.00808437	LOC100505920	RP11-513G11,4	RP11-513G11,4	chr3	193963847	Body	OpenSea	0.569093	0.0389926	6.85172	0.570525	0.0485191	8.50429	0.555575	0.0286778	5.16183	0.597429	0.0373685	6.25489
cg04395954	-0.0318867	2.0762e-05	0.0131175		RP11-399K21,10	RP11-399K21,10	chr10	77191570		Island	0.280599	0.0427217	15.2252	0.288991	0.0459691	15.9068	0.278515	0.0638495	22.925	0.303259	0.0363611	11.9901
cg02398785	-0.0318444	1.50806e-08	0.000486166	MACROD2;MACROD2	MACROD2	MACROD2	chr20	15229304	Body;5'UTR	OpenSea	0.738657	0.0340785	4.61357	0.743372	0.0284507	3.82725	0.748253	0.0229808	3.07126	0.769087	0.0268348	3.48918
cg10534923	-0.0318238	8.86232e-06	0.00935331	TM7SF2;TM7SF2	TM7SF2;TM7SF2;TM7SF2;TM7SF2;TM7SF2;TM7SF2;TM7SF2;AP003068,9	TM7SF2;TM7SF2;TM7SF2;TM7SF2;TM7SF2;TM7SF2;TM7SF2;TM7SF2;TM7SF2;TM7SF2;TM7SF2;TM7SF2;TM7SF2;TM7SF2;TM7SF2;TM7SF2;TM7SF2;TM7SF2;TM7SF2;TM7SF2;TM7SF2;TM7SF2;TM7SF2;TM7SF2;TM7SF2;TM7SF2;TM7SF2;TM7SF2;TM7SF2;TM7SF2;TM7SF2;TM7SF2;TM7SF2;TM7SF2;TM7SF2;AP003068,9;TM7SF2	chr11	64879398	1stExon;5'UTR	Island	0.129018	0.0380865	29.5202	0.135631	0.0343333	25.3137	0.119015	0.0276009	23.1911	0.157462	0.0402057	25.5336
cg25153505	-0.0317637	0.000150428	0.0306537	NCKAP5;NCKAP5	NCKAP5;NCKAP5	NCKAP5;NCKAP5	chr2	134322791	5'UTR;5'UTR	OpenSea	0.538517	0.0498911	9.26454	0.531454	0.0470617	8.85529	0.540658	0.0366977	6.7876	0.569284	0.0373255	6.55657
cg14549618	-0.0317508	0.000170537	0.0323051				chr14	54355768		OpenSea	0.56421	0.0420397	7.45107	0.583713	0.0555093	9.50969	0.555557	0.0554918	9.98851	0.58553	0.046757	7.98541
cg00992055	-0.031734	9.99715e-05	0.0261894	OLFML2A	OLFML2A	OLFML2A	chr9	127571598	Body	N_Shore	0.407222	0.0442391	10.8636	0.432009	0.050481	11.6852	0.426091	0.0388932	9.12791	0.435903	0.0417651	9.58126
cg04203646	-0.0316234	2.68629e-05	0.0148149	APC2			chr19	1467008	Body	Island	0.305207	0.0430932	14.1193	0.32056	0.0535766	16.7134	0.354031	0.0437519	12.3582	0.335417	0.0332068	9.90016
cg21638719	-0.0315045	1.18065e-05	0.0105524				chr12	47393104		OpenSea	0.683984	0.036252	5.30012	0.688052	0.0512463	7.44803	0.682308	0.0465582	6.82363	0.711195	0.0366784	5.15729
cg14966277	-0.0314978	1.29503e-05	0.0109214				chr2	70582027		OpenSea	0.812837	0.0435886	5.36253	0.791022	0.0249451	3.15352	0.819776	0.0409307	4.99291	0.843223	0.0334785	3.9703
cg08448026	-0.0314577	3.9147e-05	0.0176281				chr5	64317608		OpenSea	0.58496	0.043929	7.50975	0.584557	0.0368788	6.30884	0.592377	0.0472534	7.97692	0.612947	0.0373893	6.09992
cg18736676	-0.031427	1.20263e-05	0.0105824				chr6	109053447		OpenSea	0.680879	0.0381028	5.59612	0.671919	0.0460881	6.85917	0.688582	0.034253	4.97442	0.706517	0.0361897	5.12226
cg04774033	-0.0314058	0.000143962	0.0302298				chr2	241098828		S_Shore	0.325389	0.0405665	12.4671	0.340183	0.0568387	16.7083	0.343292	0.0415774	12.1114	0.352479	0.0437874	12.4227
cg05529816	-0.0313988	9.24501e-05	0.0254734	CHRNE;C17orf107	C17orf107;C17orf107;C17orf107	CHRNE;C17orf107;C17orf107;C17orf107	chr17	4802735	Body;TSS1500	Island	0.194254	0.0415157	21.3719	0.200328	0.0525372	26.2255	0.225067	0.0426326	18.9422	0.226762	0.0432495	19.0727
cg14236097	-0.0313735	1.29818e-05	0.0109214	DUSP23	DUSP23;DUSP23;DUSP23	DUSP23;DUSP23;DUSP23	chr1	159750647	TSS200	Island	0.187372	0.0437882	23.3696	0.2012	0.0459011	22.8136	0.178378	0.0396755	22.2424	0.212893	0.0333256	15.6537
cg23485075	-0.0313593	0.000465555	0.0492741				chr21	26878136		OpenSea	0.261527	0.0512304	19.589	0.274604	0.0500306	18.2192	0.257864	0.0691454	26.8147	0.284904	0.0481072	16.8854
cg06681878	-0.0313197	9.99876e-08	0.00138861	RASSF6;RASSF6;RASSF6;RASSF6	RASSF6;RASSF6;RASSF6;RASSF6;RASSF6	RASSF6;RASSF6;RASSF6;RASSF6;RASSF6	chr4	74487201	TSS1500;TSS1500;TSS1500;TSS1500	S_Shore	0.38965	0.03065	7.86603	0.398163	0.0355387	8.92567	0.396091	0.0335177	8.46211	0.417917	0.029162	6.97794
cg08799766	-0.0312921	2.71139e-05	0.0148517	GNA12	GNA12;AMZ1	GNA12;GNA12;GNA12;AMZ1	chr7	2801832	Body	N_Shore	0.444401	0.0421528	9.48532	0.448213	0.0424482	9.47055	0.443302	0.0388245	8.75802	0.477149	0.0373726	7.83248
cg05992628	-0.0312752	3.56439e-05	0.0167412	SMTNL2;SMTNL2	SMTNL2;SMTNL2	SMTNL2;SMTNL2	chr17	4487117	TSS200;TSS1500	N_Shore	0.439328	0.0387768	8.82639	0.456766	0.0421438	9.22657	0.446902	0.0500075	11.1898	0.462366	0.0396486	8.57515
cg21379953	-0.0312089	2.58591e-05	0.0146693		AC087859,1	AC087859,1	chr3	7996139		OpenSea	0.288932	0.0406296	14.062	0.316415	0.0419943	13.2719	0.304301	0.0437214	14.3678	0.31256	0.0396813	12.6956
cg17342973	-0.0311925	1.10525e-05	0.0102334				chr3	184301239		Island	0.13204	0.0388905	29.4536	0.133052	0.0397997	29.9128	0.109841	0.0297811	27.1128	0.159906	0.0384351	24.0361
cg26916605	-0.0311706	2.87256e-05	0.0152664		RP11-538I12,2;RP11-538I12,3	RP11-538I12,2;RP11-538I12,3	chr16	77284081		OpenSea	0.68389	0.0392969	5.74609	0.684048	0.0421136	6.15653	0.681322	0.0470588	6.90698	0.711696	0.0364675	5.12402
cg20036679	-0.0311351	0.000444553	0.0482818	DDX60L;DDX60L			chr4	169358915	Body;Body	OpenSea	0.532973	0.0479977	9.00565	0.531247	0.049087	9.23996	0.562339	0.0432049	7.68307	0.559031	0.0491892	8.79901
cg00625752	-0.0311134	0.00010322	0.0264772				chr18	56516933		OpenSea	0.446234	0.0424292	9.50827	0.429052	0.0328345	7.65279	0.452555	0.0371943	8.21873	0.478562	0.044224	9.24101
cg10176263	-0.0310643	2.14781e-05	0.0133155	IMMP2L;IMMP2L	IMMP2L	IMMP2L;IMMP2L	chr7	110317033	Body;Body	OpenSea	0.631027	0.0401994	6.37046	0.650775	0.0465386	7.15125	0.638887	0.0393412	6.15777	0.656064	0.0362127	5.51969
cg07035951	-0.0310611	0.000471492	0.0495208				chr22	49587222		OpenSea	0.434734	0.0446527	10.2713	0.461018	0.0581284	12.6087	0.460671	0.0574358	12.4679	0.469714	0.0455087	9.6886
cg18594747	-0.031061	5.84194e-05	0.0206339	CPS1;CPS1			chr2	211452154	Body;Body	OpenSea	0.340331	0.0390043	11.4607	0.340284	0.0321119	9.43678	0.340909	0.0442617	12.9834	0.369268	0.0415542	11.2531
cg15374518	-0.0310552	0.000396919	0.0461724				chr6	159067684		S_Shore	0.513954	0.045257	8.80567	0.509547	0.0406261	7.973	0.494011	0.0504948	10.2214	0.539959	0.0484079	8.96511
cg27007439	-0.031032	2.19759e-05	0.0134594				chr16	895307		N_Shore	0.359428	0.0380265	10.5797	0.37227	0.0302199	8.11775	0.380301	0.045061	11.8488	0.390757	0.0371146	9.49812
cg17486396	-0.0310256	1.29842e-05	0.0109214	C1orf105	C1orf105	C1orf105	chr1	172420157	Body	OpenSea	0.450309	0.0380076	8.44034	0.433671	0.0230067	5.30511	0.450461	0.0410008	9.10196	0.481957	0.0382148	7.92909
cg13103190	-0.0310219	0.000430325	0.0475977				chr12	34453300		OpenSea	0.368328	0.048568	13.1861	0.369728	0.0398901	10.7891	0.37477	0.067029	17.8854	0.392071	0.0451282	11.5102
cg01590970	-0.0310189	2.1014e-05	0.0131427	GRHL3;GRHL3;GRHL3;GRHL3	GRHL3;RP11-10N16,3;RP11-10N16,3;GRHL3;GRHL3;GRHL3	GRHL3;RP11-10N16,3;RP11-10N16,3;GRHL3;GRHL3;GRHL3;GRHL3	chr1	24648551	TSS1500;5'UTR;Body;Body	Island	0.180805	0.034091	18.8551	0.184584	0.0407219	22.0614	0.179634	0.0388575	21.6315	0.207753	0.0421996	20.3124
cg13355574	-0.0310038	0.000383402	0.0455989			TTC40	chr10	134729942		Island	0.577712	0.0434765	7.52563	0.601508	0.0442174	7.35108	0.593967	0.0527851	8.88687	0.607753	0.0467522	7.69263
cg20072162	-0.0309902	6.18439e-07	0.00279373	SBF2	RP11-1H15,2	RP11-1H15,2;SBF2	chr11	9860910	Body	OpenSea	0.635458	0.0362508	5.70468	0.640093	0.0325587	5.08656	0.655461	0.0204049	3.11306	0.662238	0.0299338	4.5201
cg08714967	-0.030987	6.27841e-05	0.0213156				chr3	80582875		OpenSea	0.472369	0.0425412	9.00592	0.47294	0.0555021	11.7355	0.478819	0.0435599	9.09736	0.49687	0.0348059	7.00502
cg00829858	-0.0309812	1.17333e-06	0.00379704	OSBPL6	OSBPL6;OSBPL6;OSBPL6;OSBPL6;OSBPL6;OSBPL6	OSBPL6;OSBPL6;OSBPL6;OSBPL6;OSBPL6;OSBPL6;OSBPL6	chr2	179148245	5'UTR	OpenSea	0.519257	0.0349247	6.72591	0.514187	0.0388573	7.55704	0.520465	0.0357552	6.86986	0.547448	0.0285445	5.21411
cg27200824	-0.0309704	0.000144651	0.0302728	RPH3AL	RPH3AL	RPH3AL;RPH3AL	chr17	135070	Body	N_Shelf	0.630208	0.0437004	6.93428	0.638829	0.0412321	6.45432	0.653763	0.0454923	6.95852	0.661818	0.0405754	6.1309
cg13448968	-0.0309644	0.000187712	0.0334415	CHPF			chr2	220406543	Body	Island	0.142132	0.0442134	31.1073	0.160856	0.0502505	31.2395	0.129961	0.0392754	30.2209	0.167754	0.0450939	26.8809
cg14311630	-0.0309617	1.26397e-05	0.010829	SERPING1	SERPING1;SERPING1;SERPING1;SERPING1	SERPING1;SERPING1;SERPING1;SERPING1;SERPING1;SERPING1	chr11	57363669	TSS1500	OpenSea	0.525393	0.0382386	7.27808	0.53135	0.0537427	10.1144	0.526388	0.0227031	4.313	0.552707	0.0351757	6.36425
cg03804474	-0.0309587	5.23762e-05	0.0197278				chr5	67760417		OpenSea	0.647133	0.0393863	6.08627	0.650963	0.0571102	8.77318	0.648492	0.0485467	7.48608	0.678747	0.0414807	6.11137
cg13233461	-0.0309487	6.32714e-06	0.00787263	HOXC12			chr12	54350209	Body	S_Shore	0.113499	0.0388258	34.2081	0.125231	0.0231495	18.4855	0.11778	0.0442111	37.5371	0.140357	0.03682	26.233
cg16728653	-0.030868	1.50862e-06	0.00409946	R3HDM4			chr19	909521	Body	N_Shelf	0.674754	0.0367073	5.44011	0.660841	0.0363933	5.50712	0.679078	0.0278284	4.09797	0.705833	0.0306479	4.34209
cg06853142	-0.0308463	5.53515e-06	0.00737913				chr19	58907509		Island	0.170033	0.032137	18.9004	0.185788	0.0252439	13.5875	0.190111	0.0416746	21.9211	0.201826	0.0363604	18.0157
cg19187831	-0.0308415	0.000370617	0.0450554	TMEM134;TMEM134;TMEM134	TMEM134;TMEM134	TMEM134;TMEM134;TMEM134;TMEM134;TMEM134;TMEM134;TMEM134;TMEM134;TMEM134	chr11	67232316	Body;Body;Body	Island	0.223663	0.0520209	23.2585	0.225645	0.0485681	21.5241	0.209788	0.0517722	24.6783	0.248146	0.0461939	18.6157
cg06097659	-0.0308339	0.000121957	0.0285087	TNFRSF18;TNFRSF18;TNFRSF18;TNFRSF18;TNFRSF18;TNFRSF18	TNFRSF18;TNFRSF18;TNFRSF18;TNFRSF18	TNFRSF18;TNFRSF18;TNFRSF18;TNFRSF18	chr1	1141991	5'UTR;1stExon;5'UTR;1stExon;1stExon;5'UTR	Island	0.235298	0.0469891	19.9701	0.259404	0.0366977	14.1469	0.232219	0.0522963	22.5203	0.25865	0.0398672	15.4135
cg12062672	-0.0308167	4.84339e-05	0.0191172	FGF22			chr19	643555	Body	Island	0.504318	0.0341891	6.77927	0.501555	0.0455807	9.08788	0.516998	0.0498508	9.64236	0.534332	0.0426913	7.98965
cg14720498	-0.0307664	0.000181324	0.032907				chr3	128759961		OpenSea	0.667313	0.0379156	5.68184	0.680003	0.0443427	6.52096	0.66983	0.0507657	7.57889	0.69538	0.0506599	7.28521
cg08418794	-0.0307655	4.42313e-05	0.0185403	RAD54B;RAD54B	RAD54B	RAD54B;RAD54B	chr8	95418399	Body;Body	OpenSea	0.605836	0.0429418	7.08801	0.602557	0.0454694	7.54606	0.623459	0.0401251	6.43588	0.635202	0.0344687	5.42641
cg18863119	-0.0307596	0.000265991	0.0391632	MIR487B;MIR539	MIR539;MIR487B;RP11-909M7,2	MIR539;MIR487B;RP11-909M7,2	chr14	101512653	TSS200;TSS1500	OpenSea	0.432236	0.0452809	10.476	0.43358	0.0561193	12.9432	0.430247	0.054776	12.7313	0.462657	0.0419909	9.07603
cg14320129	-0.0307451	2.29286e-05	0.0138089				chr2	110285820		OpenSea	0.711685	0.0370284	5.20292	0.710342	0.0485465	6.83424	0.708299	0.0314193	4.43588	0.740175	0.0384084	5.18909
cg03318985	-0.0307408	3.08002e-06	0.00564216				chr1	8215809		OpenSea	0.309033	0.0357702	11.5749	0.313319	0.0340067	10.8537	0.310909	0.0459526	14.7801	0.338183	0.0322944	9.54939
cg19523213	-0.0306817	0.000478794	0.0498976	KCNJ8	KCNJ8;KCNJ8	KCNJ8;KCNJ8;KCNJ8	chr12	21927973	TSS1500	OpenSea	0.0645759	0.0426995	66.123	0.0537942	0.0365305	67.9078	0.0673893	0.0473502	70.2637	0.089745	0.0506748	56.4654
cg03423138	-0.0306694	2.03188e-06	0.00470195		RP11-23E10,2	RP11-23E10,2	chr16	33355024		N_Shore	0.483497	0.0370159	7.65587	0.479611	0.0382562	7.97651	0.491618	0.0366416	7.45326	0.510502	0.0361589	7.08301
cg15615638	-0.0306606	0.000256817	0.0384064	ATP2B2;ATP2B2			chr3	10401482	Body;Body	S_Shore	0.589117	0.0464523	7.88506	0.590223	0.0467859	7.92682	0.600242	0.04149	6.91221	0.621363	0.0426948	6.87115
cg06640575	-0.0305811	2.96924e-06	0.00553295				chr10	9020342		OpenSea	0.212508	0.0357531	16.8243	0.216596	0.0369466	17.0579	0.224634	0.0383445	17.0697	0.240236	0.0321838	13.3968
cg14445116	-0.0305774	3.62627e-05	0.016883	SMOC1;SMOC1			chr14	70488057	Body;Body	OpenSea	0.547613	0.0397949	7.26697	0.541296	0.0487084	8.99848	0.569099	0.0344046	6.04545	0.57838	0.037801	6.53567
cg16253115	-0.0305405	0.000334605	0.0431398				chr19	33781998		OpenSea	0.579805	0.0480313	8.28405	0.584362	0.0509078	8.71169	0.579517	0.047503	8.197	0.609138	0.0413594	6.78982
cg17185728	-0.0305209	0.000193644	0.0338605	NCALD;NCALD;NCALD;NCALD;NCALD;NCALD;NCALD	NCALD;NCALD;NCALD	NCALD;NCALD;NCALD;NCALD;NCALD;NCALD;NCALD;NCALD;NCALD;NCALD;NCALD;NCALD	chr8	103078566	5'UTR;5'UTR;5'UTR;5'UTR;5'UTR;5'UTR;5'UTR	OpenSea	0.546108	0.0445416	8.1562	0.529902	0.0453045	8.54961	0.568286	0.0311802	5.4867	0.572039	0.0450975	7.88364
cg18560283	-0.0304185	4.09806e-05	0.0179633				chr12	44799477		OpenSea	0.626174	0.0388897	6.21069	0.63345	0.0417727	6.59448	0.626858	0.044434	7.08836	0.651802	0.0379575	5.82348
cg19266968	-0.0304062	1.01216e-05	0.00986062	GPD1L		GPD1L;GPD1L	chr3	32151701	Body	S_Shelf	0.757985	0.0379658	5.00878	0.766972	0.0331186	4.3181	0.767652	0.0461138	6.00712	0.789339	0.0368124	4.66369
cg22680020	-0.0303926	0.000102045	0.0263845	SDC4	SDC4	SDC4	chr20	43965440	Body	OpenSea	0.390991	0.0436283	11.1584	0.396422	0.0450529	11.3649	0.405039	0.0382921	9.45394	0.418997	0.0390615	9.32263
cg05877088	-0.0303758	0.000166105	0.0318826	OLFM2			chr19	10025507	Body	Island	0.107571	0.0405379	37.6848	0.136319	0.0493918	36.2325	0.129419	0.0485864	37.5418	0.141534	0.0448617	31.6967
cg08814490	-0.0303519	0.000131738	0.0292926	DNAH5			chr5	13783922	Body	OpenSea	0.269663	0.0466045	17.2825	0.274788	0.0280629	10.2126	0.285223	0.0347572	12.186	0.299259	0.0401442	13.4145
cg22996009	-0.0302482	0.000172169	0.0323559	CPS1;CPS1;CPS1	CPS1;CPS1	CPS1;CPS1	chr2	211457684	Body;Body;TSS1500	OpenSea	0.424238	0.0408918	9.63887	0.441112	0.0411263	9.32332	0.440022	0.0484596	11.013	0.453028	0.0432295	9.54233
cg06732351	-0.0301385	0.000214366	0.0354972	RAB11FIP3			chr16	523235	Body	OpenSea	0.454981	0.0425794	9.35851	0.469152	0.0458271	9.76807	0.479565	0.0504829	10.5268	0.479754	0.0417145	8.69497
cg10872186	-0.03013	0.000372828	0.0451539				chr21	23233481		OpenSea	0.193656	0.0491159	25.3624	0.199674	0.0444706	22.2716	0.209478	0.0397574	18.9792	0.215626	0.0459806	21.3242
cg00892983	-0.0300779	3.14223e-05	0.0157324				chr3	189110827		OpenSea	0.689736	0.0382632	5.54751	0.688729	0.0498902	7.24381	0.685162	0.0351722	5.13342	0.715298	0.0340911	4.766
cg10813010	-0.0300691	5.79136e-07	0.00264994	CDK6;CDK6			chr7	92360796	Body;Body	OpenSea	0.519897	0.0318984	6.13551	0.536137	0.0370685	6.914	0.537411	0.0319078	5.93732	0.544782	0.0303526	5.57151
cg03263514	-0.0300637	0.000123667	0.0287474	GP1BB;SEPT5	GP1BB;GP1BB	SEPT5;SEPT5;GP1BB;GP1BB;SEPT5	chr22	19711036	TSS200;3'UTR	Island	0.203564	0.047032	23.1043	0.220861	0.0438745	19.8652	0.210871	0.0503523	23.8782	0.225877	0.0379614	16.8063
cg10457735	-0.0300559	0.000249558	0.037957	SETD4	SETD4;U6	SETD4;U6	chr21	37437505	TSS1500	OpenSea	0.755288	0.0444193	5.88111	0.737083	0.0453057	6.14662	0.700203	0.0515158	7.35726	0.777039	0.0420607	5.41295
cg16653468	-0.0300375	1.80385e-05	0.0124692		ZNF385D	ZNF385D;ZNF385D;ZNF385D	chr3	22157400		OpenSea	0.772212	0.0362924	4.69979	0.774693	0.0430084	5.55168	0.783367	0.0527907	6.73895	0.799218	0.0367853	4.60266
cg15691775	-0.030021	3.99818e-05	0.0177777	TSGA14;TSGA14	CEP41;CEP41;CEP41;CEP41;CEP41;CEP41;CEP41;CEP41;CEP41	CEP41;CEP41;CEP41;CEP41;CEP41;CEP41;CEP41;CEP41;CEP41;CEP41;CEP41;CEP41;CEP41;CEP41;CEP41;CEP41;CEP41	chr7	130080846	1stExon;5'UTR	Island	0.113481	0.037518	33.0611	0.127601	0.038988	30.5546	0.0922233	0.0167829	18.1981	0.139425	0.0438894	31.4788
cg10188135	-0.0299671	0.000221209	0.0360077	STIM1;STIM1;STIM1		STIM1;STIM1;STIM1;STIM1;STIM1;STIM1;STIM1	chr11	3975972	Body;Body;Body	OpenSea	0.515875	0.0465951	9.03223	0.508516	0.0401042	7.88652	0.52068	0.0356101	6.83916	0.54182	0.0405737	7.48841
cg24969642	-0.0299369	0.000447845	0.0484923	GAS7	GAS7	GAS7	chr17	9952398	Body	OpenSea	0.713471	0.0600737	8.41993	0.724249	0.0584587	8.07164	0.706845	0.0733032	10.3705	0.742982	0.0482667	6.49635
cg15209262	-0.0299365	8.12902e-05	0.0239127		AP001476,3	AP001476,3	chr21	47476046		OpenSea	0.268132	0.0396288	14.7796	0.289053	0.0384765	13.3112	0.277049	0.0484272	17.4797	0.295598	0.0414285	14.0151
cg09894504	-0.029881	0.000419519	0.0470478	FAM19A4;FAM19A4	FAM19A4	FAM19A4;FAM19A4	chr3	68977419	5'UTR;5'UTR	N_Shelf	0.459625	0.0460687	10.0231	0.484666	0.0493691	10.1862	0.45951	0.0441376	9.60537	0.489084	0.042606	8.71139
cg11933664	-0.0298767	0.000141927	0.0300999		CDKL3	CDKL3;CDKL3	chr5	133585491		OpenSea	0.447882	0.0419237	9.36044	0.444673	0.0446901	10.0501	0.442363	0.0321305	7.26338	0.474249	0.0421855	8.89522
cg09323395	-0.0298626	5.12595e-05	0.019528	KNDC1	KNDC1	KNDC1;KNDC1;KNDC1;KNDC1;KNDC1	chr10	134980671	Body	Island	0.832745	0.038654	4.64176	0.863391	0.0446708	5.17388	0.859897	0.0504914	5.8718	0.860504	0.0385363	4.47834
cg19233790	-0.0298502	0.000455083	0.0488731	PCED1B;PCED1B	FAM113B;FAM113B	FAM113B;FAM113B;FAM113B;FAM113B	chr12	47614743	5'UTR;5'UTR	OpenSea	0.649879	0.0451118	6.94157	0.640433	0.0348454	5.44091	0.668242	0.0406217	6.07888	0.676927	0.0499517	7.37919
cg15255408	-0.0298079	6.71858e-05	0.0220705	CCDC113;CCDC113			chr16	58299645	Body;Body	OpenSea	0.714488	0.0404229	5.65761	0.726718	0.0348509	4.79565	0.706378	0.0446549	6.32167	0.739756	0.0397967	5.3797
cg04509266	-0.0298051	0.000104392	0.026587	LOC148696	C1orf132	C1orf132	chr1	207991597	TSS200	OpenSea	0.686081	0.0412025	6.00549	0.691622	0.038647	5.58789	0.695157	0.0435208	6.26056	0.706561	0.0414215	5.86242
cg27129881	-0.0297717	2.07708e-05	0.0131175	LTBP4;LTBP4;LTBP4	LTBP4;LTBP4	LTBP4;LTBP4	chr19	41119371	Body;Body;Body	Island	0.213179	0.0405764	19.034	0.217586	0.0287084	13.194	0.213682	0.0431209	20.1799	0.238506	0.0350881	14.7116
cg20813885	-0.0297469	0.00045845	0.0489627				chr2	227006245		OpenSea	0.78297	0.0518491	6.62211	0.797721	0.036339	4.55535	0.788143	0.0393215	4.98913	0.81296	0.0355531	4.37328
cg05138403	-0.0297382	1.4866e-05	0.0115009	ITPK1;ITPK1;ITPK1	ITPK1	ITPK1	chr14	93510791	Body;Body;Body	OpenSea	0.602076	0.036217	6.01536	0.602878	0.0448147	7.43346	0.602531	0.025698	4.26501	0.62885	0.036284	5.7699
cg17823343	-0.0297337	1.25555e-07	0.00142836	MACROD2-AS1;MACROD2-AS1;MACROD2	MACROD2-AS1	MACROD2-AS1	chr20	14883307	Body;Body;Body	OpenSea	0.652206	0.0337254	5.17098	0.65785	0.0355029	5.3968	0.663696	0.0195081	2.93932	0.677946	0.0269024	3.96822
cg26448406	-0.0297191	0.000211956	0.0352576	PISD	PISD;PISD;PISD	PISD;PISD;PISD;PISD;PISD;PISD;PISD;PISD;PISD;PISD;PISD;PISD;PISD	chr22	32026561	5'UTR	Island	0.0797699	0.0440281	55.1939	0.0661503	0.0401219	60.6526	0.064829	0.0221398	34.1512	0.109638	0.0449358	40.9857
cg19230041	-0.0297184	0.000244105	0.0375301				chr12	115776772		OpenSea	0.701663	0.0507368	7.23094	0.714289	0.0441401	6.17958	0.680726	0.0606934	8.91598	0.727925	0.0436587	5.99769
cg16545994	-0.0296966	0.000374911	0.0452362	FAM65B			chr6	25022493	Body	OpenSea	0.524229	0.0429388	8.19085	0.543003	0.0370219	6.81799	0.521548	0.0482881	9.2586	0.550661	0.0448546	8.1456
cg05620923	-0.029673	0.000206519	0.0348653	APC2			chr19	1466647	Body	Island	0.452476	0.0465516	10.2882	0.473899	0.0474164	10.0056	0.497048	0.0410532	8.25941	0.482779	0.036445	7.54899
cg16435782	-0.0296032	3.54553e-05	0.0167007	KCNJ6		TMPRSS3	chr21	39087399	Body	OpenSea	0.457678	0.03821	8.34865	0.467838	0.0320196	6.84417	0.452955	0.0409205	9.03411	0.48404	0.0362427	7.48755
cg19942593	-0.0295906	0.000184732	0.0331885		RP11-83N9,5;RP11-83N9,5	RP11-83N9,5;RP11-83N9,5	chr9	139001423		OpenSea	0.0491933	0.0312945	63.6153	0.0600432	0.0434426	72.3524	0.0804568	0.0357567	44.4421	0.0792378	0.0539978	68.1465
cg07801181	-0.0295555	6.68937e-05	0.0220153				chr16	894919		Island	0.536495	0.0381651	7.1138	0.557395	0.0314872	5.64899	0.54373	0.0569428	10.4726	0.565922	0.0384584	6.79571
cg16548306	-0.029554	0.000243461	0.0374962				chr3	87510439		OpenSea	0.491652	0.0444743	9.04588	0.500112	0.0298674	5.97213	0.515751	0.0514766	9.98092	0.519397	0.0402618	7.75164
cg01944302	-0.0295373	0.000380564	0.0454773				chr16	894789		Island	0.513701	0.0411394	8.00843	0.545068	0.0439548	8.06409	0.534167	0.0468965	8.77938	0.54179	0.0471162	8.69639
cg00739278	-0.0295207	5.75535e-05	0.0205016				chr7	38351226		Island	0.205982	0.0458766	22.2721	0.217175	0.0520714	23.9767	0.206962	0.0363557	17.5664	0.222909	0.0376202	16.8769
cg02521771	-0.0294656	4.48155e-05	0.0186419	NLGN1			chr3	173740927	Body	OpenSea	0.50616	0.0397599	7.8552	0.507408	0.0237877	4.68808	0.509159	0.0485607	9.53744	0.528332	0.0366322	6.93355
cg04168474	-0.0294393	0.000183174	0.0330734	LOC146336;SSTR5;SSTR5	SSTR5;SSTR5;RP11-161M6,4;RP11-161M6,4;SSTR5;SSTR5	SSTR5;SSTR5;RP11-161M6,4;RP11-161M6,4;RP11-161M6,4;SSTR5;SSTR5	chr16	1128865	TSS200;5'UTR;1stExon	Island	0.421746	0.0412965	9.79181	0.437289	0.0555136	12.695	0.435463	0.0478526	10.9889	0.445955	0.0391931	8.78856
cg24674304	-0.0294139	0.000133169	0.0293863	MIR564;TMEM42	TMEM42;MIR564	TMEM42;MIR564;TMEM42;KIF15	chr3	44903063	TSS1500;TSS1500	Island	0.209922	0.0373006	17.7688	0.212021	0.034406	16.2276	0.209438	0.0372522	17.7867	0.234729	0.0446226	19.0103
cg22263698	-0.0294058	9.70817e-05	0.0258789	NAV2;NAV2;NAV2;NAV2;NAV2	NAV2;NAV2;NAV2	NAV2;NAV2;NAV2;NAV2;NAV2	chr11	20043292	TSS1500;Body;Body;Body;Body	OpenSea	0.571803	0.0411096	7.18947	0.566808	0.0411071	7.25237	0.568203	0.0321747	5.66254	0.596416	0.0400615	6.71705
cg18019882	-0.0293948	2.54313e-08	0.000659189	MACROD2			chr20	14964537	Body	OpenSea	0.768264	0.0326397	4.2485	0.772872	0.035989	4.65653	0.778107	0.0131685	1.69237	0.796115	0.0256287	3.21923
cg19566866	-0.0293889	0.000423765	0.0472457	FAM83H-AS1	RP11-429J17,6	RP11-429J17,6;RP11-429J17,6;RP11-429J17,6	chr8	144823087	Body	S_Shore	0.789748	0.0453398	5.74104	0.794899	0.0471793	5.93525	0.802591	0.0400001	4.98387	0.822344	0.0413253	5.02531
cg02621481	-0.0293855	9.36188e-07	0.00341153		DLEU1	DLEU1;DLEU1;DLEU1;DLEU1;DLEU1;DLEU1;DLEU1;DLEU1;DLEU1;DLEU1;DLEU1;DLEU1	chr13	50931836		OpenSea	0.258324	0.0312909	12.113	0.277503	0.0433426	15.6188	0.26609	0.0217582	8.17702	0.28534	0.033085	11.5949
cg06288444	-0.0293265	0.000467271	0.0493452	IGSF9B			chr11	133792211	Body	S_Shore	0.723352	0.0487897	6.74494	0.736584	0.0410914	5.57865	0.718887	0.0470787	6.54882	0.746211	0.0386607	5.18094
cg00110435	-0.0293106	2.30942e-05	0.0138607	ITSN1;ITSN1	ITSN1;ITSN1;ITSN1;ITSN1;ITSN1;ITSN1	ITSN1;ITSN1;ITSN1;ITSN1;ITSN1;ITSN1;ITSN1;ITSN1;ITSN1	chr21	35055487	5'UTR;5'UTR	OpenSea	0.717433	0.040554	5.65266	0.713741	0.0320422	4.48933	0.729223	0.0259607	3.56004	0.745268	0.0335134	4.49683
cg05522741	-0.029309	0.0001782	0.0327422	JMJD8	MSLN	JMJD8;JMJD8;JMJD8;JMJD8;JMJD8;JMJD8;JMJD8;JMJD8;JMJD8;JMJD8;JMJD8;JMJD8;JMJD8;JMJD8;MSLN	chr16	734197	Body	Island	0.150677	0.0462558	30.6988	0.158343	0.0417984	26.3974	0.17202	0.0413976	24.0656	0.176855	0.0430419	24.3375
cg12286428	-0.0292475	1.67373e-05	0.0120759				chr21	47473353		OpenSea	0.212581	0.0337645	15.8831	0.221331	0.034553	15.6115	0.225753	0.032782	14.5212	0.237574	0.0375401	15.8015
cg11064195	-0.0291814	2.91925e-05	0.0153653	FBXO17;FBXO17;FBXO17	SARS2	SARS2	chr19	39440667	Body;Body;Body	Island	0.0678503	0.0344862	50.8269	0.0701051	0.03678	52.464	0.0583455	0.0209591	35.9224	0.0918403	0.0426491	46.4383
cg22946507	-0.0291245	4.01175e-05	0.017794	CPS1;CPS1;CPS1	CPS1	CPS1	chr2	211495932	Body;Body;Body	OpenSea	0.660947	0.0388875	5.8836	0.660615	0.0381939	5.78156	0.678838	0.0331241	4.87953	0.685207	0.0372155	5.43127
cg25032603	-0.0290791	3.49937e-05	0.0166188	C21orf82;C21orf82	LINC00310;LINC00310;LINC00310	LINC00310;LINC00310;LINC00310;AP000318,2	chr21	35554811	Body;Body	OpenSea	0.475716	0.0390574	8.21023	0.479338	0.0419283	8.74713	0.463574	0.0385836	8.32308	0.504504	0.0325271	6.44735
cg08612051	-0.0290597	0.000166038	0.03188				chr7	35595790		OpenSea	0.365731	0.040165	10.9821	0.375085	0.0383081	10.2132	0.368985	0.0415242	11.2536	0.388837	0.0416927	10.7224
cg08559712	-0.0290562	0.000127023	0.0289766	MACROD2;MACROD2	MACROD2;MACROD2	MACROD2;MACROD2	chr20	16030674	3'UTR;3'UTR	OpenSea	0.498474	0.0410796	8.24107	0.508133	0.0506382	9.96554	0.514037	0.0349181	6.79292	0.527441	0.03727	7.06619
cg00471768	-0.0289862	5.95152e-08	0.000981627	FLRT3;MACROD2;FLRT3	FLRT3;FLRT3;FLRT3	FLRT3;FLRT3;FLRT3;MACROD2;MACROD2;MACROD2	chr20	14319125	TSS1500;Body;TSS1500	OpenSea	0.830153	0.0324162	3.90484	0.840065	0.0263443	3.13598	0.851051	0.0155823	1.83095	0.85898	0.0254938	2.96791
cg08299781	-0.0289841	0.000165843	0.03188	MTSS1	MTSS1	MTSS1;MTSS1	chr8	125642769	Body	OpenSea	0.733937	0.0433318	5.90402	0.744328	0.0309084	4.15252	0.73987	0.0431148	5.82734	0.760328	0.0386067	5.07764
cg22028137	-0.0289769	2.15953e-06	0.00474181	PDE7A;PDE7A		PDE7A;PDE7A	chr8	66691055	Body;Body	OpenSea	0.751754	0.0338271	4.49975	0.755997	0.0265501	3.51193	0.773813	0.0223083	2.88291	0.776855	0.0316732	4.07711
cg08062233	-0.0289701	2.05915e-05	0.0131175	PAPL	AC011443,1	AC011443,1	chr19	39600974	3'UTR	OpenSea	0.427372	0.0358435	8.38696	0.444775	0.0417302	9.38233	0.440824	0.0346809	7.86729	0.449111	0.0367095	8.17382
cg05359249	-0.0289326	3.5417e-05	0.0167007	CHPF			chr2	220406470	Body	Island	0.127797	0.0404265	31.6334	0.144138	0.0363037	25.1868	0.120662	0.0302114	25.038	0.152503	0.0384204	25.1932
cg00251802	-0.0289315	8.41879e-05	0.0242696		RP11-644C3,1	RP11-644C3,1	chr3	176368575		OpenSea	0.504965	0.0395458	7.83139	0.522507	0.0276374	5.28937	0.522975	0.0443727	8.48467	0.527373	0.0398408	7.55457
cg11059254	-0.02892	0.00023906	0.0372033				chr7	47671362		OpenSea	0.684739	0.0466584	6.81404	0.675242	0.0386262	5.72035	0.668079	0.0497394	7.44513	0.715556	0.0364435	5.09303
cg04837104	-0.0288553	0.00028907	0.0404098	C21orf29			chr21	46129620	Body	Island	0.395015	0.0458751	11.6135	0.41466	0.0415912	10.0302	0.398439	0.0284541	7.14139	0.421573	0.0385731	9.14982
cg02427576	-0.0288532	2.89951e-09	0.000235608	GRAMD3;GRAMD3;GRAMD3;GRAMD3;GRAMD3	RP11-517I3,1	RP11-517I3,1;GRAMD3;GRAMD3;GRAMD3;GRAMD3	chr5	125808164	Body;Body;Body;Body;Body	OpenSea	0.6781	0.0253421	3.73723	0.675736	0.0249864	3.69765	0.689239	0.0295257	4.28381	0.707242	0.0235928	3.3359
cg12924430	-0.0288384	0.000272393	0.0395338	KIF26A	KIF26A	KIF26A	chr14	104644895	Body	Island	0.241843	0.0408013	16.871	0.24963	0.0500898	20.0656	0.264863	0.0463707	17.5075	0.26742	0.0398664	14.9078
cg15727211	-0.0288299	5.72596e-06	0.00750651	LOC728040	RP11-622A1,2;RP11-622A1,2;RP11-622A1,2	RP11-622A1,2;RP11-622A1,2;RP11-622A1,2	chr4	74394034	Body	OpenSea	0.573203	0.0352229	6.14493	0.57463	0.0327922	5.70667	0.582142	0.0319579	5.48972	0.597413	0.0318785	5.33608
cg25007045	-0.0288121	0.000456131	0.0488895				chr12	16789976		OpenSea	0.471318	0.0463485	9.8338	0.469046	0.0445627	9.50071	0.460924	0.0513204	11.1343	0.497522	0.041708	8.38314
cg22884082	-0.028775	2.53142e-05	0.0145066	C6orf162;GJB7;C6orf162	C6orf162;C6orf162;GJB7;GJB7	C6orf162;C6orf162;GJB7;GJB7	chr6	88039023	5'UTR;TSS200;5'UTR	OpenSea	0.16044	0.0356509	22.2207	0.166712	0.0353845	21.225	0.167112	0.0243913	14.5957	0.186695	0.0376733	20.179
cg24805559	-0.0287364	6.99633e-05	0.0224877				chr12	115786178		OpenSea	0.658113	0.045568	6.92403	0.663346	0.0315113	4.75037	0.646747	0.0506118	7.8256	0.68219	0.0424793	6.22691
cg17579043	-0.0286765	7.397e-05	0.0229291	CADPS2;CADPS2;CADPS2	CADPS2	CADPS2	chr7	121958845	3'UTR;3'UTR;3'UTR	S_Shore	0.425066	0.0394938	9.2912	0.426563	0.0292441	6.85576	0.431183	0.0517174	11.9943	0.451688	0.037154	8.22559
cg04285727	-0.0286344	0.000398228	0.0462297	PRDM16;PRDM16	PRDM16;PRDM16;PRDM16;PRDM16;PRDM16;PRDM16	PRDM16;PRDM16;PRDM16;PRDM16;PRDM16;PRDM16;PRDM16	chr1	3350440	3'UTR;3'UTR	N_Shore	0.500564	0.0433749	8.66522	0.519342	0.0297019	5.71914	0.532113	0.0355717	6.685	0.530353	0.0430864	8.1241
cg18638056	-0.0286189	1.56305e-07	0.00160661	SLC22A23;SLC22A23;SLC22A23;SLC22A23;SLC22A23		SLC22A23	chr6	3363827	Body;Body;Body;Body;Body	OpenSea	0.810483	0.0308698	3.80882	0.795603	0.0401905	5.05158	0.818939	0.0329413	4.02244	0.833477	0.0252628	3.03101
cg06362432	-0.0285879	1.91821e-05	0.0128103				chr2	72339693		OpenSea	0.694766	0.0376571	5.4201	0.691348	0.036905	5.33812	0.69149	0.0388855	5.62343	0.720681	0.030481	4.22947
cg11060441	-0.0285732	1.13753e-05	0.0104099	SSPO	SSPO	SSPO;SSPO;SSPO	chr7	149485712	Body	N_Shore	0.43448	0.0363783	8.37283	0.43608	0.0305905	7.01488	0.413286	0.0241129	5.83445	0.457278	0.0346009	7.56672
cg14421543	-0.02856	0.000136466	0.0296525	LYPD6B	LYPD6B	LYPD6B;LYPD6B	chr2	150026336	Body	OpenSea	0.486748	0.0423448	8.69954	0.482989	0.0395893	8.19674	0.501834	0.0318436	6.34544	0.513547	0.0371812	7.24006
cg03978961	-0.0285584	0.000390054	0.0459807		AC073071,1	AC073071,1	chr7	109186249		OpenSea	0.197736	0.0431592	21.8267	0.207873	0.0356367	17.1435	0.19365	0.0432284	22.3229	0.225357	0.0461705	20.4877
cg12957042	-0.0285334	0.000473258	0.0496082		RP11-375D13,4;RP11-375D13,4;RP11-375D13,4	RP11-375D13,4;RP11-375D13,4;RP11-375D13,4	chr11	41881384		OpenSea	0.250014	0.0427567	17.1017	0.256661	0.0476673	18.572	0.242416	0.0445293	18.3689	0.270982	0.0449832	16.6
cg04476531	-0.0285259	2.45502e-08	0.000659189	MACROD2;MACROD2	MACROD2	MACROD2	chr20	15460804	5'UTR;Body	OpenSea	0.777406	0.028552	3.67273	0.774891	0.0337922	4.3609	0.780015	0.0236304	3.02948	0.802878	0.0251058	3.12697
cg23908146	-0.0284844	0.000117842	0.0280643	FDFT1;FDFT1;FDFT1;FDFT1;FDFT1;FDFT1;FDFT1;FDFT1	FDFT1;FDFT1;FDFT1;FDFT1;FDFT1;FDFT1	RP11-297N6,4;FDFT1;FDFT1;FDFT1;FDFT1;FDFT1;FDFT1;FDFT1;FDFT1;FDFT1;FDFT1;RP11-297N6,4;FDFT1;FDFT1	chr8	11659727	5'UTR;5'UTR;TSS1500;TSS1500;TSS1500;TSS1500;TSS1500;5'UTR	Island	0.131984	0.0377862	28.6295	0.124685	0.0292056	23.4235	0.147152	0.0399762	27.1666	0.166493	0.0410356	24.6471
cg03778647	-0.0284814	0.000269373	0.0393464		CTD-2050E21,1	CTD-2050E21,1	chr5	142875362		OpenSea	0.512292	0.0438946	8.56827	0.520781	0.038628	7.41733	0.486674	0.0339731	6.98067	0.53624	0.0432971	8.0742
cg14537726	-0.0284547	1.54349e-05	0.0116333		AC073409,1	AC073409,1	chr2	124202503		OpenSea	0.174477	0.0360815	20.6798	0.186362	0.0384395	20.6262	0.172603	0.0405866	23.5144	0.200966	0.0347777	17.3052
cg13041683	-0.0283504	3.5311e-07	0.00220855	C7orf50;C7orf50;C7orf50	C7orf50	C7orf50	chr7	1154376	Body;Body;Body	N_Shore	0.728579	0.0300866	4.12949	0.733867	0.0312383	4.25667	0.739386	0.0287432	3.88743	0.75312	0.0271246	3.60162
cg24005407	-0.02834	2.70194e-05	0.0148395				chr7	23060529		OpenSea	0.732093	0.0374805	5.11964	0.717316	0.0558456	7.78536	0.730527	0.0278081	3.80658	0.758769	0.032228	4.2474
cg23117439	-0.0283144	0.000163166	0.0316093	MS4A15;MS4A15	MS4A15	MS4A15	chr11	60534978	5'UTR;Body	Island	0.245554	0.0486167	19.7988	0.260737	0.0262911	10.0834	0.249828	0.0355579	14.233	0.270991	0.035595	13.1351
cg13006655	-0.0283029	0.000311541	0.0417998				chr2	882228		OpenSea	0.546022	0.0414098	7.58391	0.56063	0.0465052	8.29516	0.559697	0.0433066	7.73751	0.576256	0.0396271	6.87665
cg22231400	-0.0282926	0.000382786	0.0455978	SLC17A7			chr19	49935823	Body	Island	0.117722	0.0402477	34.1886	0.136908	0.054632	39.904	0.101993	0.0348464	34.1655	0.13966	0.0457367	32.7486
cg11542394	-0.0282924	6.47379e-06	0.00795737	ALDH1A3	ALDH1A3;ALDH1A3;ALDH1A3;ALDH1A3;ALDH1A3	ALDH1A3;ALDH1A3;ALDH1A3;ALDH1A3;ALDH1A3;ALDH1A3;ALDH1A3	chr15	101419011	TSS1500	N_Shore	0.400485	0.0362682	9.05607	0.407621	0.0342608	8.40505	0.410478	0.0408183	9.94408	0.423195	0.0287533	6.79435
cg03398481	-0.0282422	0.000156559	0.0310679	TMC3	TMC3	TMC3;TMC3	chr15	81666671	TSS1500	OpenSea	0.580003	0.0390448	6.73184	0.576316	0.0403311	6.99808	0.581068	0.0397619	6.8429	0.603551	0.0408604	6.77
cg22631694	-0.0282379	9.27912e-05	0.0255079		RP11-116D17,2	RP11-116D17,2	chr12	115699678		OpenSea	0.255955	0.0362189	14.1505	0.263666	0.033851	12.8386	0.251975	0.0349096	13.8544	0.28005	0.0406077	14.5001
cg03912094	-0.0282354	8.56551e-05	0.0244617	C8orf71	C8orf71	C8orf71	chr8	58191910	TSS200	N_Shore	0.345185	0.0380746	11.0302	0.352247	0.0322339	9.15095	0.347426	0.0602479	17.3412	0.362264	0.0381676	10.5358
cg15009540	-0.0282339	0.00025363	0.0382682	CDH23;CDH23;CDH23;CDH23;CDH23	CDH23;CDH23;CDH23	CDH23;CDH23;CDH23	chr10	73155713	TSS1500;TSS1500;TSS1500;TSS1500;TSS1500	N_Shore	0.625209	0.0422859	6.76348	0.611516	0.0424649	6.9442	0.616873	0.0463478	7.51334	0.653122	0.0430658	6.59384
cg12433473	-0.0282273	7.61538e-05	0.0232603	CHPF	CHPF	CHPF	chr2	220406756	Body	Island	0.149754	0.0423828	28.3017	0.162145	0.0390791	24.1013	0.139505	0.0387084	27.7469	0.172054	0.0370959	21.5606
cg14806755	-0.0282189	0.000198949	0.0343143	TMEM108;TMEM108;TMEM108	TMEM108;TMEM108;TMEM108;TMEM108	TMEM108;TMEM108;TMEM108;TMEM108;TMEM108;TMEM108;TMEM108;TMEM108	chr3	132888313	5'UTR;5'UTR;5'UTR	OpenSea	0.740789	0.0410722	5.54439	0.730872	0.0416625	5.70039	0.759511	0.0507284	6.67909	0.765795	0.0375194	4.8994
cg10743505	-0.0281741	0.000398392	0.0462297	DNAJB5-AS1;DNAJB5;DNAJB5;DNAJB5	DNAJB5;DNAJB5;DNAJB5;DNAJB5;DNAJB5	DNAJB5;DNAJB5;DNAJB5;DNAJB5;DNAJB5;DNAJB5	chr9	34990209	TSS1500;5'UTR;TSS200;Body	S_Shore	0.125472	0.0430339	34.2975	0.120952	0.0342246	28.2961	0.128879	0.0317188	24.6113	0.157739	0.0446062	28.2785
cg21071097	-0.0281515	7.97235e-05	0.0237174	CHRNE;C17orf107;C17orf107	C17orf107;C17orf107;C17orf107;C17orf107	CHRNE;C17orf107;C17orf107;C17orf107;C17orf107	chr17	4803053	Body;5'UTR;1stExon	Island	0.237672	0.0357189	15.0287	0.242544	0.0422475	17.4185	0.266151	0.0476472	17.9023	0.264041	0.0392893	14.88
cg24222577	-0.0281403	4.99321e-05	0.0193733	MACROD2	MACROD2	MACROD2;MACROD2;MACROD2	chr20	14813868	Body	OpenSea	0.611896	0.0408821	6.68123	0.622859	0.0464608	7.45927	0.619573	0.0301811	4.87127	0.634886	0.0331152	5.21593
cg22860917	-0.0280634	0.000430617	0.0475977	GALM			chr2	38919351	Body	OpenSea	0.390557	0.041315	10.5785	0.381736	0.045396	11.892	0.415553	0.0535553	12.8877	0.414776	0.0447002	10.777
cg19952454	-0.0280185	0.000347365	0.043908	IGF2BP2;IGF2BP2		IGF2BP2;IGF2BP2;IGF2BP2	chr3	185501320	Body;Body	OpenSea	0.392751	0.0368924	9.39332	0.402852	0.0420032	10.4265	0.398013	0.0345458	8.67956	0.414381	0.0468746	11.312
cg25860343	-0.0280128	7.68745e-05	0.0233621	FBLN7;FBLN7	FBLN7	FBLN7	chr2	112908747	Body;Body	OpenSea	0.589506	0.0338702	5.74551	0.605068	0.0353731	5.84613	0.607817	0.0557475	9.17175	0.61605	0.0389	6.31442
cg24656696	-0.0280012	9.60647e-05	0.0257685				chr20	49850255		OpenSea	0.601621	0.0404707	6.72694	0.591939	0.0433914	7.33039	0.588585	0.0270988	4.60405	0.625407	0.0369473	5.90772
cg17317439	-0.0279996	7.07975e-05	0.0226022	ZNF763;ZNF763	ZNF763;ZNF763;ZNF763;ZNF763;ZNF763	ZNF763;ZNF763;ZNF763;ZNF763;ZNF763	chr19	12075960	1stExon;5'UTR	N_Shore	0.103748	0.0321496	30.9882	0.106225	0.0384391	36.1864	0.113891	0.043813	38.4693	0.137418	0.0377849	27.4964
cg13058214	-0.027939	0.000226328	0.0363	TNNT3;TNNT3;TNNT3;TNNT3	TNNT3	TNNT3;TNNT3	chr11	1947949	Body;Body;Body;Body	Island	0.511157	0.0452598	8.85439	0.490247	0.0457857	9.33931	0.541876	0.0363772	6.7132	0.531461	0.0364422	6.85698
cg09894268	-0.0279167	1.41242e-05	0.0112966	FARP1	FARP1	FARP1	chr13	98973904	Body	OpenSea	0.763797	0.0367532	4.8119	0.756154	0.0225334	2.98	0.774896	0.0279886	3.61192	0.789483	0.0341924	4.33098
cg09221709	-0.0279016	0.000262887	0.0388674	ERICH1;ERICH1		ERICH1	chr8	622011	Body;Body	N_Shore	0.589268	0.0434796	7.37858	0.583079	0.0351331	6.02544	0.568338	0.0344827	6.06729	0.611036	0.0387676	6.34458
cg03581311	-0.0278962	1.70305e-05	0.0121613		RP11-608O21,1;RP11-3J1,1;RP11-608O21,1	RP11-608O21,1;RP11-3J1,1;RP11-608O21,1	chr4	19457163		OpenSea	0.145694	0.0320467	21.9959	0.152516	0.0428298	28.0821	0.160024	0.0351541	21.968	0.176549	0.0355035	20.1098
cg13891460	-0.0278251	3.50311e-05	0.0166188	LINC01135;LINC01135;LINC01135	RP4-794H19,2	RP4-794H19,2;RP4-794H19,2	chr1	59289180	Body;Body;Body	OpenSea	0.562829	0.0318387	5.6569	0.557786	0.0515353	9.23926	0.567107	0.0359147	6.33296	0.587506	0.0355898	6.05779
cg11026333	-0.0278162	0.000292334	0.0405262	LRRC61;ACTR3C;LRRC61	LRRC61;LRRC61;LRRC61;LRRC61;ACTR3C	LRRC61;LRRC61;LRRC61;LRRC61;LRRC61;LRRC61;ACTR3C;ACTR3C	chr7	150020269	TSS200;5'UTR;TSS200	Island	0.106141	0.0357832	33.713	0.130639	0.0634092	48.5375	0.126024	0.0726632	57.6583	0.131629	0.0428405	32.5464
cg02247863	-0.0278014	9.63866e-06	0.00964111		CTA-384D8,31	CTA-384D8,31	chr22	50983415		N_Shore	0.599994	0.0329669	5.49454	0.594678	0.0393125	6.61071	0.585629	0.0374019	6.38662	0.625073	0.0326272	5.21974
cg16754678	-0.0277872	7.79327e-05	0.0235325				chr7	1443496		Island	0.240998	0.038085	15.803	0.240779	0.0501691	20.8362	0.241768	0.0537658	22.2386	0.261769	0.0352497	13.466
cg00789416	-0.0277672	0.000449043	0.0485674	SNORD113-5	SNORD113-5;AL132709,5;AL132709,5;AL132709,5;SNORD112;AL132709,5	SNORD113-5;AL132709,5;AL132709,5;AL132709,5;SNORD112;AL132709,5	chr14	101404296	TSS1500	OpenSea	0.27776	0.0387198	13.94	0.277292	0.0427609	15.4209	0.28536	0.0676551	23.7087	0.301881	0.0423504	14.0289
cg14229540	-0.0277497	5.09427e-06	0.00711222	LTBP4;LTBP4;LTBP4;LTBP4;LTBP4;LTBP4	LTBP4;LTBP4;LTBP4	LTBP4;LTBP4;LTBP4	chr19	41119838	ExonBnd;ExonBnd;ExonBnd;Body;Body;Body	Island	0.216784	0.0364316	16.8055	0.226169	0.0332464	14.6998	0.208734	0.0329199	15.7713	0.240507	0.0296792	12.3403
cg18896979	-0.0277391	6.94931e-05	0.0224459		AC131097,4;AC131097,3	AC131097,4;AC131097,3;AC131097,3;AC131097,3;AC131097,3	chr2	242844174		Island	0.270071	0.0440874	16.3244	0.276785	0.032593	11.7756	0.28694	0.0359284	12.5212	0.296084	0.0306853	10.3637
cg22795610	-0.0277307	5.70924e-05	0.0204503	CHRNE;C17orf107	C17orf107	CHRNE;C17orf107	chr17	4803422	Body;Body	Island	0.383424	0.0342451	8.93139	0.389329	0.0414438	10.6449	0.409712	0.0457179	11.1586	0.409228	0.0368315	9.00022
cg17621960	-0.0277168	2.81793e-05	0.0151406	CMIP;CMIP	CMIP;CMIP	CMIP;CMIP;CMIP	chr16	81681224	Body;Body	OpenSea	0.396155	0.0348867	8.80634	0.396647	0.0381087	9.60771	0.390915	0.0346766	8.87062	0.420742	0.0344237	8.18167
cg20233988	-0.0276863	5.70812e-05	0.0204503	GGH		GGH;GGH;GGH	chr8	63945368	Body	OpenSea	0.421339	0.0378876	8.99219	0.435831	0.0266533	6.11553	0.428336	0.0404893	9.4527	0.445547	0.0364507	8.18111
cg18949521	-0.0276845	0.000159884	0.0312928	OR5V1	OR5V1;OR5V1;OR5V1	OR5V1;OR5V1;OR5V1	chr6	29324300	TSS1500	OpenSea	0.225932	0.0361891	16.0177	0.240612	0.0486389	20.2146	0.252597	0.061526	24.3574	0.252423	0.0398372	15.7819
cg20504236	-0.0276759	0.00010855	0.0270414		GRIN2C	GRIN2C	chr17	72858011		Island	0.122271	0.0343453	28.0894	0.140659	0.037027	26.3239	0.153546	0.0411615	26.8073	0.15028	0.0426801	28.4004
cg18610205	-0.0276652	0.000278378	0.0398212	BIN2	BIN2;BIN2	BIN2;BIN2	chr12	51717960	TSS200	OpenSea	0.32578	0.0389857	11.9669	0.330885	0.0363378	10.982	0.310882	0.04291	13.8027	0.35183	0.0403698	11.4742
cg27278470	-0.0276559	0.000304254	0.0412988				chr12	52540778		OpenSea	0.612077	0.0402212	6.57126	0.602914	0.049935	8.28227	0.599139	0.0370336	6.18113	0.637153	0.0406522	6.38028
cg17703267	-0.0276495	0.000127883	0.029043	FOXP1-AS1;FOXP1;FOXP1;FOXP1;FOXP1;FOXP1;FOXP1	FOXP1-AS1;FOXP1;FOXP1;FOXP1;FOXP1;FOXP1;FOXP1	FOXP1-AS1;FOXP1;FOXP1;FOXP1;FOXP1;FOXP1;FOXP1;FOXP1	chr3	71337724	TSS1500;5'UTR;5'UTR;5'UTR;5'UTR;5'UTR;5'UTR	OpenSea	0.67527	0.0394617	5.84383	0.681974	0.0451467	6.62001	0.689505	0.030853	4.47465	0.699214	0.0365144	5.22221
cg08640252	-0.0276492	1.37836e-06	0.00399011	NME3		NME3;NME3;NME3;NME3;NME3;NME3;NME3;NME3;NME3;NME3	chr16	1820949	Body	Island	0.0631162	0.0269527	42.7034	0.063648	0.0413241	64.9259	0.0577058	0.024277	42.0703	0.0846693	0.0317714	37.5242
cg08286196	-0.0276459	6.98218e-05	0.022484	RASA3			chr13	114847882	Body	N_Shore	0.426165	0.0367775	8.62987	0.422489	0.0278833	6.59977	0.420851	0.0317816	7.55174	0.447683	0.0374103	8.35643
cg26144783	-0.0276448	0.000362856	0.0446438		RP11-1069G10,2	RP11-1069G10,2	chr15	63188008		OpenSea	0.489487	0.0424314	8.66855	0.488249	0.0429814	8.80317	0.478336	0.0316267	6.61181	0.515385	0.040864	7.92883
cg09431095	-0.0276356	1.52483e-07	0.00159038	MACROD2;MACROD2	MACROD2	MACROD2	chr20	15684421	Body;5'UTR	OpenSea	0.684235	0.0274602	4.01327	0.682988	0.0282495	4.13616	0.686057	0.0267542	3.8997	0.708098	0.0278968	3.93968
cg06244897	-0.0276102	1.87943e-05	0.0126706	LINC00423	LINC00423	LINC00423	chr13	33452313	Body	OpenSea	0.783398	0.0360513	4.60192	0.800354	0.0386345	4.82718	0.790751	0.0370156	4.68107	0.803969	0.0307974	3.83067
cg16747928	-0.0276024	9.6576e-08	0.00136989				chr6	4370460		OpenSea	0.640502	0.0280856	4.38493	0.631097	0.0296376	4.6962	0.652972	0.0238385	3.65078	0.666376	0.0241429	3.62302
cg15814154	-0.0275584	0.000138348	0.0298132	FEZ2;FEZ2		FEZ2;FEZ2;FEZ2	chr2	36791820	Body;Body	OpenSea	0.40486	0.040666	10.0445	0.404346	0.0333095	8.23788	0.407107	0.0267476	6.57016	0.433737	0.0368639	8.49915
cg02875404	-0.027555	3.90048e-05	0.0176088	VN1R1	VN1R1	VN1R1	chr19	57966896	1stExon	OpenSea	0.631426	0.0323013	5.11562	0.62815	0.0466212	7.42198	0.631956	0.0410193	6.49084	0.654733	0.0358645	5.47773
cg23099319	-0.0275422	1.91386e-06	0.00455492	ADARB2			chr10	1517224	Body	Island	0.171933	0.0271145	15.7704	0.195442	0.0383645	19.6296	0.189053	0.0508844	26.9154	0.19137	0.0318418	16.6389
cg26285694	-0.0275407	0.000353503	0.0441944	ZBBX;ZBBX;ZBBX	ZBBX;ZBBX	ZBBX;ZBBX;ZBBX;ZBBX	chr3	167099430	TSS1500;TSS1500;TSS1500	S_Shore	0.825128	0.0437831	5.30622	0.826109	0.0542662	6.56889	0.824187	0.0530211	6.43314	0.85285	0.03667	4.2997
cg23847069	-0.027538	0.000256173	0.0384064	RAP1GAP2;RAP1GAP2	RAP1GAP2	RAP1GAP2	chr17	2702204	Body;Body	OpenSea	0.269175	0.0443237	16.4665	0.266586	0.0404074	15.1574	0.279278	0.0251812	9.01655	0.292563	0.0356529	12.1864
cg01156249	-0.0274717	0.000105894	0.026703	MGRN1;MGRN1;MGRN1;MGRN1	MGRN1	MGRN1	chr16	4714794	Body;Body;Body;Body	OpenSea	0.3331	0.0423724	12.7206	0.316484	0.0409108	12.9267	0.353021	0.0382508	10.8353	0.359643	0.0317377	8.82478
cg03083414	-0.0274651	3.68297e-06	0.00598956				chr7	143602071		S_Shelf	0.417343	0.0328379	7.86833	0.417212	0.0336461	8.06452	0.419057	0.0244744	5.84036	0.442568	0.0295548	6.67802
cg20794732	-0.0274611	0.000460135	0.049037		RP5-1030M6,3	RP5-1030M6,3	chr20	42523260		OpenSea	0.221322	0.0399535	18.0522	0.244999	0.0486626	19.8624	0.228369	0.055649	24.3681	0.248869	0.0412899	16.591
cg22991148	-0.0274459	1.17525e-11	8.33526e-06	C21orf29			chr21	46131099	Body	S_Shore	0.0967237	0.0192628	19.9153	0.101609	0.0228861	22.5237	0.102491	0.0206931	20.1901	0.12021	0.0224091	18.6416
cg12000664	-0.0274443	0.000222965	0.0360511		SYT12	SYT12	chr11	66774153		OpenSea	0.282162	0.0339215	12.022	0.287424	0.0346725	12.0632	0.280546	0.041708	14.8667	0.30556	0.0472731	15.471
cg07119472	-0.0274159	0.000410351	0.0466453	BIN2	BIN2;BIN2	BIN2;BIN2	chr12	51718011	TSS200	OpenSea	0.309601	0.0414377	13.3843	0.323285	0.0403442	12.4794	0.303748	0.0438573	14.4387	0.336671	0.0424807	12.6179
cg00094303	-0.0274132	1.42839e-05	0.0113444	CDH11	CDH11;CDH11;CDH11;CDH11;CDH11	CDH11;CDH11;CDH11;CDH11;CDH11;CDH11;CDH11;CDH11;CDH11;CDH11;CDH11;CDH11	chr16	65039041	5'UTR	OpenSea	0.19807	0.0381768	19.2744	0.206185	0.0295486	14.3311	0.217473	0.0364096	16.7422	0.219922	0.031177	14.1764
cg20576064	-0.0273892	0.000182189	0.0330133	FAM160B2		FAM160B2;FAM160B2	chr8	21948560	Body	S_Shore	0.36936	0.037581	10.1746	0.370442	0.0453873	12.2522	0.372652	0.047019	12.6174	0.39443	0.0371116	9.4089
cg04488894	-0.0273681	7.10757e-05	0.0226022				chr10	5067466		OpenSea	0.331977	0.0349837	10.538	0.340986	0.0315954	9.26591	0.349919	0.0312403	8.92786	0.358267	0.0376655	10.5132
cg10062761	-0.0273525	8.25647e-05	0.024095		RP11-285A18,2;CPXM2;CPXM2	RP11-285A18,2;CPXM2;CPXM2	chr10	125691387		OpenSea	0.537266	0.037814	7.03823	0.550686	0.0268415	4.87419	0.540766	0.0425339	7.86549	0.564203	0.0343898	6.09529
cg18919720	-0.0273131	1.06251e-05	0.0100773	FSCN2;FSCN2	FSCN2;FSCN2	FSCN2;FSCN2	chr17	79495335	TSS200;TSS200	Island	0.234843	0.0334037	14.2238	0.236112	0.0340608	14.4257	0.25438	0.0446164	17.5393	0.259902	0.0297288	11.4385
cg22500899	-0.0273004	0.000186547	0.0333429	OR9A2	OR9A2	OR9A2	chr7	142724981	TSS1500	OpenSea	0.707767	0.0427657	6.04234	0.707157	0.0282316	3.99226	0.717111	0.039145	5.45871	0.734313	0.0341175	4.64618
cg04071165	-0.0272995	0.000424357	0.0472768		MRPL11	MRPL11	chr11	66221581		OpenSea	0.500387	0.0386196	7.71794	0.520617	0.0438774	8.42795	0.492486	0.0398173	8.08496	0.526531	0.043082	8.18224
cg03456797	-0.0272834	3.8247e-07	0.00233844	BAIAP3		BAIAP3	chr16	1392741	Body	Island	0.141185	0.0266996	18.9111	0.15004	0.0306867	20.4524	0.150209	0.0255862	17.0337	0.165856	0.0305883	18.4427
cg15696309	-0.0272563	2.97464e-05	0.0153993				chr11	58395628		OpenSea	0.7307	0.0352339	4.82194	0.728668	0.0405525	5.56529	0.735957	0.0362624	4.92724	0.750673	0.0333544	4.44326
cg13914054	-0.0272548	0.000140266	0.0300457				chr11	8235279		OpenSea	0.557132	0.0365014	6.55167	0.563971	0.0378067	6.70366	0.54779	0.0288877	5.27349	0.576635	0.0411949	7.14401
cg01630650	-0.0272398	8.61014e-05	0.0245195	ARHGEF2;ARHGEF2;ARHGEF2	ARHGEF2;ARHGEF2;ARHGEF2	ARHGEF2;ARHGEF2;ARHGEF2;ARHGEF2;ARHGEF2;ARHGEF2;ARHGEF2;ARHGEF2;ARHGEF2	chr1	155948124	TSS200;Body;Body	Island	0.065714	0.0262866	40.0015	0.0643245	0.0293156	45.5746	0.0706605	0.025347	35.8716	0.0934441	0.0557167	59.6258
cg15493737	-0.0272104	9.62771e-05	0.0257767				chr13	29113107		OpenSea	0.355395	0.0384092	10.8075	0.353791	0.031609	8.93437	0.376504	0.0406574	10.7986	0.37932	0.0353855	9.32868
cg27639620	-0.027209	0.000458064	0.0489527	TSPAN4;TSPAN4;TSPAN4;TSPAN4;TSPAN4;TSPAN4;TSPAN4	TSPAN4;TSPAN4;TSPAN4;TSPAN4;TSPAN4;TSPAN4;TSPAN4;TSPAN4;TSPAN4	TSPAN4;TSPAN4;TSPAN4;TSPAN4;TSPAN4;TSPAN4;TSPAN4;TSPAN4;TSPAN4;TSPAN4;TSPAN4;TSPAN4;TSPAN4;TSPAN4;TSPAN4	chr11	849800	5'UTR;5'UTR;5'UTR;5'UTR;5'UTR;5'UTR;5'UTR	Island	0.125389	0.0417631	33.3069	0.129059	0.0342455	26.5349	0.104278	0.0219932	21.0909	0.148132	0.0438966	29.6335
cg19243826	-0.0271924	2.68453e-05	0.0148149	PTGER1			chr19	14584926	Body	Island	0.213546	0.0378383	17.719	0.21697	0.0378441	17.4421	0.190948	0.0336039	17.5984	0.23075	0.0359679	15.5874
cg14077467	-0.0271079	1.09057e-05	0.0101638		RP11-521D12,1	RP11-521D12,1	chr2	9784800		OpenSea	0.472592	0.0352424	7.45726	0.471215	0.0292883	6.21548	0.483288	0.0337208	6.97737	0.499286	0.0296352	5.93551
cg13715502	-0.0271016	1.15533e-05	0.0104782	PTPN3;PTPN3;PTPN3;PTPN3;PTPN3;PTPN3	PTPN3;PTPN3	PTPN3;PTPN3	chr9	112211847	5'UTR;Body;1stExon;5'UTR;Body;1stExon	OpenSea	0.442692	0.0345352	7.80119	0.452392	0.0311479	6.88517	0.445292	0.0298943	6.71341	0.465759	0.0327234	7.02581
cg27021765	-0.0270745	0.000254595	0.0383287				chr1	208117992		OpenSea	0.698187	0.0382733	5.48182	0.674464	0.0494431	7.33072	0.706747	0.0397096	5.61865	0.723811	0.0382388	5.28298
cg00219596	-0.027074	6.38105e-07	0.00286432	MACROD2;MACROD2	MACROD2	MACROD2	chr20	15827334	Body;5'UTR	OpenSea	0.338986	0.0287536	8.48224	0.343601	0.0260605	7.58452	0.338857	0.028687	8.46583	0.366262	0.0277332	7.57195
cg22847553	-0.0270368	1.22462e-05	0.0106963	LMX1A;LMX1A	RP11-38C18,3	RP11-38C18,3	chr1	165185199	Body;Body	OpenSea	0.519576	0.032626	6.27935	0.507503	0.033257	6.55306	0.51376	0.0271018	5.27519	0.541652	0.0317725	5.86585
cg00559234	-0.0270283	3.52001e-05	0.0166655	CLSTN1;CLSTN1	CLSTN1	CLSTN1	chr1	9885909	TSS1500;TSS1500	S_Shore	0.345678	0.0334884	9.68774	0.342529	0.0484576	14.147	0.35093	0.0401705	11.4469	0.370315	0.0345148	9.32038
cg07263446	-0.0270252	7.657e-06	0.00871681	LGR4			chr11	27445520	Body	OpenSea	0.721879	0.0324898	4.50073	0.702167	0.0310813	4.42648	0.729789	0.0300434	4.11672	0.747123	0.0313672	4.19839
cg09000622	-0.0270118	0.000412321	0.046744				chr1	234911936		OpenSea	0.713715	0.0439975	6.16459	0.729818	0.0477672	6.54509	0.744893	0.0293228	3.93651	0.737267	0.0363712	4.93325
cg24881607	-0.02698	0.000392883	0.0460983	HEY2			chr6	126080513	Body	Island	0.262507	0.0431761	16.4476	0.260133	0.0449961	17.2973	0.278675	0.0496566	17.8188	0.286976	0.0360062	12.5468
cg11283860	-0.0269742	9.87949e-05	0.0260671		RP11-431K24,3	RP11-431K24,3	chr1	8273352		S_Shore	0.60797	0.0382486	6.2912	0.5967	0.0296871	4.97522	0.614694	0.04614	7.50618	0.635762	0.0387441	6.09412
cg00810717	-0.0269733	0.000456707	0.0489006		RP11-115D19,1;RP11-115D19,1;RP11-115D19,1	RP11-115D19,1;RP11-115D19,1;RP11-115D19,1	chr4	90582316		OpenSea	0.4031	0.0420662	10.4357	0.401705	0.0512067	12.7473	0.410679	0.0347626	8.46468	0.429094	0.0414098	9.65054
cg08954634	-0.0269581	6.55415e-05	0.0217928	TENM3	U2	U2	chr4	183468776	Body	OpenSea	0.60951	0.0336618	5.52275	0.626707	0.0464638	7.41395	0.607911	0.0466447	7.67296	0.631481	0.034518	5.4662
cg15768901	-0.0269542	3.91906e-05	0.0176365	LTBP4;LTBP4;LTBP4	LTBP4;LTBP4	LTBP4;LTBP4	chr19	41120329	Body;Body;Body	Island	0.225005	0.0402836	17.9035	0.222209	0.0309687	13.9367	0.222805	0.040566	18.207	0.249868	0.0310268	12.4173
cg07003739	-0.0269166	0.000120065	0.0282528	KCNQ1;KCNQ1			chr11	2640527	Body;Body	OpenSea	0.481445	0.0385039	7.99756	0.518019	0.0311133	6.0062	0.488342	0.0365511	7.48474	0.504105	0.0365426	7.249
cg22215815	-0.0268983	0.000222364	0.0360392	NXPH4	NXPH4	NXPH4;NXPH4	chr12	57619178	Body	Island	0.637923	0.0453482	7.10872	0.63496	0.0443291	6.9814	0.645014	0.0388205	6.01855	0.662617	0.0294564	4.44546
cg05398883	-0.026892	0.000257444	0.0384516	GUCA2A	GUCA2A	GUCA2A	chr1	42630335	1stExon	OpenSea	0.674499	0.0395032	5.85667	0.675013	0.0449158	6.65406	0.664244	0.0452845	6.81745	0.697226	0.0362708	5.20215
cg05550851	-0.0268787	0.000263031	0.0388807	CLMN		CLMN;CLMN;CLMN	chr14	95663070	Body	OpenSea	0.609296	0.0419361	6.88271	0.606533	0.0477595	7.87417	0.596026	0.0323268	5.42373	0.634514	0.0358824	5.65509
cg12550403	-0.0268368	3.09742e-06	0.00564727				chr5	102779986		OpenSea	0.236828	0.0333482	14.0812	0.248883	0.0305363	12.2694	0.249547	0.0378737	15.177	0.259633	0.0278646	10.7323
cg17645165	-0.026833	8.50802e-06	0.00917042				chr11	70966447		S_Shelf	0.351742	0.0341391	9.70572	0.360985	0.0281611	7.80119	0.363185	0.0339139	9.33794	0.373078	0.0295887	7.93096
cg11811391	-0.0268094	0.000201012	0.0344939	HTR1D	HTR1D;HTR1D	HTR1D;HTR1D	chr1	23520083	1stExon	OpenSea	0.612517	0.0386833	6.31547	0.62306	0.040907	6.56549	0.619323	0.0253605	4.09487	0.639552	0.0386485	6.04306
cg11047304	-0.026805	2.25151e-06	0.00489827				chr2	218859962		OpenSea	0.489948	0.0282269	5.76119	0.489649	0.0308351	6.29739	0.491561	0.0339664	6.90991	0.513838	0.030182	5.87384
cg09859932	-0.0267683	0.000193282	0.0338389			HEATR7B1	chr2	234684284		OpenSea	0.651835	0.0410182	6.29272	0.671141	0.0326906	4.87089	0.649082	0.0456044	7.02599	0.671994	0.0340418	5.06578
cg04217564	-0.0267347	2.74157e-05	0.014946	BZW2;BZW2;BZW2	BZW2	BZW2;BZW2	chr7	16709344	Body;Body;Body	OpenSea	0.769497	0.0375047	4.87392	0.776886	0.0389549	5.01424	0.781727	0.0280766	3.59161	0.793689	0.0281306	3.54428
cg06800398	-0.0267314	4.07329e-05	0.017899	PLCG2	PLCG2	PLCG2;PLCG2;PLCG2;PLCG2	chr16	81889027	Body	OpenSea	0.616934	0.0348231	5.64455	0.613993	0.0403376	6.56971	0.632793	0.0377339	5.96306	0.639679	0.0329945	5.15797
cg18772231	-0.0267234	0.000197643	0.0341972				chr12	132982231		N_Shore	0.365199	0.0401863	11.004	0.380243	0.0440327	11.5801	0.364854	0.0494968	13.5662	0.380966	0.0355524	9.33217
cg16989976	-0.0266989	0.000394363	0.0461499		CTB-164N12,1	CTB-164N12,1	chr5	172890175		OpenSea	0.670944	0.0432475	6.44577	0.688325	0.0360848	5.24241	0.680739	0.0389258	5.71816	0.696817	0.0384858	5.52309
cg19669790	-0.0266932	1.21671e-05	0.0106535	PRKAA2			chr1	57154147	Body	OpenSea	0.485471	0.0318474	6.5601	0.490167	0.0292311	5.9635	0.499373	0.0329641	6.6011	0.512665	0.0306824	5.98488
cg07786675	-0.0266878	5.82788e-05	0.0206047	SFN	SFN	SFN	chr1	27189985	1stExon	Island	0.751018	0.041006	5.46006	0.731209	0.0525542	7.1873	0.759436	0.0419743	5.52703	0.776622	0.0318844	4.10552
cg16801512	-0.0266833	1.33871e-05	0.0110301	PCSK6;PCSK6;PCSK6;PCSK6;PCSK6;PCSK6;PCSK6	PCSK6	PCSK6;PCSK6;PCSK6;PCSK6;PCSK6;PCSK6	chr15	101975226	Body;Body;Body;Body;Body;Body;Body	OpenSea	0.500206	0.033373	6.67185	0.510807	0.0206765	4.04781	0.51624	0.029209	5.65803	0.525037	0.0313633	5.97355
cg18113151	-0.0266769	0.000260615	0.0387163	LIFR	LIFR;LIFR-AS1	LIFR;LIFR-AS1;LIFR;LIFR-AS1	chr5	38596133	TSS1500	OpenSea	0.807854	0.039188	4.85087	0.815198	0.0473372	5.80684	0.792037	0.0463494	5.85193	0.831249	0.0387816	4.66547
cg21940568	-0.026667	0.000151935	0.0307614	NCRNA00085	LINC00085	LINC00085;LINC00085;LINC00085;LINC00085;LINC00085;LINC00085;LINC00085;LINC00085;LINC00085;LINC00085;LINC00085	chr19	52207320	Body	Island	0.22547	0.0440062	19.5175	0.237783	0.041013	17.2481	0.229058	0.0322259	14.0688	0.247376	0.0336531	13.604
cg05302721	-0.0266554	0.000296775	0.0407752	MACROD2;MACROD2		MACROD2	chr20	16009730	Body;Body	OpenSea	0.68267	0.0438736	6.42676	0.696748	0.0429651	6.16653	0.681513	0.030378	4.45744	0.708523	0.0346989	4.89736
cg03554286	-0.0266171	3.71217e-06	0.00601091	IGF2BP2;IGF2BP2		IGF2BP2;IGF2BP2;IGF2BP2	chr3	185497487	Body;Body	OpenSea	0.340155	0.0309709	9.10495	0.347353	0.0318398	9.16641	0.350197	0.0344579	9.83958	0.366884	0.0312237	8.51052
cg25130872	-0.0265743	4.34908e-05	0.0184005				chr2	85732613		OpenSea	0.372273	0.0347952	9.34667	0.396431	0.0316533	7.98457	0.372106	0.0234211	6.29422	0.400411	0.0345977	8.64054
cg23173175	-0.0265672	4.64162e-07	0.00248001	ALOX5AP			chr13	31293165	Body	OpenSea	0.585763	0.0280907	4.79557	0.574367	0.027944	4.86518	0.595492	0.0235363	3.95241	0.610254	0.0283089	4.63888
cg08247297	-0.0265373	8.16832e-05	0.0239389	COL18A1;COL18A1;COL18A1	COL18A1	COL18A1	chr21	46917541	Body;Body;Body	N_Shore	0.418681	0.0364194	8.69862	0.439023	0.0253095	5.76496	0.437046	0.0405951	9.28851	0.444535	0.0350752	7.89032
cg14808390	-0.0265054	3.98802e-05	0.0177516	DNAJB5-AS1;DNAJB5;DNAJB5;DNAJB5	DNAJB5;DNAJB5;DNAJB5;DNAJB5;DNAJB5	DNAJB5;DNAJB5;DNAJB5;DNAJB5;DNAJB5;DNAJB5	chr9	34990199	TSS1500;5'UTR;TSS200;Body	S_Shore	0.101357	0.0295387	29.1433	0.100733	0.0235903	23.4187	0.10595	0.0252115	23.7957	0.131855	0.0418465	31.7368
cg11860496	-0.0264645	0.000205349	0.0347717	DUSP23	DUSP23;DUSP23;DUSP23	DUSP23;DUSP23;DUSP23	chr1	159750642	TSS200	Island	0.245208	0.043336	17.6732	0.266114	0.0399892	15.0271	0.234248	0.0489703	20.9054	0.265589	0.0339355	12.7774
cg18222768	-0.0264592	4.05954e-05	0.0178845	NFATC1;NFATC1;NFATC1;NFATC1;NFATC1;NFATC1;NFATC1;NFATC1			chr18	77284207	Body;Body;Body;Body;Body;Body;Body;Body	N_Shore	0.391625	0.0344979	8.80892	0.382876	0.0371538	9.70387	0.407076	0.0337334	8.28674	0.417066	0.0327625	7.85549
cg19414227	-0.026449	9.85854e-05	0.0260312	NCKAP5;NCKAP5			chr2	133923604	Body;Body	OpenSea	0.235827	0.0429115	18.1962	0.232083	0.0337782	14.5543	0.240591	0.0534086	22.1989	0.254118	0.034384	13.5308
cg21944402	-0.0264129	0.000178163	0.0327422	FAM47E;FAM47E;FAM47E-STBD1	FAM47E;FAM47E;STBD1	FAM47E;FAM47E;FAM47E;FAM47E;STBD1	chr4	77184893	Body;Body;Body	OpenSea	0.802183	0.0420591	5.24309	0.82258	0.0286264	3.48007	0.806036	0.0326552	4.05134	0.822642	0.0307661	3.73992
cg20342834	-0.0264025	0.000147526	0.0304339				chr4	6013266		S_Shelf	0.376007	0.0380542	10.1206	0.383446	0.0409539	10.6805	0.39253	0.0519068	13.2237	0.399725	0.0331139	8.28417
cg05945647	-0.0263927	0.000143994	0.0302298	TSNAXIP1;TSNAXIP1;TSNAXIP1;TSNAXIP1;TSNAXIP1;TSNAXIP1	TSNAXIP1	TSNAXIP1;TSNAXIP1;TSNAXIP1;TSNAXIP1;TSNAXIP1;TSNAXIP1	chr16	67856397	Body;5'UTR;5'UTR;5'UTR;Body;Body	OpenSea	0.48009	0.0344834	7.1827	0.491381	0.0473906	9.64436	0.492487	0.0324261	6.58414	0.503866	0.0359923	7.14324
cg15497763	-0.0263769	8.62851e-06	0.00924411				chr2	28593366		OpenSea	0.76148	0.0293372	3.85266	0.753464	0.0445708	5.91545	0.7672	0.0380951	4.96547	0.785366	0.0333025	4.24038
cg17552380	-0.0263313	0.000208556	0.0350342				chr20	48208067		OpenSea	0.432097	0.0405358	9.38118	0.43349	0.0435238	10.0403	0.432768	0.0505674	11.6847	0.450722	0.0347582	7.71166
cg17044311	-0.026325	1.88645e-05	0.0126818	ABCC2			chr10	101542983	Body	OpenSea	0.486309	0.0372746	7.6648	0.493442	0.0363983	7.3764	0.496206	0.0271247	5.46641	0.506162	0.0304337	6.01263
cg22198179	-0.0263185	0.000307313	0.0415523	RASA3			chr13	114770495	Body	N_Shelf	0.175512	0.0356886	20.334	0.192196	0.0382656	19.9097	0.184159	0.0430537	23.3786	0.199819	0.0428247	21.4318
cg02785650	-0.0263124	3.80042e-05	0.0173113		AC073284,4	AC073284,4	chr2	216139628		OpenSea	0.35055	0.0325178	9.27623	0.364769	0.0372662	10.2164	0.341475	0.0361344	10.5819	0.374121	0.0334255	8.93441
cg20541505	-0.0262814	0.000165587	0.0318696	BRE;BRE;BRE;BRE;BRE			chr2	28395518	Body;Body;Body;Body;Body	OpenSea	0.41576	0.0375916	9.04166	0.41373	0.0355113	8.58321	0.426195	0.042006	9.85604	0.44634	0.0339568	7.60784
cg19065221	-0.0262717	1.41315e-05	0.0112966				chr2	97156240		OpenSea	0.794302	0.0299774	3.77406	0.79533	0.0422382	5.31078	0.802878	0.0376048	4.68376	0.817139	0.0320401	3.92101
cg01541926	-0.0262523	1.62183e-06	0.00424446	COL4A2			chr13	111103481	Body	OpenSea	0.591504	0.0293752	4.96619	0.599367	0.0377127	6.29209	0.599306	0.0245204	4.09148	0.616089	0.0261715	4.24801
cg18102738	-0.0262509	0.000427516	0.0474346	SMTNL2;SMTNL2	SMTNL2;SMTNL2	SMTNL2;SMTNL2	chr17	4487109	TSS200;TSS1500	N_Shore	0.473293	0.0406141	8.58118	0.492986	0.0351743	7.13495	0.480596	0.0368522	7.66801	0.492881	0.0408206	8.28205
cg12798239	-0.0262444	4.54928e-05	0.0187511		RP11-379C10,1	RP11-379C10,1	chr9	130814549		OpenSea	0.70027	0.0358482	5.1192	0.692077	0.0316445	4.57239	0.704561	0.0283925	4.02981	0.724258	0.033055	4.56398
cg14646613	-0.0261855	1.30907e-07	0.00142836				chr9	110412708		OpenSea	0.741116	0.0285994	3.85897	0.732037	0.0322228	4.4018	0.746115	0.0288364	3.86488	0.767113	0.0248776	3.24302
cg09047525	-0.0261753	6.01394e-05	0.020939	MACROD2;MACROD2	MACROD2	MACROD2	chr20	15290931	Body;5'UTR	OpenSea	0.708484	0.0388183	5.47907	0.713419	0.0382998	5.36849	0.717253	0.0224894	3.13549	0.729246	0.033872	4.6448
cg03455736	-0.0261733	0.000290835	0.0404546				chr22	49882497		N_Shore	0.752249	0.0392917	5.22322	0.759933	0.0448513	5.90201	0.739058	0.0501052	6.77961	0.772352	0.0368583	4.77222
cg17132030	-0.0261644	0.000119882	0.0282391	SLC27A1			chr19	17599784	Body	S_Shore	0.222272	0.0361369	16.2579	0.22109	0.0281481	12.7315	0.224984	0.0357405	15.8858	0.245193	0.0365906	14.9232
cg00810583	-0.0261402	3.56243e-06	0.00590353	CERS6;CERS6			chr2	169402543	Body;Body	OpenSea	0.815098	0.0340982	4.18332	0.801863	0.0323595	4.03554	0.828847	0.0281872	3.40077	0.840088	0.0244633	2.91199
cg21477930	-0.0261351	2.83785e-06	0.00535797	KIAA0020	KIAA0020	KIAA0020;KIAA0020	chr9	2804648	Body	OpenSea	0.775792	0.0288361	3.71699	0.776691	0.0284946	3.66872	0.790135	0.0378316	4.788	0.800204	0.0264327	3.30325
cg05457563	-0.0261265	2.13424e-05	0.0132804	APC2			chr19	1467029	Body	Island	0.347429	0.0370491	10.6638	0.360084	0.0359423	9.98164	0.385177	0.028719	7.45605	0.372503	0.026648	7.15378
cg06592667	-0.0261202	0.000440765	0.0480867				chr2	236267874		OpenSea	0.617604	0.0400623	6.48672	0.60424	0.048022	7.9475	0.62123	0.041541	6.68689	0.644449	0.0354618	5.50265
cg01112401	-0.0261048	2.50832e-07	0.00191288	DUSP23	DUSP23;DUSP23;DUSP23	DUSP23;DUSP23;DUSP23	chr1	159750680	TSS200	Island	0.106215	0.0279637	26.3274	0.115301	0.0332786	28.8624	0.0985791	0.0205693	20.8658	0.127514	0.0263657	20.6766
cg09889491	-0.0260979	2.81498e-05	0.0151406		RP13-977J11,8;RP13-977J11,2	RP13-977J11,8;RP13-977J11,2	chr12	132674291		Island	0.0518152	0.0271739	52.444	0.0532769	0.0225875	42.3965	0.0655383	0.0345137	52.6618	0.0798028	0.0454302	56.9281
cg14688485	-0.0260845	1.58197e-06	0.00421254				chr1	68018238		OpenSea	0.399289	0.0299665	7.50496	0.411997	0.0285345	6.92589	0.395302	0.0282905	7.15667	0.419668	0.0276373	6.58552
cg00805360	-0.0260792	0.000146419	0.0303108	ADAM8;ADAM8;ADAM8	ADAM8;ADAM8	ADAM8;ADAM8;ADAM8;ADAM8;ADAM8	chr10	135091210	TSS1500;TSS1500;TSS1500	S_Shore	0.493889	0.0367626	7.4435	0.502767	0.0273246	5.43485	0.494989	0.0320132	6.46745	0.514683	0.0365733	7.10599
cg23405677	-0.0260752	3.41432e-05	0.0163839	MACROD2	MACROD2	MACROD2;MACROD2;MACROD2	chr20	14690830	Body	OpenSea	0.581868	0.03752	6.44821	0.56997	0.0396378	6.95435	0.587006	0.020583	3.50644	0.608909	0.0291493	4.78714
cg14985839	-0.0260509	9.51646e-06	0.00963234	NVL;NVL;NVL;NVL			chr1	224461688	Body;Body;Body;Body	OpenSea	0.830597	0.0325671	3.92092	0.818888	0.0510647	6.23585	0.840198	0.0384002	4.57037	0.851773	0.0317543	3.72803
cg15778559	-0.026046	0.000335115	0.0431663				chr2	212146180		OpenSea	0.649436	0.0418834	6.4492	0.628946	0.0437728	6.95971	0.666301	0.0405271	6.0824	0.676623	0.0361003	5.33537
cg11034318	-0.0260191	0.000332142	0.0430118		ZNF775	ZNF775;ZNF775;ZNF775	chr7	150097654		S_Shelf	0.394584	0.0403681	10.2305	0.403484	0.041508	10.2874	0.403954	0.0339582	8.40647	0.417779	0.0379534	9.08456
cg12201110	-0.0260129	3.18055e-05	0.0158409		AC008592,7;AC008592,7	AC008592,7;AC008592,7;CTD-2337A12,1;CTD-2337A12,1	chr5	95321963		OpenSea	0.543104	0.0343565	6.32596	0.540072	0.0276275	5.11551	0.552589	0.0321106	5.81094	0.566677	0.0335443	5.91946
cg13132370	-0.0259774	1.15693e-06	0.00379704				chr17	46830260		N_Shore	0.102298	0.0321751	31.4522	0.095418	0.028667	30.0436	0.105514	0.0341372	32.3534	0.122354	0.0272967	22.3096
cg15823038	-0.0259739	1.63548e-05	0.0118842	SLC6A6;SLC6A6;SLC6A6;SLC6A6	SLC6A6;SLC6A6;SLC6A6;SLC6A6	SLC6A6;SLC6A6;SLC6A6;SLC6A6;SLC6A6;SLC6A6;SLC6A6	chr3	14483667	5'UTR;5'UTR;Body;Body	OpenSea	0.661748	0.0330621	4.99618	0.661648	0.0346891	5.24284	0.653904	0.0360383	5.51125	0.682672	0.0290125	4.24984
cg09931157	-0.0259455	2.05545e-07	0.00173217	MSI2;MSI2			chr17	55665669	Body;Body	OpenSea	0.634136	0.0276059	4.35331	0.618633	0.0233546	3.7752	0.632686	0.02798	4.42241	0.659204	0.0261863	3.97241
cg16951770	-0.0259175	0.000275724	0.0396899	GTF2A2	GTF2A2;GTF2A2;GTF2A2;GTF2A2;GTF2A2;AC092755,4	GTF2A2;GTF2A2;GTF2A2;GTF2A2;GTF2A2;GTF2A2;GTF2A2;GTF2A2;GTF2A2;AC092755,4	chr15	59950414	TSS1500	S_Shore	0.364106	0.0361242	9.92135	0.353294	0.0473457	13.4012	0.376284	0.0528651	14.0493	0.381986	0.0383733	10.0457
cg23493127	-0.0258985	1.33132e-05	0.0110258	LTV1	LTV1;RP3-468K18,5	LTV1;RP3-468K18,5	chr6	144164392	TSS200	Island	0.0760774	0.0317992	41.7985	0.0824966	0.0393301	47.6748	0.0657326	0.0189071	28.7637	0.0999646	0.0322226	32.234
cg12146213	-0.0258879	0.000244041	0.0375301		RP11-111K18,2	RP11-111K18,2	chr7	42942402		OpenSea	0.672963	0.0401829	5.97104	0.665154	0.0354687	5.33241	0.693233	0.0376889	5.43669	0.699535	0.0375193	5.36346
cg04918339	-0.0258731	2.58191e-06	0.00532313				chr7	105820515		OpenSea	0.44019	0.0316952	7.20035	0.442303	0.0249068	5.63118	0.449162	0.032542	7.24506	0.464373	0.0247379	5.32716
cg09985385	-0.0258457	3.7954e-06	0.00604902	MACROD2	MACROD2	MACROD2;MACROD2;MACROD2	chr20	14742840	Body	OpenSea	0.753672	0.0313209	4.15578	0.758609	0.0250343	3.30002	0.753981	0.0329231	4.36657	0.777732	0.0280918	3.61201
cg25973405	-0.0258185	0.000203349	0.0346602				chr7	120938083		OpenSea	0.549292	0.0355317	6.46865	0.553176	0.0378102	6.83511	0.551873	0.0463752	8.40323	0.571941	0.0359892	6.29246
cg11354643	-0.0257658	0.000168397	0.0320967	MIR561;GULP1;GULP1;GULP1;GULP1;GULP1	MIR561;GULP1;GULP1;GULP1;GULP1;GULP1;GULP1;GULP1;GULP1;GULP1	MIR561;GULP1;GULP1;GULP1;GULP1;GULP1;GULP1;GULP1;GULP1;GULP1;GULP1	chr2	189161106	TSS1500;5'UTR;5'UTR;5'UTR;Body;Body	S_Shelf	0.817966	0.0355459	4.34564	0.819549	0.0415989	5.07583	0.816569	0.043775	5.36084	0.836961	0.0363497	4.34305
cg05772764	-0.0257315	0.000165172	0.0318242	CEP128			chr14	81087244	Body	OpenSea	0.616986	0.0363364	5.88934	0.621014	0.0297585	4.79192	0.619206	0.0304718	4.92112	0.638979	0.0368687	5.76993
cg25498045	-0.0257257	0.000145533	0.0302728	GAPDHS;GAPDHS	GAPDHS;GAPDHS	GAPDHS;GAPDHS	chr19	36024375	5'UTR;1stExon	Island	0.296427	0.0412005	13.8991	0.295689	0.0356535	12.0578	0.309172	0.0280473	9.07174	0.323435	0.0321448	9.93857
cg04470054	-0.025692	0.000423271	0.0472187	RPTOR;RPTOR	RPTOR	RPTOR;RPTOR;RPTOR	chr17	78830472	Body;Body	N_Shore	0.208693	0.0416418	19.9537	0.212646	0.0395672	18.6071	0.231961	0.0479584	20.6752	0.232516	0.0368509	15.8488
cg07310657	-0.0256792	0.00033182	0.0430074				chr9	102208329		OpenSea	0.639063	0.0408678	6.39496	0.629376	0.0545928	8.67411	0.648658	0.0365058	5.6279	0.660724	0.0397289	6.01294
cg05202460	-0.0256766	0.000307716	0.0415523	EDIL3;EDIL3			chr5	83260152	Body;Body	OpenSea	0.536434	0.0356984	6.65476	0.545885	0.0424977	7.7851	0.546499	0.0421594	7.71445	0.56298	0.0371403	6.59709
cg21585500	-0.0256087	5.22428e-05	0.0196981	CPXM2	CPXM2;CPXM2	CPXM2;CPXM2	chr10	125607536	Body	OpenSea	0.230176	0.0354043	15.3814	0.233788	0.041095	17.5779	0.239821	0.0266298	11.104	0.250172	0.0323504	12.9312
cg20379133	-0.0255708	0.000327164	0.0427162	NELL2;NELL2;NELL2;NELL2;NELL2	NELL2	NELL2;NELL2	chr12	45245909	Body;Body;Body;Body;Body	OpenSea	0.692703	0.0409554	5.9124	0.677313	0.0280105	4.13553	0.677852	0.0381681	5.63075	0.708835	0.0363371	5.12631
cg13642746	-0.0255591	1.00471e-05	0.00984872	YARS		YARS;YARS;YARS	chr1	33263927	Body	OpenSea	0.714286	0.0339691	4.75566	0.714662	0.0235621	3.29695	0.721024	0.0208864	2.89678	0.737277	0.0264519	3.58778
cg03067903	-0.0255454	2.21109e-05	0.0134838	OR52I2	OR52I2	OR52I2	chr11	4606632	TSS1500	OpenSea	0.757754	0.0345443	4.55877	0.739535	0.0356957	4.82678	0.75221	0.0343864	4.57138	0.779954	0.0281875	3.61399
cg13908988	-0.0255365	4.83979e-05	0.0191172				chr9	131933109		N_Shelf	0.531748	0.0333366	6.26924	0.517944	0.0398932	7.70222	0.537856	0.0285494	5.308	0.556881	0.0311216	5.58855
cg26202489	-0.025527	0.000222134	0.0360322		RP11-33A14,1;RP11-33A14,1	RP11-33A14,1;RP11-33A14,1;KCNMB2	chr3	178002155		OpenSea	0.756743	0.0374355	4.94692	0.760577	0.0447883	5.88872	0.752659	0.0499334	6.63426	0.781986	0.0307166	3.92802
cg19827780	-0.0255254	0.000100761	0.0262523	RAPGEFL1		RAPGEFL1;RAPGEFL1	chr17	38347659	Body	Island	0.112488	0.0295947	26.3092	0.117634	0.031005	26.3571	0.109614	0.0298453	27.2276	0.143922	0.0482015	33.4913
cg06372145	-0.0255037	4.71359e-05	0.0189928	DEFB119;DEFB119;DEFB119	DEFB119;DEFB119;DEFB119	DEFB119;DEFB119;DEFB119	chr20	29979846	TSS1500;TSS1500;TSS1500	OpenSea	0.183803	0.0369679	20.1128	0.186445	0.0347374	18.6314	0.177529	0.029222	16.4604	0.206611	0.0317638	15.3737
cg14912355	-0.0254884	1.18522e-06	0.00379704		CTD-2005H7,2	CTD-2005H7,2	chr11	86454834		OpenSea	0.670707	0.029088	4.33692	0.669546	0.0271753	4.05877	0.675041	0.0275323	4.07861	0.691156	0.0274938	3.97795
cg13848702	-0.0254206	0.000188335	0.0334692	IQCJ-SCHIP1;IQCJ-SCHIP1;SCHIP1;SCHIP1;SCHIP1			chr3	159497846	Body;Body;Body;Body;Body	OpenSea	0.686938	0.0391638	5.70121	0.664915	0.0553483	8.32412	0.690197	0.0360635	5.2251	0.714985	0.0339643	4.75036
cg18258120	-0.0253718	8.30957e-11	2.9467e-05	MACROD2;MACROD2	AL121584,1;MACROD2	AL121584,1;MACROD2	chr20	15538767	Body;5'UTR	OpenSea	0.821094	0.0237057	2.88708	0.829696	0.0171036	2.06143	0.823794	0.0173617	2.10753	0.842216	0.0173285	2.05749
cg05557673	-0.0253365	0.000410398	0.0466453	CGB1;SNAR-G1	CGB1	CGB1	chr19	49540333	TSS200;Body	OpenSea	0.206034	0.0391272	18.9906	0.213146	0.0463042	21.7241	0.224242	0.0445587	19.8708	0.223127	0.0381021	17.0764
cg12695581	-0.0253239	9.99968e-05	0.0261894				chr9	21675752		OpenSea	0.471985	0.0350048	7.41651	0.468944	0.0369563	7.88076	0.449516	0.027441	6.10457	0.491733	0.0340984	6.93434
cg01209987	-0.0253112	0.000433712	0.0477272				chr11	1140358		OpenSea	0.432018	0.037625	8.70913	0.438614	0.0391199	8.91898	0.456674	0.0413831	9.06185	0.45216	0.0386346	8.54445
cg00775293	-0.0253077	1.33763e-05	0.0110301				chr20	39332684		OpenSea	0.235098	0.0284797	12.114	0.252896	0.0428851	16.9576	0.242923	0.0315162	12.9737	0.258095	0.030068	11.65
cg20111726	-0.0252925	2.60014e-05	0.0146853	ABCC2			chr10	101543950	Body	OpenSea	0.697784	0.0339634	4.86733	0.699915	0.0362683	5.18181	0.696227	0.0433476	6.22608	0.714863	0.0319446	4.46863
cg00508772	-0.0252765	0.000414586	0.0468734				chr12	33625423		OpenSea	0.322898	0.0352562	10.9187	0.309204	0.0423857	13.708	0.332936	0.035718	10.7282	0.3465	0.0378098	10.9119
cg06895665	-0.0252675	2.12282e-06	0.00473449				chr1	228972892		OpenSea	0.693919	0.0317197	4.5711	0.684226	0.0247708	3.62027	0.689785	0.0184087	2.66876	0.715195	0.0230718	3.22595
cg21935521	-0.0252618	0.000291731	0.040506	MED15;MED15;MED15;MED15;MED15;MED15	MED15;MED15;MED15;MED15	MED15;MED15;MED15;MED15;MED15;MED15;MED15;MED15;MED15	chr22	20869479	5'UTR;Body;Body;Body;Body;5'UTR	OpenSea	0.417602	0.0407825	9.76589	0.420511	0.0450219	10.7065	0.433704	0.0414668	9.56108	0.443552	0.0424059	9.56052
cg05266624	-0.0252586	0.000292095	0.0405107			RP11-150O12,1;RP11-150O12,1	chr8	37404497		OpenSea	0.549346	0.0374082	6.8096	0.56725	0.0363163	6.40217	0.560099	0.0502136	8.96514	0.570236	0.0381269	6.68617
cg13869648	-0.0252236	0.0003106	0.041721	C9orf98;C9orf9	C9orf9;C9orf9	C9orf9;C9orf9	chr9	135755669	TSS1500;5'UTR	S_Shore	0.356034	0.0379687	10.6643	0.356694	0.0419656	11.7652	0.364067	0.0411366	11.2992	0.377145	0.0339342	8.99764
cg21781703	-0.0252232	5.43775e-05	0.0200299				chr1	116040184		OpenSea	0.758154	0.0350171	4.61873	0.758065	0.0451513	5.95612	0.775331	0.0355085	4.57979	0.779737	0.0274844	3.52483
cg05992843	-0.0252208	0.000369099	0.0450209		AC097721,2	AC097721,2	chr2	139179006		OpenSea	0.269976	0.0397018	14.7057	0.2616	0.0396031	15.1388	0.289086	0.0337262	11.6665	0.292084	0.0358482	12.2732
cg21697360	-0.0252062	1.9947e-05	0.01293				chr20	36269179		OpenSea	0.37184	0.0299435	8.05279	0.380502	0.0298884	7.85501	0.366208	0.0312643	8.5373	0.39498	0.0314121	7.95284
cg08418352	-0.0251875	1.18719e-05	0.0105524				chr12	115760261		OpenSea	0.148856	0.0300736	20.2031	0.15327	0.0319144	20.8223	0.159002	0.0344135	21.6435	0.171293	0.0308951	18.0364
cg16526705	-0.025184	0.00047033	0.0494815	MYO9B;MYO9B	MYO9B	MYO9B	chr19	17284481	Body;Body	S_Shore	0.687401	0.0369794	5.3796	0.671939	0.0422351	6.28556	0.678705	0.0496076	7.30915	0.709635	0.0393012	5.53822
cg15210065	-0.0251684	1.77087e-05	0.0123133		RP5-921G16,1	RP5-921G16,1	chr7	123886794		OpenSea	0.294352	0.0324806	11.0346	0.302293	0.0359222	11.8832	0.300115	0.0326634	10.8837	0.314747	0.028178	8.9526
cg12934281	-0.0251219	3.02475e-05	0.0155654				chr5	180565439		OpenSea	0.23877	0.0333807	13.9803	0.254276	0.0331536	13.0384	0.247499	0.0195319	7.89172	0.260337	0.033328	12.8019
cg24545495	-0.025113	0.000313347	0.0418878	KCNAB2;KCNAB2	KCNAB2	KCNAB2	chr1	6149049	Body;Body	OpenSea	0.304316	0.0380782	12.5127	0.32007	0.038337	11.9777	0.323989	0.043485	13.4218	0.326144	0.0333347	10.2208
cg03357727	-0.0251014	2.34826e-05	0.013972	ULK4			chr3	41360280	Body	OpenSea	0.374599	0.0327296	8.73725	0.367207	0.0367071	9.99629	0.38563	0.0288553	7.48263	0.395059	0.0296529	7.50595
cg17017189	-0.0251012	1.98542e-06	0.00467813				chr6	40722397		OpenSea	0.213545	0.0270493	12.6668	0.228671	0.031034	13.5715	0.221773	0.0292519	13.19	0.235545	0.0267808	11.3697
cg19339207	-0.0250996	1.23969e-05	0.0107485				chr4	65874095		OpenSea	0.158369	0.0301041	19.0089	0.159984	0.0294785	18.4259	0.167757	0.0393252	23.4418	0.178704	0.032822	18.3666
cg13158676	-0.0250973	4.32665e-05	0.0184005	SRD5A3-AS1	RP11-148K14,2	RP11-148K14,2	chr4	56251979	TSS1500	OpenSea	0.708397	0.0350333	4.94543	0.712067	0.0392177	5.50758	0.711203	0.034031	4.78499	0.730763	0.0281911	3.85776
cg08533336	-0.0250973	0.000320849	0.0423535	USP2;USP2			chr11	119227717	Body;Body	Island	0.228838	0.0366454	16.0137	0.226863	0.0364374	16.0614	0.234423	0.0371838	15.8618	0.256577	0.0391019	15.2398
cg16390928	-0.025088	6.65968e-05	0.0219788				chr20	32931660		OpenSea	0.650531	0.0349929	5.37913	0.633548	0.0410418	6.47809	0.631274	0.0375007	5.94047	0.672202	0.0310812	4.62379
cg06775361	-0.025032	0.00012784	0.029043	SCOC	SCOC	SCOC	chr4	141188341	5'UTR	OpenSea	0.816214	0.0388365	4.75813	0.811211	0.0442302	5.45237	0.818812	0.0389968	4.76261	0.838238	0.0271869	3.24334
cg24983476	-0.0250273	1.03745e-07	0.00138861				chr1	232357858		OpenSea	0.715011	0.0261984	3.66405	0.710309	0.0334159	4.70442	0.725663	0.0198248	2.73196	0.737104	0.0226161	3.06824
cg05476692	-0.0250258	1.79413e-06	0.00438183				chr9	132305312		OpenSea	0.780805	0.0283383	3.62937	0.772986	0.0424111	5.48666	0.773062	0.0266252	3.44413	0.799922	0.0243018	3.03803
cg13429876	-0.02501	1.18534e-05	0.0105524	NAV2-AS5;NAV2	NAV2-AS5	NAV2-AS5	chr11	19530093	TSS1500;Body	OpenSea	0.45648	0.0311152	6.81632	0.454559	0.0264986	5.82952	0.442573	0.02427	5.48384	0.476309	0.0308897	6.48523
cg08644730	-0.0249899	5.67179e-05	0.0203986	RILPL1	RILPL1	RILPL1	chr12	123999932	Body	OpenSea	0.459679	0.0350283	7.62017	0.457062	0.0364051	7.96503	0.46405	0.0272762	5.87786	0.482473	0.0314809	6.5249
cg09754243	-0.0249517	4.48847e-05	0.0186488	ZFHX3	ZFHX3	ZFHX3	chr16	73083863	5'UTR	S_Shore	0.487097	0.0331472	6.80505	0.496858	0.0331608	6.67409	0.496439	0.018187	3.6635	0.510702	0.0319036	6.24701
cg05804299	-0.0249373	0.000322039	0.0423983	PBX1	RP11-506O24,1;PBX1;PBX1;PBX1	RP11-506O24,1;PBX1;PBX1;PBX1;PBX1;PBX1	chr1	164740062	Body	OpenSea	0.671073	0.0399093	5.94709	0.666816	0.0408653	6.12842	0.696048	0.0141633	2.03481	0.696621	0.0334402	4.80033
cg17429870	-0.0249342	0.000146104	0.0302728	BRSK2	BRSK2	BRSK2;BRSK2	chr11	1463662	Body	N_Shore	0.25857	0.0365653	14.1414	0.2701	0.0319277	11.8207	0.265293	0.0343859	12.9615	0.283305	0.0361156	12.7479
cg17094127	-0.0249296	2.10572e-07	0.00173217				chr15	63471566		OpenSea	0.775386	0.0269401	3.47441	0.765119	0.0269077	3.5168	0.780377	0.0307878	3.94524	0.797935	0.0225115	2.82122
cg23264100	-0.024925	0.000184624	0.0331832				chr4	37695177		OpenSea	0.72989	0.0382519	5.24077	0.718187	0.0433732	6.03926	0.745647	0.0282764	3.7922	0.751379	0.0318099	4.23354
cg11783497	-0.0249195	0.000148924	0.0305529	IL1RN;IL1RN;IL1RN	IL1RN;IL1RN;IL1RN	IL1RN;IL1RN;IL1RN;IL1RN	chr2	113875292	TSS200;TSS200;TSS200	OpenSea	0.672823	0.0381162	5.66512	0.682102	0.0380435	5.5774	0.688203	0.0366069	5.31921	0.697432	0.0299725	4.29756
cg16872071	-0.0248501	0.000286936	0.0403296	RALGDS;RALGDS	RALGDS;RALGDS	RALGDS;RALGDS;RALGDS	chr9	135997155	Body;TSS1500	S_Shore	0.575951	0.0372801	6.47279	0.56352	0.034551	6.13128	0.560733	0.0289151	5.15667	0.59897	0.0356054	5.94444
cg19476597	-0.0248015	0.000198509	0.0342717		MBD1	MBD1	chr18	47794792		Island	0.112471	0.0418717	37.2287	0.115671	0.0323976	28.0084	0.0954797	0.0265137	27.7689	0.127215	0.0429669	33.775
cg00647820	-0.0247669	2.18193e-05	0.0134014	DHX58	DHX58	DHX58	chr17	40259828	Body	Island	0.266003	0.0334371	12.5702	0.266849	0.0330183	12.3734	0.272624	0.0371617	13.6311	0.288293	0.0266995	9.26123
cg15581894	-0.0247467	0.000402401	0.0463604	GTF2A2	GTF2A2;GTF2A2;GTF2A2;GTF2A2;GTF2A2;AC092755,4	GTF2A2;GTF2A2;GTF2A2;GTF2A2;GTF2A2;GTF2A2;GTF2A2;GTF2A2;GTF2A2;AC092755,4	chr15	59950777	TSS1500	S_Shore	0.348129	0.0399768	11.4833	0.340849	0.0380754	11.1708	0.361026	0.0393382	10.8962	0.367142	0.0341436	9.29985
cg10907308	-0.0246943	5.39762e-05	0.0199279				chr11	71852326		OpenSea	0.276358	0.0306305	11.0836	0.284003	0.035012	12.328	0.275012	0.0407492	14.8173	0.301113	0.0314684	10.4507
cg09793303	-0.0246683	0.000100792	0.0262523	ATF3	ATF3	ATF3;ATF3	chr1	212774506	5'UTR	OpenSea	0.684045	0.0365908	5.34918	0.685264	0.0332135	4.84681	0.696595	0.0229901	3.30036	0.702661	0.0292144	4.15768
cg20632537	-0.0246549	0.000104708	0.0266029	ALDH4A1;ALDH4A1;ALDH4A1	RP13-279N23,2;ALDH4A1;ALDH4A1	RP13-279N23,2;ALDH4A1;ALDH4A1	chr1	19218839	TSS1500;Body;Body	OpenSea	0.473698	0.0343254	7.24626	0.484897	0.0353035	7.2806	0.482615	0.0395247	8.18971	0.499031	0.0322788	6.4683
cg06473827	-0.0246021	0.000210974	0.0352068	APBB2;APBB2;APBB2	APBB2;APBB2;APBB2;APBB2;APBB2	APBB2;APBB2;APBB2;APBB2;APBB2;APBB2;APBB2;APBB2;APBB2;APBB2;APBB2;APBB2;APBB2;APBB2;APBB2	chr4	41209874	5'UTR;5'UTR;5'UTR	OpenSea	0.518714	0.0356706	6.87675	0.50956	0.0505176	9.91397	0.525497	0.0239362	4.55497	0.541506	0.0365259	6.74524
cg13353550	-0.0245995	0.000270885	0.0394334	RAPGEF3;RAPGEF3;RAPGEF3	RAPGEF3;RAPGEF3	RAPGEF3;RAPGEF3;SLC48A1;RAPGEF3;RAPGEF3;SLC48A1	chr12	48149200	Body;Body;Body	N_Shelf	0.56321	0.0365623	6.49176	0.577885	0.03854	6.66915	0.565893	0.0395932	6.9966	0.5853	0.0327543	5.59616
cg21523871	-0.0245916	0.000187318	0.0334076	PRDM6	PRDM6;PRDM6	PRDM6;PRDM6;PRDM6	chr5	122435550	Body	Island	0.389106	0.0350187	8.99978	0.390388	0.0408643	10.4676	0.394617	0.0495168	12.5481	0.405402	0.0324762	8.01085
cg02580250	-0.0245878	0.000240703	0.0372987				chr10	134807902		S_Shore	0.239985	0.0360491	15.0214	0.254047	0.043551	17.1429	0.240663	0.0432711	17.98	0.255652	0.0340987	13.3379
cg02542813	-0.0245713	4.30457e-05	0.0184005	KSR1	KSR1	KSR1	chr17	25879898	5'UTR	OpenSea	0.696512	0.0325217	4.66922	0.698179	0.035936	5.14711	0.697108	0.024803	3.55799	0.721594	0.0293339	4.06515
cg24650120	-0.0245264	0.000432203	0.0476721		ZNF775	ZNF775;ZNF775;ZNF775	chr7	150096722		S_Shore	0.656102	0.0379757	5.78808	0.661039	0.0286156	4.32888	0.646711	0.0278524	4.30678	0.68006	0.0366224	5.38518
cg17500686	-0.024521	4.22438e-05	0.0182687				chr15	79621783		OpenSea	0.715151	0.0322981	4.51627	0.727639	0.0255202	3.50726	0.701443	0.0343357	4.89501	0.734652	0.0295888	4.0276
cg27352090	-0.0244729	0.000315074	0.0419722	DIRC3	AC009492,1;DIRC3	AC009492,1;DIRC3;DIRC3	chr2	218200655	Body	OpenSea	0.626	0.0366052	5.84748	0.617252	0.0422719	6.8484	0.626559	0.0270755	4.32131	0.649917	0.0348707	5.3654
cg21606866	-0.0244727	4.44803e-05	0.0185788	TMEM125	TMEM125;TMEM125;TMEM125	TMEM125;TMEM125;TMEM125;TMEM125	chr1	43735174	TSS1500	N_Shelf	0.697073	0.0334624	4.80042	0.706612	0.0289159	4.09219	0.706389	0.0252212	3.57044	0.719371	0.0311854	4.33509
cg15198193	-0.0244639	2.92707e-05	0.0153653	KIAA1614	KIAA1614;KIAA1614;KIAA1614;RP11-46A10,5	KIAA1614;KIAA1614;KIAA1614;RP11-46A10,5	chr1	180914866	3'UTR	OpenSea	0.459548	0.0340807	7.41614	0.449564	0.0291884	6.4926	0.467726	0.0336529	7.19502	0.479476	0.0286025	5.96536
cg16939506	-0.0244541	0.000283099	0.0400921	CPS1;CPS1;CPS1;CPS1	CPS1	CPS1	chr2	211452796	ExonBnd;ExonBnd;Body;Body	OpenSea	0.682988	0.035966	5.26597	0.697224	0.0324675	4.65668	0.685335	0.040516	5.91185	0.70386	0.0361247	5.13237
cg03135975	-0.0244174	1.71653e-06	0.0043241				chr14	71159191		OpenSea	0.330145	0.0306244	9.27605	0.340116	0.0273855	8.05181	0.342005	0.0244722	7.15553	0.351549	0.0244983	6.96867
cg15601050	-0.0244005	9.23064e-06	0.00947416				chr17	46816347		OpenSea	0.121541	0.0277347	22.8192	0.116723	0.0186413	15.9706	0.128102	0.0376144	29.3628	0.144583	0.0297915	20.6051
cg23155318	-0.0243866	0.000479655	0.0499318	TG	TG	TG;TG	chr8	133889870	Body	OpenSea	0.367646	0.0348874	9.4894	0.372921	0.034383	9.21991	0.382956	0.0561737	14.6685	0.388938	0.0376116	9.67033
cg13551263	-0.0243804	8.07913e-05	0.023845	KCNT1		KCNT1;KCNT1	chr9	138662115	Body	N_Shore	0.33164	0.0347394	10.4751	0.338142	0.0229221	6.77884	0.329888	0.0384402	11.6525	0.35222	0.0305971	8.68694
cg27440239	-0.024366	0.000156653	0.0310766		SYT12	SYT12	chr11	66774047		OpenSea	0.34232	0.0270239	7.89434	0.341741	0.0280536	8.20901	0.344198	0.038769	11.2636	0.365971	0.0401558	10.9724
cg02784486	-0.0243598	0.000335602	0.043184	MAP3K4;MAP3K4;MAP3K4;MAP3K4;MAP3K4	MAP3K4	MAP3K4;MAP3K4	chr6	161454976	5'UTR;Body;Body;Body;Body	OpenSea	0.543884	0.0366138	6.73192	0.547379	0.0388772	7.10242	0.554311	0.0195321	3.52367	0.563787	0.0363136	6.44102
cg27368776	-0.0243138	8.26348e-06	0.00900262	GRIA4;GRIA4	GRIA4	GRIA4	chr11	105793986	Body;Body	OpenSea	0.8453	0.031534	3.73052	0.844531	0.0375216	4.44289	0.850955	0.0290106	3.40918	0.869088	0.0214077	2.46324
cg02310342	-0.0243094	8.87973e-05	0.0249121	GPR146;C7orf50;C7orf50;C7orf50	C7orf50	GPR146;C7orf50	chr7	1087321	5'UTR;Body;Body;Body	N_Shelf	0.462178	0.0338642	7.32709	0.465025	0.0373835	8.03902	0.469412	0.0401895	8.56166	0.482887	0.0317192	6.56866
cg24494672	-0.024298	9.68918e-05	0.0258697	RNU6-71P	COL21A1	COL21A1	chr6	56245348	Body	OpenSea	0.46674	0.0333951	7.15496	0.474837	0.0400084	8.4257	0.477707	0.0334507	7.00235	0.488778	0.0319982	6.54657
cg24867981	-0.0242957	7.08749e-05	0.0226022	LOC101927817;LOC101927817;ANKRD11;ANKRD11;ANKRD11;ANKRD11	U6;ANKRD11;ANKRD11	U6;ANKRD11;ANKRD11;ANKRD11;ANKRD11;ANKRD11;ANKRD11	chr16	89509668	Body;Body;Body;5'UTR;5'UTR;5'UTR	OpenSea	0.338903	0.0352662	10.406	0.352324	0.0406804	11.5463	0.355161	0.025476	7.17309	0.355633	0.0318769	8.96345
cg03941824	-0.0242657	2.3892e-05	0.0140971				chr1	205262885		OpenSea	0.605168	0.0303436	5.01408	0.582992	0.0243491	4.17658	0.609177	0.0246191	4.04138	0.628188	0.0325299	5.17837
cg14332066	-0.0242491	8.83721e-05	0.0248814				chr5	120861587		OpenSea	0.801094	0.0311437	3.88765	0.805754	0.0537249	6.66765	0.805899	0.0421297	5.22766	0.821263	0.0258625	3.14911
cg05620953	-0.0242242	9.72403e-05	0.0258829	CTNNAL1;CTNNAL1	CTNNAL1;CTNNAL1;CTNNAL1;CTNNAL1	CTNNAL1;CTNNAL1;CTNNAL1;CTNNAL1	chr9	111777278	TSS1500;TSS1500	S_Shore	0.221655	0.0310509	14.0087	0.224457	0.0400226	17.8309	0.22667	0.0312481	13.7857	0.244145	0.0342344	14.0222
cg07952552	-0.0242202	0.000191047	0.0336731	INPP4A;INPP4A;INPP4A;INPP4A	INPP4A;INPP4A;INPP4A	INPP4A;INPP4A;INPP4A	chr2	99118382	5'UTR;5'UTR;5'UTR;5'UTR	OpenSea	0.404718	0.032572	8.04808	0.416174	0.0320293	7.69612	0.406268	0.0464168	11.4252	0.428974	0.0363208	8.4669
cg24103044	-0.0242123	0.000455532	0.0488864	RNF39;RNF39			chr6	30039801	Body;Body	S_Shore	0.427821	0.0351376	8.21317	0.446139	0.0270757	6.06889	0.416952	0.0320038	7.67566	0.450451	0.0400523	8.8916
cg06584478	-0.0241885	5.75763e-07	0.00264994				chr7	16974789		OpenSea	0.72318	0.0245675	3.39714	0.70434	0.0338062	4.7997	0.722721	0.0195849	2.70989	0.744907	0.0246463	3.30864
cg02721000	-0.0241249	0.000353223	0.0441854	HOXC4	HOXC4;HOXC4	HOXC4;HOXC4	chr12	54441213	5'UTR	Island	0.281838	0.0431121	15.2968	0.283881	0.0320279	11.2822	0.291362	0.0450176	15.4507	0.301128	0.0290807	9.65728
cg10311700	-0.0241246	0.000388847	0.0458918	CASQ2	CASQ2	CASQ2;CASQ2	chr1	116270777	Body	OpenSea	0.181757	0.0398573	21.9289	0.174366	0.0463725	26.5949	0.176609	0.0361026	20.4421	0.204283	0.0328439	16.0776
cg07851983	-0.0241105	3.1454e-05	0.0157324	FABP5	FABP5;FABP5	FABP5;FABP5	chr8	82191666	TSS1500	N_Shore	0.646093	0.0324509	5.02264	0.63788	0.040648	6.37237	0.656527	0.0198519	3.02377	0.670902	0.0269345	4.01466
cg13825966	-0.0241003	0.000388305	0.0458881				chr7	17084636		OpenSea	0.342412	0.0359384	10.4956	0.331164	0.031141	9.4035	0.350551	0.0502897	14.3459	0.36261	0.0382942	10.5607
cg24258395	-0.0240904	7.31603e-05	0.0228172				chr6	2432554		OpenSea	0.53765	0.0339866	6.32133	0.528578	0.0352748	6.67352	0.537506	0.0246343	4.58308	0.562036	0.0316647	5.63393
cg07503415	-0.024086	3.3215e-05	0.0162239				chr6	44171877		OpenSea	0.567941	0.0338252	5.95576	0.56009	0.0284459	5.07882	0.577812	0.0302426	5.23399	0.589858	0.0278732	4.72541
cg23245432	-0.0240846	1.70236e-05	0.0121613	USP34	USP34	USP34;USP34	chr2	61698407	TSS1500	OpenSea	0.113716	0.0332218	29.2147	0.120075	0.0253002	21.0704	0.128881	0.0384558	29.8383	0.1319	0.030037	22.7725
cg05859293	-0.0240827	0.000374775	0.0452362	FDFT1;FDFT1;FDFT1;FDFT1;FDFT1;FDFT1;FDFT1;FDFT1	RP11-297N6,4;FDFT1;FDFT1;FDFT1	RP11-297N6,4;FDFT1;RP11-297N6,4;FDFT1;FDFT1;FDFT1;FDFT1;FDFT1	chr8	11660465	TSS200;TSS200;5'UTR;5'UTR;Body;Body;Body;Body	Island	0.143272	0.0373598	26.0762	0.141255	0.0284677	20.1534	0.15611	0.032858	21.0479	0.173539	0.0384297	22.1447
cg02739893	-0.02406	0.000265356	0.0391021	FRMD5;FRMD5;FRMD5;FRMD5	FRMD5	FRMD5	chr15	44270022	Body;Body;5'UTR;5'UTR	OpenSea	0.338099	0.0359714	10.6393	0.33302	0.0284519	8.54361	0.335283	0.0346757	10.3422	0.356706	0.0346923	9.72575
cg15481493	-0.0240493	0.000219355	0.0359042				chr11	35133274		OpenSea	0.678808	0.0359612	5.29769	0.672453	0.0346893	5.15862	0.694429	0.0374277	5.38971	0.695846	0.0319038	4.58489
cg19643744	-0.0240447	5.85803e-05	0.0206495				chr22	48659294		OpenSea	0.248959	0.0317735	12.7626	0.270738	0.0408871	15.1021	0.251962	0.0477378	18.9464	0.269916	0.0293321	10.8671
cg08939828	-0.0240422	0.000359974	0.0445092		AC026797,1	AC026797,1	chr5	6111860		OpenSea	0.245922	0.0366806	14.9155	0.259688	0.0327715	12.6196	0.247049	0.0424922	17.1999	0.267603	0.0333782	12.473
cg11710553	-0.0240154	0.000328054	0.0427639		RP11-556I14,1	RP11-556I14,1	chr4	105892960		OpenSea	0.320986	0.0399998	12.4616	0.322712	0.0298886	9.26169	0.33186	0.0418922	12.6234	0.345681	0.0311149	9.00103
cg23248168	-0.0240101	0.000112017	0.0273415				chr1	33691130		OpenSea	0.454143	0.0321793	7.08573	0.456487	0.0359948	7.88517	0.456693	0.0327083	7.16199	0.477187	0.0329939	6.91425
cg06380123	-0.0239953	0.000301707	0.0411224	BIN2	BIN2;BIN2	BIN2;BIN2	chr12	51717978	TSS200	OpenSea	0.303831	0.0355902	11.7138	0.307619	0.03415	11.1014	0.291422	0.0382235	13.1162	0.326866	0.0336746	10.3022
cg18866192	-0.0239684	4.69928e-07	0.00248001	MACROD2			chr20	14945440	Body	OpenSea	0.818132	0.0279444	3.41563	0.822421	0.0203536	2.47484	0.831577	0.0138747	1.66849	0.838945	0.0256583	3.0584
cg19625347	-0.0239214	0.000207097	0.0348731	SLCO2A1	SLCO2A1	SLCO2A1;SLCO2A1;SLCO2A1;SLCO2A1	chr3	133721889	Body	OpenSea	0.439779	0.0324446	7.37747	0.43357	0.0277045	6.38986	0.440585	0.0409393	9.29204	0.466296	0.0348023	7.46356
cg10665136	-0.0239072	0.000202389	0.0346131	MACROD2;MACROD2	MACROD2;MACROD2	MACROD2;MACROD2	chr20	15842092	Body;5'UTR	OpenSea	0.717201	0.0381324	5.31683	0.734554	0.0345987	4.71016	0.72773	0.0279494	3.84062	0.734972	0.0309395	4.20961
cg03290514	-0.0238805	6.16742e-05	0.0212232	SRD5A3-AS1	RP11-148K14,2	RP11-148K14,2	chr4	56251773	TSS200	OpenSea	0.425225	0.0322433	7.58264	0.43586	0.0353633	8.11346	0.434655	0.0322842	7.42754	0.447935	0.0288305	6.4363
cg03843978	-0.0238783	0.000207818	0.0349349	MSX1	MSX1	MSX1	chr4	4864625	Body	Island	0.440874	0.0353274	8.01303	0.466271	0.0267345	5.73369	0.473286	0.0360402	7.61488	0.467178	0.0346582	7.41862
cg13538965	-0.0238744	0.000460544	0.0490501			EPS8	chr12	16005464		OpenSea	0.523623	0.0405335	7.74097	0.535398	0.0459532	8.58299	0.544459	0.0253812	4.66172	0.545133	0.0313329	5.74777
cg21906866	-0.0238656	0.000437045	0.0478785	C14orf159;C14orf159;C14orf159;C14orf159;SNORA11B;C14orf159	SNORA11B;C14orf159;C14orf159;C14orf159;C14orf159;C14orf159;C14orf159;C14orf159;C14orf159;C14orf159;C14orf159;C14orf159	SNORA11B;C14orf159;C14orf159;C14orf159;C14orf159;C14orf159;C14orf159;C14orf159;C14orf159;C14orf159;C14orf159;C14orf159;C14orf159;C14orf159;C14orf159;C14orf159;C14orf159;C14orf159;C14orf159;C14orf159;C14orf159;C14orf159;C14orf159;C14orf159;C14orf159;C14orf159	chr14	91592679	5'UTR;5'UTR;5'UTR;5'UTR;TSS200;5'UTR	OpenSea	0.391808	0.0380174	9.70307	0.398343	0.0319375	8.01759	0.393905	0.0352181	8.94076	0.415084	0.0349326	8.4158
cg01554357	-0.0238622	1.74234e-05	0.0122349	PBX1	PBX1;PBX1;PBX1	PBX1;PBX1;PBX1;PBX1;PBX1;PBX1	chr1	164750454	Body	OpenSea	0.512703	0.0277804	5.41841	0.510839	0.0351793	6.88658	0.518557	0.0266651	5.14218	0.533179	0.0290023	5.43951
cg20964064	-0.0238508	0.000319188	0.0422662	KCNQ2;KCNQ2;KCNQ2;KCNQ2;KCNQ2			chr20	62084549	Body;Body;Body;Body;Body	Island	0.269086	0.0354252	13.165	0.265778	0.0330674	12.4417	0.26422	0.0423976	16.0464	0.289167	0.0330083	11.415
cg00848945	-0.0238397	0.000268786	0.0393464	CACNA1C;CACNA1C;CACNA1C;CACNA1C;CACNA1C;CACNA1C;CACNA1C;CACNA1C;CACNA1C;CACNA1C;CACNA1C;CACNA1C;CACNA1C;CACNA1C;CACNA1C;CACNA1C;CACNA1C;CACNA1C;CACNA1C;CACNA1C;CACNA1C;CACNA1C;CACNA1C	CACNA1C;CACNA1C;CACNA1C;CACNA1C-AS1;CACNA1C-AS1;CACNA1C-AS1	CACNA1C;CACNA1C;CACNA1C;CACNA1C-AS1;CACNA1C-AS1;CACNA1C-AS1	chr12	2800919	3'UTR;3'UTR;3'UTR;3'UTR;3'UTR;3'UTR;3'UTR;3'UTR;3'UTR;3'UTR;3'UTR;3'UTR;3'UTR;3'UTR;3'UTR;3'UTR;3'UTR;3'UTR;3'UTR;3'UTR;3'UTR;3'UTR;3'UTR	Island	0.15469	0.0379773	24.5505	0.146303	0.0289255	19.771	0.152043	0.0487803	32.0832	0.179438	0.0328186	18.2897
cg11314602	-0.0238177	9.30827e-05	0.0255484	SLX4IP			chr20	10573749	Body	OpenSea	0.622578	0.0326064	5.23733	0.615838	0.0388878	6.31462	0.628425	0.031739	5.05057	0.646935	0.0325788	5.03586
cg13904936	-0.0237955	9.70914e-05	0.0258789				chr1	41824282		N_Shelf	0.576071	0.0344737	5.98428	0.579829	0.0334059	5.76134	0.584535	0.0352336	6.02764	0.596103	0.0290248	4.86909
cg07588571	-0.0237931	0.000169724	0.0322198				chr11	129912137		S_Shore	0.430575	0.0346743	8.05302	0.435721	0.0436784	10.0244	0.430541	0.027702	6.43424	0.451713	0.032271	7.14414
cg09654954	-0.0237906	0.000200411	0.0344439				chr11	1368768		OpenSea	0.323576	0.0365301	11.2895	0.336064	0.0354154	10.5383	0.328811	0.0384134	11.6825	0.345826	0.0300605	8.69236
cg12501833	-0.0237763	2.42878e-05	0.0142164	MACROD2			chr20	15142740	Body	OpenSea	0.782191	0.0288282	3.68557	0.786553	0.0352672	4.48377	0.787692	0.0237573	3.01607	0.804018	0.0320658	3.98819
cg22296599	-0.0237652	0.000227565	0.0363423	LOC101927354	AC005532,5;AC005532,5	AC005532,5;AC005532,5;AC005532,5	chr7	7314607	Body	OpenSea	0.292624	0.0357859	12.2293	0.295305	0.0428363	14.5058	0.298538	0.0301221	10.0899	0.311744	0.0323251	10.3691
cg15766962	-0.023753	0.000103298	0.0264772	SLC44A3;SLC44A3;SLC44A3;SLC44A3;SLC44A3;SLC44A3;SLC44A3	SLC44A3;RP11-465K1,2	SLC44A3;SLC44A3;RP11-465K1,2	chr1	95322149	Body;Body;Body;Body;Body;Body;Body	OpenSea	0.365119	0.0321803	8.81365	0.370839	0.0340845	9.19118	0.359021	0.0354893	9.88503	0.388475	0.0315007	8.10881
cg23360230	-0.0237522	3.39359e-06	0.00582895				chr6	2434597		OpenSea	0.451155	0.0289574	6.41851	0.440825	0.0312288	7.08416	0.449584	0.0243671	5.41993	0.47008	0.0267354	5.68742
cg02317907	-0.0237415	0.000387836	0.0458742	DIRAS3	DIRAS3;DIRAS3;RP11-518D3,1	DIRAS3;DIRAS3;RP11-518D3,1;RP11-518D3,1	chr1	68515788	5'UTR	N_Shore	0.298596	0.0350774	11.7474	0.295924	0.0429966	14.5296	0.306501	0.0394043	12.8562	0.32047	0.0359008	11.2025
cg17979046	-0.023739	0.000438617	0.0479766	PLCH2;PLCH2;PLCH2	PLCH2	PLCH2;PLCH2;PLCH2	chr1	2429078	Body;Body;Body	OpenSea	0.357203	0.032698	9.1539	0.360908	0.0405467	11.2346	0.367345	0.0343785	9.35866	0.381003	0.0366568	9.62112
cg22175943	-0.0237209	0.000416238	0.0469329				chr7	80329687		OpenSea	0.776637	0.0388093	4.9971	0.775418	0.0283906	3.66133	0.767572	0.0310367	4.0435	0.791065	0.034968	4.42037
cg14595495	-0.0237205	0.000141322	0.030054	OSMR-AS1		CTD-2127H9,1	chr5	38739965	Body	OpenSea	0.716314	0.0344917	4.81517	0.709417	0.0288742	4.07013	0.715611	0.0355349	4.96568	0.742794	0.0297564	4.00601
cg08048250	-0.023715	5.17884e-07	0.0025854				chr8	71957878		OpenSea	0.730628	0.0265805	3.63804	0.727309	0.0288128	3.96156	0.744792	0.0139736	1.87618	0.754725	0.0233747	3.09712
cg13430338	-0.0237139	9.56586e-05	0.025754		SNORA25	SNORA25	chr1	246997341		OpenSea	0.65143	0.0321687	4.93817	0.661178	0.0332307	5.02598	0.657572	0.0291134	4.42741	0.679241	0.0325853	4.79731
cg14605117	-0.0236735	0.000260688	0.0387163		AMZ1	AMZ1	chr7	2766214		OpenSea	0.691734	0.0366249	5.29465	0.674192	0.0460279	6.82712	0.689613	0.0434764	6.30447	0.71641	0.0323034	4.50907
cg09679693	-0.0236711	8.41211e-05	0.0242696	HEATR4;HEATR4	RP3-414A15,2;HEATR4;HEATR4;HEATR4	RP3-414A15,2;HEATR4;HEATR4;HEATR4;HEATR4;HEATR4;HEATR4	chr14	73993391	5'UTR;5'UTR	OpenSea	0.512148	0.03027	5.9104	0.515308	0.0298164	5.78614	0.500416	0.0376697	7.52767	0.532443	0.0325423	6.11189
cg15469171	-0.02367	0.000338338	0.0433767				chr1	23541345		N_Shelf	0.626528	0.0349334	5.57572	0.63274	0.0429784	6.79243	0.617498	0.0336396	5.44773	0.64704	0.0323376	4.99778
cg16407069	-0.0236645	0.000149039	0.0305653	PARVA	PARVA	PARVA;PARVA;PARVA	chr11	12425023	Body	OpenSea	0.680569	0.0350936	5.15651	0.698229	0.0293333	4.2011	0.67322	0.0278512	4.13702	0.706448	0.0318892	4.51402
cg01769460	-0.0236512	0.00012439	0.0287928				chr8	101428445		OpenSea	0.480384	0.0355432	7.39892	0.479437	0.0354852	7.40142	0.501684	0.0317707	6.33281	0.505627	0.0303098	5.99449
cg09195492	-0.0236446	0.000288179	0.0404098	UBAC1	UBAC1	UBAC1;UBAC1;UBAC1	chr9	138838170	Body	OpenSea	0.465234	0.0365168	7.84913	0.468583	0.0424541	9.0601	0.468406	0.0345243	7.37058	0.484464	0.0322588	6.65866
cg05684192	-0.0236288	0.000353487	0.0441944				chr22	49192700		OpenSea	0.280227	0.031344	11.1852	0.29278	0.0380957	13.0117	0.258098	0.0371972	14.412	0.295728	0.0375319	12.6913
cg18162091	-0.0236275	5.06903e-05	0.0194435				chr12	133012232		S_Shore	0.418407	0.0294975	7.04995	0.440358	0.0361665	8.21298	0.437642	0.0284355	6.49744	0.436606	0.0306925	7.02979
cg09937190	-0.023623	3.60551e-06	0.00594684	MACROD2;MACROD2;MACROD2	MACROD2;MACROD2	MACROD2;MACROD2	chr20	15177509	5'UTR;Body;1stExon	OpenSea	0.746285	0.0299418	4.01212	0.747528	0.0269747	3.60853	0.761558	0.0180769	2.37367	0.770053	0.0259814	3.37397
cg13443627	-0.0235915	0.000423042	0.0472123	TACSTD2;TACSTD2	TACSTD2;TACSTD2	TACSTD2;TACSTD2	chr1	59043070	5'UTR;1stExon	Island	0.191673	0.0382607	19.9615	0.212608	0.0340472	16.0141	0.198353	0.0380689	19.1924	0.211036	0.0353886	16.769
cg14218444	-0.02358	0.000335685	0.0431847				chr2	147809697		OpenSea	0.38341	0.0372212	9.70794	0.381506	0.0382904	10.0367	0.390348	0.0421856	10.8072	0.405019	0.0294131	7.26216
cg25599269	-0.0235747	3.41381e-06	0.00582895	ZNF763;ZNF763	ZNF763;ZNF763;ZNF763;ZNF763	ZNF763;ZNF763;ZNF763;ZNF763	chr19	12075882	1stExon;5'UTR	N_Shore	0.0898693	0.0228313	25.405	0.0951458	0.028779	30.2473	0.0973085	0.0289055	29.705	0.115707	0.0282241	24.3927
cg17315703	-0.0235658	0.000274155	0.0396248	C8orf75	C8orf75;C8orf75	C8orf75;C8orf75	chr8	29579028	Body	OpenSea	0.635228	0.034623	5.45049	0.625842	0.0495843	7.92281	0.625677	0.0421972	6.74424	0.655317	0.0275528	4.20451
cg20863810	-0.0235635	8.52348e-06	0.00917316	LTV1	LTV1;RP3-468K18,5	LTV1;RP3-468K18,5	chr6	144164340	TSS200	Island	0.107037	0.0329549	30.7882	0.106437	0.0270373	25.4023	0.0988961	0.0164033	16.5864	0.127002	0.0305899	24.0862
cg06482716	-0.0235393	1.35415e-05	0.011074		MBD1	MBD1	chr18	47794995		Island	0.0953744	0.0335106	35.1358	0.0988124	0.0294157	29.7692	0.0806325	0.0216955	26.9067	0.110599	0.0344284	31.1292
cg00990783	-0.0235027	0.000398792	0.0462482		RP11-493L12,3	RP11-493L12,3	chr12	47672220		OpenSea	0.738389	0.0347041	4.69998	0.737484	0.0417314	5.65862	0.747923	0.0344833	4.61055	0.760166	0.0347637	4.57317
cg09581940	-0.0234969	4.69443e-05	0.0189928	SYT5	SYT5;SYT5	SYT5;SYT5	chr19	55692526	TSS1500	S_Shore	0.243592	0.0321254	13.1882	0.262984	0.026169	9.95079	0.245889	0.0368502	14.9865	0.26346	0.0314297	11.9296
cg12231009	-0.0234933	0.00010932	0.0270659		CTD-2325P2,3;RAD51B	CTD-2325P2,3;RAD51B	chr14	69152471		OpenSea	0.447063	0.0367922	8.22976	0.42968	0.0354973	8.26133	0.450088	0.028205	6.26655	0.466849	0.0325163	6.96507
cg17009762	-0.0234685	0.000188923	0.0334995	SRGAP1		SRGAP1	chr12	64298121	Body	OpenSea	0.560215	0.033352	5.95344	0.556156	0.0401857	7.22562	0.559422	0.0368281	6.58325	0.577797	0.0325077	5.62614
cg12461099	-0.0234534	0.00027889	0.0398293	ALDH4A1;ALDH4A1;ALDH4A1	RP13-279N23,2;ALDH4A1;ALDH4A1	RP13-279N23,2;ALDH4A1;ALDH4A1	chr1	19217794	TSS1500;Body;Body	OpenSea	0.425786	0.0342098	8.0345	0.443919	0.0400161	9.01429	0.431414	0.0328926	7.62437	0.445109	0.033396	7.50287
cg19858344	-0.0234457	0.000135488	0.0295578	PIK3R1			chr5	67570050	Body	OpenSea	0.754313	0.0331591	4.39593	0.748927	0.0418892	5.59323	0.757977	0.033537	4.42454	0.777591	0.0289277	3.72017
cg08804626	-0.0234449	0.000190098	0.0335882	GMDS		GMDS;GMDS	chr6	1953086	Body	OpenSea	0.750662	0.0334305	4.45346	0.748986	0.0341606	4.56092	0.763133	0.0376402	4.93232	0.768849	0.0335641	4.36549
cg21551985	-0.0234408	2.55623e-05	0.0146088			GPR78;GPR78	chr4	8561110		OpenSea	0.682155	0.0315519	4.62532	0.675772	0.0365411	5.4073	0.669524	0.0171631	2.56348	0.698269	0.0279767	4.00658
cg23138280	-0.0234361	0.000141623	0.0300894	LOC494141;LOC494141;LOC494141	RP11-113D6,10;RP11-113D6,10;RP11-113D6,10	RP11-113D6,10;RP11-113D6,10;RP11-113D6,10	chr11	18229708	TSS1500;TSS1500;TSS1500	N_Shore	0.720325	0.0293355	4.07254	0.727942	0.0303133	4.16425	0.733563	0.0312936	4.26598	0.742152	0.0363363	4.89607
cg01720228	-0.0234207	0.000317322	0.0421135	SMTNL2;SMTNL2	SMTNL2;SMTNL2	SMTNL2;SMTNL2	chr17	4486934	TSS1500;TSS1500	N_Shore	0.647381	0.0341022	5.26771	0.658493	0.03215	4.88236	0.654471	0.0435483	6.65397	0.665999	0.0353759	5.31169
cg18073906	-0.0234018	5.11212e-05	0.019528	SEMA5B			chr3	122641029	Body	Island	0.316088	0.0340613	10.7759	0.320405	0.0350966	10.9538	0.316536	0.0379871	12.0009	0.336662	0.0251366	7.46643
cg26451669	-0.0233963	0.000131568	0.0292926				chr1	149989910		OpenSea	0.654117	0.0350039	5.35133	0.654944	0.0206763	3.15696	0.650789	0.0296887	4.56195	0.672847	0.0300836	4.47109
cg01235215	-0.0233883	1.56721e-05	0.0116511				chr12	4120851		OpenSea	0.730986	0.0320032	4.37808	0.728211	0.0278338	3.82221	0.739791	0.0208084	2.81273	0.755369	0.0264661	3.50373
cg02286809	-0.0233712	9.77276e-05	0.0259302				chr15	101629375		Island	0.220698	0.0298688	13.5338	0.231675	0.0431768	18.6368	0.21621	0.0365837	16.9204	0.242338	0.0306013	12.6275
cg06346362	-0.0233695	4.62772e-05	0.0189056				chr1	3400412		OpenSea	0.551884	0.0322495	5.84352	0.543777	0.0263197	4.84017	0.551818	0.0268954	4.87396	0.571403	0.0301131	5.27002
cg02602086	-0.0233666	1.95697e-05	0.0128991	IL16;IL16;IL16	IL16;IL16	IL16;IL16;IL16;IL16;IL16	chr15	81589105	TSS200;Body;Body	OpenSea	0.476062	0.0306428	6.43672	0.480573	0.0249288	5.18731	0.467314	0.0258229	5.52581	0.495688	0.0282295	5.69502
cg11150581	-0.0233536	0.000301609	0.0411224				chr2	189735264		OpenSea	0.565972	0.0394246	6.96583	0.572155	0.0367008	6.41449	0.571082	0.0434676	7.61145	0.589376	0.0317711	5.39064
cg27138812	-0.0233297	2.97333e-05	0.0153993				chr17	46827113		N_Shore	0.142411	0.0284462	19.9747	0.135918	0.0218256	16.0579	0.134156	0.0276284	20.5943	0.162343	0.0299613	18.4556
cg15712304	-0.0233116	0.000407001	0.0465402	PKNOX2	PKNOX2;PKNOX2;PKNOX2	PKNOX2;PKNOX2;PKNOX2;PKNOX2;PKNOX2;PKNOX2;PKNOX2	chr11	125227489	Body	OpenSea	0.680459	0.0373312	5.48617	0.675474	0.0331234	4.90373	0.690837	0.0375334	5.43304	0.703893	0.0345434	4.90748
cg07191562	-0.023311	0.00016071	0.031322	MACROD2	MACROD2	MACROD2;MACROD2;MACROD2	chr20	14825814	Body	OpenSea	0.671769	0.0339468	5.05335	0.673134	0.036511	5.42403	0.677791	0.0311683	4.59851	0.698222	0.0309337	4.43036
cg01352294	-0.0233057	5.04305e-05	0.0194128	CCDC162	CCDC162P	CCDC162P;CCDC162P	chr6	109614626	TSS1500	S_Shelf	0.299962	0.0301491	10.051	0.310079	0.0337425	10.8819	0.32667	0.0217591	6.6609	0.322637	0.0305678	9.47436
cg24954350	-0.0232998	4.97208e-06	0.00702459	FAT3			chr11	92602408	Body	S_Shelf	0.748805	0.0281287	3.75648	0.741899	0.0333567	4.49612	0.740116	0.0331813	4.48326	0.771094	0.0227938	2.95603
cg15119432	-0.023282	3.76044e-05	0.0172066	ZNF407;ZNF407			chr18	72544124	Body;Body	OpenSea	0.58266	0.0318581	5.4677	0.597095	0.0256665	4.29855	0.589742	0.0297556	5.04553	0.600552	0.0290443	4.83626
cg21318318	-0.0232769	0.00042218	0.0471755	NAA16;NAA16;NAA16	RNU6-57	RNU6-57;NAA16	chr13	41929843	3'UTR;Body;Body	OpenSea	0.328904	0.0357193	10.8601	0.339417	0.0386432	11.3852	0.322362	0.0420101	13.0319	0.349667	0.0344474	9.85147
cg10487253	-0.0232716	6.32109e-06	0.00787263	SEL1L3;SEL1L3;SEL1L3	SEL1L3;SEL1L3	SEL1L3;SEL1L3;SEL1L3;SEL1L3;SEL1L3	chr4	25859810	5'UTR;Body;Body	N_Shelf	0.424035	0.0291894	6.88373	0.418065	0.0317577	7.59635	0.422624	0.023084	5.46206	0.44425	0.0247129	5.56284
cg14248031	-0.02327	0.000241771	0.0373897				chr19	58907397		N_Shore	0.309301	0.0309751	10.0145	0.317401	0.023344	7.35473	0.327407	0.0426126	13.0152	0.335157	0.0339782	10.138
cg23502963	-0.0232664	0.000277375	0.0397405				chr20	5061118		OpenSea	0.311636	0.0310786	9.97275	0.310846	0.0322848	10.3861	0.30678	0.034107	11.1177	0.33004	0.0351985	10.6649
cg25731261	-0.0232581	0.000479505	0.0499276	BBC3;BBC3;BBC3;BBC3;BBC3;BBC3	BBC3;BBC3	BBC3;BBC3	chr19	47736018	1stExon;5'UTR;1stExon;5'UTR;1stExon;5'UTR	S_Shore	0.358417	0.0334167	9.32341	0.357679	0.038842	10.8595	0.371979	0.0297463	7.99677	0.382327	0.0367074	9.60105
cg25592636	-0.023254	0.000109855	0.0271184				chr4	53714323		OpenSea	0.4273	0.0338981	7.9331	0.433599	0.0308834	7.12257	0.430057	0.0360088	8.37303	0.449311	0.0281597	6.2673
cg02599643	-0.0232477	4.86209e-05	0.019132				chr17	403644		N_Shelf	0.259762	0.0292826	11.2729	0.269267	0.0328797	12.2108	0.267358	0.0349641	13.0776	0.282006	0.0296894	10.5279
cg27129641	-0.0232454	2.12389e-05	0.0132594	MACROD2	U6;U6	U6;U6	chr20	15003464	Body	OpenSea	0.802691	0.0321348	4.00338	0.80745	0.0262652	3.25286	0.806533	0.0308461	3.82453	0.823038	0.0274338	3.33324
cg19538549	-0.0232344	7.25857e-05	0.0227485		RP11-25E2,1	RP11-25E2,1	chr12	115513661		OpenSea	0.593205	0.0366692	6.18154	0.612088	0.0350376	5.72427	0.592986	0.0357844	6.0346	0.617353	0.0335599	5.43609
cg09501759	-0.0232331	0.000263107	0.0388837	GPR68;GPR68	GPR68;GPR68;GPR68;GPR68	GPR68;GPR68;GPR68;GPR68	chr14	91703649	5'UTR;5'UTR	S_Shelf	0.676553	0.0359248	5.30998	0.667891	0.0412996	6.18359	0.673084	0.0382912	5.68891	0.700004	0.0314487	4.49265
cg27054560	-0.023223	2.09654e-06	0.00471805		RP11-440I14,3;RP11-440I14,2	RP11-440I14,3;RP11-440I14,2	chr4	175461539		OpenSea	0.719964	0.0259589	3.60558	0.719942	0.0290876	4.04028	0.724353	0.0273407	3.7745	0.738753	0.023985	3.24668
cg05921713	-0.0232169	4.71505e-05	0.0189928	ALOX5AP			chr13	31293491	Body	OpenSea	0.356859	0.0280341	7.85581	0.354231	0.0379157	10.7037	0.374817	0.0206486	5.50898	0.379241	0.0315529	8.32
cg02487712	-0.0232139	0.000166827	0.0319608				chr10	134733396		Island	0.348237	0.0331044	9.5063	0.360566	0.0261055	7.24015	0.374235	0.0327891	8.76163	0.369127	0.0339152	9.18796
cg06799770	-0.0232037	0.000453745	0.048796				chr3	149108759		OpenSea	0.373311	0.0353226	9.46198	0.379654	0.0370113	9.74868	0.37276	0.0324211	8.69756	0.395399	0.0355074	8.98014
cg01899759	-0.0231754	1.71979e-05	0.0122095				chr10	69678304		OpenSea	0.315123	0.029283	9.29257	0.324935	0.0246248	7.57839	0.323865	0.0241767	7.46506	0.333574	0.0291028	8.72453
cg16444062	-0.023175	0.000463797	0.0492149	PRSS27;PRSS27	PRSS27	PRSS27;PRSS27;PRSS27	chr16	2770298	1stExon;5'UTR	Island	0.28281	0.0398844	14.1029	0.293619	0.0368413	12.5473	0.280956	0.0507813	18.0744	0.299578	0.033338	11.1283
cg17367832	-0.0231683	0.000349881	0.0440095	MIR149;PP14571;GPC1	MIR149	MIR149;GPC1	chr2	241395288	TSS200;Body;Body	Island	0.279466	0.0383432	13.7202	0.293695	0.0298445	10.1617	0.302066	0.0413363	13.6845	0.29939	0.0310007	10.3546
cg07396340	-0.023156	3.1249e-06	0.00565377				chr12	4107885		OpenSea	0.677304	0.0251563	3.71417	0.676465	0.028907	4.27324	0.673192	0.0250414	3.7198	0.698214	0.0284971	4.08143
cg05904808	-0.0231427	0.000477989	0.0498683	GAPT	GAPT	GAPT;GAPT	chr5	57790494	Body	OpenSea	0.350086	0.0328286	9.37728	0.353357	0.0236915	6.70469	0.370007	0.0351285	9.49401	0.374473	0.0374341	9.99648
cg13647856	-0.0231307	8.65935e-05	0.0246053	CALCA;CALCA;CALCA;CALCA	CALCA;CALCA;CALCA;CALCA;CALCB	CALCA;CALCA;CALCA;CALCA;CALCA;CALCA;CALCB	chr11	14992778	5'UTR;5'UTR;5'UTR;Body	N_Shore	0.664221	0.0340204	5.12185	0.66503	0.0253156	3.80669	0.666707	0.025184	3.77738	0.687931	0.0316999	4.608
cg04185676	-0.0231005	0.000207721	0.0349269			RUNX1	chr21	37015294		OpenSea	0.269423	0.0317137	11.771	0.288665	0.0382585	13.2536	0.288531	0.0368029	12.7553	0.293626	0.0334487	11.3916
cg15637573	-0.0230957	2.34568e-06	0.00496605	NR2F2-AS1	RP11-327J17,1;RP11-327J17,3	RP11-327J17,1;RP11-327J17,3	chr15	96777675	Body	OpenSea	0.450699	0.028192	6.25517	0.446789	0.0293294	6.56449	0.462409	0.0149313	3.22903	0.470291	0.0242	5.14575
cg11150383	-0.0230758	0.000369518	0.0450452			PNPLA8;PNPLA8;PNPLA8	chr7	108168682		S_Shore	0.64866	0.0367926	5.67209	0.644553	0.0388357	6.02521	0.641719	0.0272912	4.25283	0.66834	0.0309919	4.63714
cg13212482	-0.0230628	0.000267697	0.039307	LIMCH1;LIMCH1;LIMCH1;LIMCH1;LIMCH1	LIMCH1;LIMCH1	LIMCH1;LIMCH1;LIMCH1;LIMCH1;LIMCH1;LIMCH1;LIMCH1	chr4	41440895	5'UTR;Body;Body;Body;Body	OpenSea	0.411939	0.0308661	7.49288	0.421378	0.0386338	9.16845	0.407283	0.0440301	10.8107	0.430548	0.0329383	7.65034
cg17721355	-0.0230443	0.000249873	0.0379806				chr8	143516572		OpenSea	0.438386	0.0336356	7.67259	0.442136	0.0269772	6.10156	0.444741	0.0446056	10.0296	0.45494	0.0346115	7.60794
cg26109455	-0.0230378	0.000265204	0.0390986	GAA;GAA;GAA		GAA;GAA;GAA	chr17	78084781	Body;Body;Body	S_Shelf	0.495025	0.0351196	7.0945	0.489835	0.038993	7.96043	0.483126	0.0317042	6.56232	0.517344	0.0318801	6.16227
cg14046640	-0.0230329	9.8982e-05	0.0260873	ENTPD8;ENTPD8		ENTPD8	chr9	140329570	Body;Body	Island	0.231171	0.0329633	14.2592	0.233531	0.0350476	15.0077	0.242418	0.0332588	13.7196	0.250964	0.0298544	11.8959
cg13666648	-0.0230102	0.000133511	0.029392	ZBTB20;ZBTB20;ZBTB20;ZBTB20;ZBTB20;ZBTB20	RP11-197K3,1;ZBTB20;ZBTB20;ZBTB20;ZBTB20;ZBTB20;ZBTB20	RP11-197K3,1;ZBTB20;ZBTB20;ZBTB20;ZBTB20;ZBTB20;ZBTB20;ZBTB20;ZBTB20;ZBTB20;ZBTB20;ZBTB20;ZBTB20	chr3	114238429	5'UTR;5'UTR;5'UTR;5'UTR;5'UTR;5'UTR	OpenSea	0.266019	0.0312368	11.7423	0.261512	0.0205803	7.86974	0.264018	0.0376375	14.2556	0.284186	0.0342252	12.0432
cg18247436	-0.0229866	0.000350931	0.0440501	GRIK4		GRIK4	chr11	120856646	Body	N_Shore	0.428227	0.0364528	8.5125	0.431117	0.0446119	10.348	0.431185	0.0312827	7.25504	0.447431	0.0295566	6.60584
cg04463571	-0.0229822	0.000216422	0.0356711	KAZN;KAZN;KAZN;KAZN;KAZN		KAZN	chr1	15352271	Body;Body;Body;Body;Body	OpenSea	0.708002	0.0362224	5.11614	0.695142	0.0407087	5.85616	0.702784	0.0280224	3.98734	0.728873	0.0270364	3.70934
cg01426475	-0.022974	0.000116287	0.0278722	RAPGEF5	RAPGEF5;RAPGEF5	RAPGEF5;RAPGEF5;RAPGEF5	chr7	22397832	TSS1500	S_Shore	0.682956	0.0348545	5.10348	0.663442	0.0259423	3.91026	0.677865	0.0333345	4.91757	0.706986	0.029436	4.16359
cg05374741	-0.0229649	1.71795e-05	0.0122086	FRMD4A	RP11-353M9,1	RP11-353M9,1	chr10	13770043	Body	OpenSea	0.795672	0.0295233	3.71049	0.793883	0.0274077	3.45236	0.809288	0.0247126	3.05363	0.818065	0.0262861	3.21321
cg10598066	-0.0229333	4.08619e-05	0.0179224	ACCS;ACCS;ACCS	ACCS;ACCS;ACCS	ACCS;ACCS;ACCS;ACCS;ACCS;ACCS;ACCS;ACCS	chr11	44087808	1stExon;5'UTR;TSS200	Island	0.407499	0.0288285	7.07449	0.416714	0.0347712	8.34415	0.394127	0.0308321	7.82288	0.429574	0.0288565	6.71747
cg17525428	-0.0229257	1.78453e-05	0.0123663	SHANK1			chr19	51197463	Body	N_Shore	0.0518068	0.0216645	41.8179	0.0545809	0.0285555	52.3179	0.0676659	0.0351801	51.9909	0.0751642	0.034698	46.1629
cg00226984	-0.0229179	0.000221508	0.0360077	KLHL30	KLHL30	KLHL30	chr2	239047305	TSS200	N_Shore	0.385244	0.0330593	8.58138	0.39414	0.0427663	10.8505	0.376758	0.0371322	9.85573	0.399883	0.0332932	8.32573
cg11732630	-0.0229057	0.000456067	0.0488895	LINC00658;LINC00658	RP5-828H9,3;RP5-828H9,3	RP5-828H9,3;RP5-828H9,3	chr20	5414172	Body;Body	OpenSea	0.24632	0.0335256	13.6106	0.26574	0.0297321	11.1884	0.252969	0.0369847	14.6202	0.262757	0.036204	13.7785
cg22176324	-0.0228894	4.45578e-05	0.0186002	GRHL3;GRHL3;GRHL3	GRHL3;RP11-10N16,3;RP11-10N16,3;GRHL3;GRHL3;GRHL3	GRHL3;RP11-10N16,3;RP11-10N16,3;GRHL3;GRHL3;GRHL3;GRHL3	chr1	24648851	TSS1500;Body;TSS1500	Island	0.129776	0.0293799	22.639	0.140936	0.0354323	25.1406	0.130745	0.0303244	23.1935	0.14856	0.030164	20.3042
cg12199360	-0.0228878	5.64412e-06	0.00745434	FUZ;FUZ;FUZ;FUZ;FUZ;FUZ	FUZ;FUZ;FUZ;FUZ	FUZ;FUZ;FUZ;FUZ;FUZ	chr19	50312091	ExonBnd;ExonBnd;ExonBnd;Body;Body;Body	Island	0.0844764	0.0232955	27.5764	0.0952634	0.0276021	28.9746	0.0913907	0.0185064	20.2497	0.108156	0.0306615	28.3493
cg00829301	-0.0228847	3.30886e-05	0.0162068	TENM4		ODZ4	chr11	78618834	Body	OpenSea	0.818588	0.0327454	4.00023	0.815166	0.0330557	4.05509	0.817054	0.030894	3.78115	0.837689	0.0248941	2.97176
cg14462779	-0.0228742	0.000439125	0.0479952	DUPD1			chr10	76803669	Body	Island	0.222212	0.0345666	15.5557	0.218821	0.0253504	11.585	0.21092	0.0353864	16.7772	0.24614	0.0363988	14.7879
cg02772951	-0.0228578	3.191e-05	0.0158706	TMEM51;TMEM51;C1orf126	TMEM51;TMEM51;C1orf126	TMEM51;TMEM51;TMEM51;C1orf126;C1orf126	chr1	15478280	TSS1500;TSS1500;Body	N_Shore	0.771154	0.029421	3.81519	0.785374	0.0369516	4.70497	0.774677	0.0399784	5.16066	0.789805	0.0261803	3.31478
cg22198910	-0.022855	0.000179235	0.032797	MAP2;MAP2;MAP2;MAP2	MAP2;MAP2;MAP2;MAP2	MAP2;MAP2;MAP2;MAP2;MAP2;MAP2	chr2	210503317	5'UTR;5'UTR;5'UTR;5'UTR	OpenSea	0.647457	0.0309743	4.78399	0.652851	0.0388775	5.95504	0.655433	0.0309243	4.71814	0.665212	0.0339046	5.09681
cg13696474	-0.0228549	9.66009e-05	0.0258328	BAIAP3;BAIAP3;BAIAP3;BAIAP3;BAIAP3;BAIAP3	BAIAP3;BAIAP3;BAIAP3;BAIAP3;BAIAP3;BAIAP3	BAIAP3;BAIAP3;BAIAP3;BAIAP3;BAIAP3;BAIAP3;BAIAP3;BAIAP3	chr16	1386158	5'UTR;5'UTR;5'UTR;5'UTR;TSS200;Body	S_Shore	0.19952	0.0350527	17.5685	0.204144	0.0357537	17.5139	0.214582	0.0349509	16.2879	0.213542	0.0297326	13.9235
cg23143632	-0.0228528	0.000145636	0.0302728	LTBP4;LTBP4;LTBP4	LTBP4;LTBP4	LTBP4;LTBP4	chr19	41119350	Body;Body;Body	Island	0.220018	0.0366319	16.6495	0.225901	0.0255903	11.3281	0.212861	0.0351906	16.5322	0.238869	0.0291072	12.1854
cg08729279	-0.022852	0.000323728	0.0425338		AC122136,1	AC122136,1;AC122136,1;AC122136,1	chr2	216708378		OpenSea	0.688084	0.0334556	4.86214	0.671039	0.0478151	7.12554	0.700492	0.0334101	4.76952	0.708417	0.0348242	4.91578
cg19958309	-0.0228456	0.000103803	0.0265491		AC124944,3;TNK2;AC124944,3;AC124944,3	AC124944,3;TNK2;AC124944,3;AC124944,3	chr3	195638936		S_Shelf	0.40961	0.0342342	8.35777	0.419993	0.0345853	8.23474	0.417454	0.030006	7.18787	0.429376	0.0286831	6.68018
cg10683292	-0.0228418	0.000129392	0.0291514	KANK4	KANK4;KANK4	KANK4;KANK4	chr1	62775608	5'UTR	OpenSea	0.547479	0.034032	6.21612	0.545781	0.0246634	4.51892	0.560941	0.0334555	5.96417	0.572022	0.0294497	5.14836
cg23569156	-0.0228046	2.81582e-05	0.0151406	MIR564;TMEM42	TMEM42;MIR564	TMEM42;MIR564;TMEM42;KIF15	chr3	44903228	TSS200;TSS200	Island	0.0413863	0.0177119	42.7966	0.0432061	0.0107453	24.8699	0.0424394	0.00973847	22.9468	0.0594132	0.047241	79.5126
cg25045562	-0.0227619	5.3563e-05	0.0198788	HEXA	HEXA;HEXA;HEXA;RP11-106M3,2	HEXA;HEXA;HEXA;HEXA;HEXA;RP11-106M3,2	chr15	72664055	Body	N_Shelf	0.634836	0.0276063	4.34856	0.629502	0.032625	5.18267	0.648427	0.0333659	5.14567	0.655748	0.0309656	4.72217
cg13255553	-0.0227474	2.63292e-06	0.00533005	MACROD2	MACROD2	MACROD2;MACROD2;MACROD2;MACROD2;MACROD2	chr20	14502689	Body	OpenSea	0.835361	0.0284442	3.40502	0.84499	0.0228094	2.69937	0.842783	0.0223819	2.65571	0.855877	0.0234798	2.74336
cg08484900	-0.0226947	0.000119484	0.0282002	SPTLC1;SPTLC1;SPTLC1	SPTLC1	SPTLC1;SPTLC1;SPTLC1	chr9	94857151	Body;Body;Body	OpenSea	0.707061	0.0345292	4.88349	0.693279	0.0398958	5.75466	0.721283	0.0280343	3.88673	0.727639	0.0293742	4.03692
cg00663002	-0.0226787	7.06443e-05	0.0225995	PDZD2		PDZD2;PDZD2	chr5	31982344	Body	OpenSea	0.525733	0.0313563	5.9643	0.521491	0.0257971	4.94678	0.524485	0.0290271	5.5344	0.548008	0.0302996	5.52903
cg16043662	-0.0226751	0.000289008	0.0404098	DYSF;DYSF;DYSF;DYSF;DYSF;DYSF;DYSF;DYSF;DYSF;DYSF;DYSF;DYSF;DYSF;DYSF			chr2	71721771	Body;Body;Body;Body;Body;Body;Body;Body;Body;Body;Body;Body;Body;Body	OpenSea	0.641593	0.0339579	5.29274	0.631323	0.036346	5.75712	0.642024	0.0405764	6.32008	0.657278	0.0318682	4.84852
cg18422632	-0.0226699	0.000353768	0.044218	NAV2			chr11	19618976	Body	OpenSea	0.647533	0.039917	6.16447	0.642578	0.0333567	5.19108	0.651795	0.0246273	3.77838	0.667666	0.0273261	4.09277
cg18475128	-0.0226612	0.00017919	0.032797	ATP11A;ATP11A	ATP11A	ATP11A	chr13	113432513	Body;Body	S_Shelf	0.42006	0.0325293	7.74397	0.436021	0.0381767	8.75569	0.423493	0.0318487	7.52048	0.437884	0.0302018	6.89721
cg27461835	-0.022654	1.52984e-05	0.0116061		U4	U4	chr8	113161293		OpenSea	0.13187	0.0297268	22.5424	0.132467	0.0174113	13.1438	0.138205	0.0295443	21.3772	0.150434	0.0278371	18.5045
cg06240648	-0.0226387	2.62274e-05	0.0146972	NR3C2;NR3C2		NR3C2	chr4	149289762	Body;Body	OpenSea	0.761019	0.0299331	3.93329	0.75777	0.026731	3.52758	0.76982	0.0283229	3.67916	0.7824	0.0265033	3.38743
cg07213482	-0.0226228	0.000189869	0.033561	FAM13A;FAM13A		FAM13A;FAM13A;FAM13A;FAM13A	chr4	89660237	Body;Body	OpenSea	0.76964	0.0353006	4.58664	0.763549	0.0392732	5.14351	0.777658	0.0193517	2.48845	0.789818	0.0267689	3.38925
cg02191986	-0.0226201	0.000243817	0.0375102	NCKAP5;NCKAP5	AC011243,1;NCKAP5;NCKAP5	AC011243,1;NCKAP5;NCKAP5	chr2	134311669	5'UTR;5'UTR	OpenSea	0.438685	0.0367855	8.3854	0.434722	0.0260391	5.98984	0.432765	0.0281401	6.50239	0.463422	0.0285228	6.15483
cg26324506	-0.0226057	0.000248227	0.0378649				chr5	140009963		N_Shore	0.540834	0.0318922	5.89686	0.53245	0.0399753	7.5078	0.546054	0.0349434	6.39926	0.560695	0.0334347	5.96309
cg02932823	-0.0225986	2.80364e-07	0.00198791	GAS7	GAS7	GAS7	chr17	10081023	Body	OpenSea	0.752781	0.0280874	3.73115	0.756408	0.0296873	3.92478	0.749732	0.0341616	4.55652	0.772769	0.0237009	3.06701
cg09284949	-0.0225971	0.000114726	0.0276411	SHANK1			chr19	51190179	Body	S_Shore	0.059044	0.0275784	46.7081	0.0584375	0.0201216	34.4327	0.074802	0.0301957	40.3675	0.0840443	0.0372483	44.3199
cg26833548	-0.0225891	0.000372065	0.0451231	KANK4	KANK4;KANK4	KANK4;KANK4	chr1	62754491	5'UTR	OpenSea	0.538999	0.0348411	6.46405	0.538038	0.0301092	5.59611	0.545574	0.0363342	6.65981	0.55988	0.0313028	5.59099
cg25765027	-0.0225843	3.25823e-05	0.0160454				chr8	46940943		OpenSea	0.247588	0.0286093	11.5552	0.255646	0.0325162	12.7192	0.254969	0.0357112	14.0061	0.266475	0.0289593	10.8675
cg18883674	-0.022581	3.02938e-05	0.015569	TCF7L2;TCF7L2;TCF7L2;TCF7L2;TCF7L2;TCF7L2;TCF7L2;TCF7L2;TCF7L2;TCF7L2;TCF7L2;TCF7L2;TCF7L2	TCF7L2	TCF7L2	chr10	114729144	Body;Body;Body;Body;Body;Body;Body;Body;Body;Body;Body;Body;Body	OpenSea	0.494157	0.0290518	5.87906	0.491384	0.0284293	5.78556	0.506863	0.0299309	5.90512	0.512842	0.0275945	5.38071
cg03427232	-0.0225797	0.000355287	0.0443029	SPINK7;LOC102546294	SPINK7;SPINK7;RP11-373N22,3	SPINK7;SPINK7;SPINK7;RP11-373N22,3	chr5	147691936	TSS200;Body	OpenSea	0.303968	0.0344519	11.334	0.3219	0.0349943	10.8712	0.319462	0.0374763	11.7311	0.325922	0.0332364	10.1976
cg06775068	-0.0225701	0.000159781	0.0312928	MIR1269B;ARHGAP44	ARHGAP44;ARHGAP44	ARHGAP44;ARHGAP44	chr17	12821602	TSS1500;Body	OpenSea	0.561867	0.0309723	5.51239	0.558483	0.0303884	5.44124	0.565669	0.0189697	3.35349	0.58358	0.0331163	5.67468
cg16672659	-0.0225688	0.000300196	0.0410149	HNF1B;HNF1B			chr17	36098223	Body;Body	N_Shelf	0.380185	0.0366867	9.64969	0.378326	0.0312358	8.25633	0.374378	0.0388968	10.3897	0.400843	0.031818	7.93776
cg26120596	-0.0225489	1.04994e-05	0.0100586	MACROD2-AS1;MACROD2-AS1;MACROD2-AS1;MACROD2	MACROD2-AS1;MACROD2-AS1	MACROD2-AS1;MACROD2-AS1	chr20	14906383	Body;Body;Body;Body	OpenSea	0.82442	0.0311468	3.77803	0.833438	0.0256043	3.07213	0.830509	0.0201754	2.42928	0.84409	0.0229568	2.71971
cg10610528	-0.0225474	0.000333019	0.0430606	HMGA1;HMGA1;HMGA1;HMGA1;HMGA1;HMGA1	HMGA1;HMGA1;HMGA1;HMGA1;HMGA1	HMGA1;HMGA1;HMGA1;HMGA1;HMGA1	chr6	34206540	5'UTR;5'UTR;5'UTR;5'UTR;5'UTR;TSS200	S_Shore	0.510779	0.0370812	7.25973	0.513257	0.040566	7.90364	0.518439	0.0279429	5.3898	0.532709	0.0279766	5.25176
cg13407558	-0.0225409	0.000169215	0.0321662	RAB11FIP4;RAB11FIP4			chr17	29821502	Body;Body	OpenSea	0.563135	0.035356	6.27842	0.557084	0.0295708	5.30814	0.569064	0.0261714	4.59903	0.583611	0.0303028	5.19229
cg09090223	-0.0225112	1.96908e-05	0.0129252				chr9	92251253		OpenSea	0.790361	0.0291839	3.69248	0.785542	0.0316327	4.02686	0.798265	0.0321408	4.02633	0.81101	0.0251085	3.09595
cg10514863	-0.0225096	0.000407693	0.0465617				chr13	99803115		OpenSea	0.64665	0.0366592	5.6691	0.630913	0.0363071	5.7547	0.648724	0.0215826	3.32693	0.664336	0.0331377	4.98809
cg12957442	-0.0225032	7.83589e-05	0.0235725				chr19	52049989		OpenSea	0.151048	0.0314674	20.8327	0.151534	0.032323	21.3306	0.162869	0.0344845	21.1732	0.175512	0.0318582	18.1516
cg18259348	-0.0224866	0.000220338	0.0359422				chr5	160350644		OpenSea	0.278379	0.0351507	12.6269	0.273724	0.03247	11.8623	0.27304	0.0361325	13.2334	0.297219	0.0299596	10.08
cg21531518	-0.022486	4.44654e-06	0.00662525				chr2	187424886		OpenSea	0.755562	0.0262721	3.47716	0.756312	0.0296588	3.9215	0.753002	0.0270466	3.59184	0.777528	0.0236418	3.04064
cg09122861	-0.0224859	0.000150666	0.0306537	DPF3;DPF3;DPF3;DPF3	DPF3	DPF3;DPF3	chr14	73131572	3'UTR;3'UTR;3'UTR;Body	OpenSea	0.721703	0.0323868	4.48756	0.727981	0.0308641	4.23969	0.717267	0.0332403	4.6343	0.743365	0.0310991	4.18356
cg27498171	-0.0224634	8.44432e-05	0.0242974	FGD4;FGD4;FGD4;FGD4;FGD4	FGD4;FGD4;FGD4	FGD4;FGD4;FGD4;FGD4;FGD4	chr12	32733442	5'UTR;5'UTR;Body;Body;Body	OpenSea	0.678765	0.0312105	4.59813	0.684411	0.0380896	5.5653	0.679389	0.0270465	3.981	0.700122	0.0287442	4.1056
cg16045897	-0.0224359	4.31234e-05	0.0184005	FHOD3			chr18	33880269	Body	S_Shore	0.308618	0.0287235	9.30715	0.323672	0.026347	8.14001	0.333721	0.0317803	9.523	0.327273	0.028313	8.65118
cg17702736	-0.0224332	7.24627e-05	0.0227302	SLC26A8;SLC26A8		SLC26A8	chr6	35941709	Body;Body	OpenSea	0.282293	0.0306304	10.8506	0.29076	0.0327698	11.2704	0.287906	0.0204253	7.09441	0.302748	0.0299539	9.894
cg10928415	-0.0224174	4.04586e-05	0.017867	LOC101929567	AC011747,4	AC011747,4	chr2	8724003	TSS200	Island	0.126311	0.0306748	24.2851	0.123006	0.0270388	21.9817	0.129404	0.0248532	19.2059	0.146455	0.0294428	20.1037
cg13681132	-0.0223986	0.000427152	0.0474288	UEVLD;UEVLD;UEVLD;UEVLD;UEVLD;UEVLD;UEVLD;UEVLD	UEVLD;UEVLD;UEVLD	UEVLD;UEVLD;UEVLD;UEVLD;UEVLD;UEVLD	chr11	18600705	5'UTR;Body;Body;Body;Body;Body;Body;5'UTR	OpenSea	0.559555	0.0348993	6.23698	0.577256	0.0375579	6.50627	0.567177	0.0306615	5.40598	0.576678	0.0361861	6.27493
cg13876553	-0.0223942	0.000216947	0.0356996	DOCK8	DOCK8	DOCK8;DOCK8	chr9	426894	Body	OpenSea	0.555077	0.0356874	6.42927	0.555979	0.0317938	5.71853	0.540548	0.0370718	6.85818	0.572674	0.0311829	5.44515
cg01088352	-0.0223919	0.000269006	0.0393464	MIR153-2;PTPRN2;PTPRN2;PTPRN2;PTPRN2;PTPRN2	MIR153-2	MIR153-2	chr7	157367824	TSS1500;Body;Body;Body;Body;Body	N_Shore	0.235449	0.0319291	13.5609	0.265497	0.0417307	15.718	0.246522	0.0346432	14.0528	0.255611	0.0319395	12.4954
cg01022121	-0.0223826	0.000236748	0.0370245	PLCH2	PLCH2;PLCH2;PLCH2	PLCH2;PLCH2;PLCH2;PLCH2;PLCH2	chr1	2410885	Body	N_Shore	0.225979	0.0343899	15.2182	0.237009	0.0316663	13.3608	0.23066	0.038459	16.6735	0.241763	0.0300624	12.4346
cg16970182	-0.0223718	0.00019383	0.0338679	SOX6;SOX6;SOX6;SOX6	SOX6;SOX6;SOX6;SOX6	SOX6;SOX6;SOX6;SOX6;SOX6;SOX6;SOX6;SOX6	chr11	16368658	Body;Body;5'UTR;5'UTR	OpenSea	0.413615	0.0327643	7.92145	0.414721	0.0348923	8.41344	0.427904	0.0288049	6.73163	0.435793	0.0316517	7.26301
cg05691053	-0.02237	3.81183e-06	0.00606158		RP11-498M15,1	RP11-498M15,1	chr12	72104344		OpenSea	0.290401	0.0263173	9.0624	0.292795	0.0288779	9.86285	0.302165	0.0258481	8.55429	0.308628	0.0244439	7.92016
cg10100036	-0.0223697	3.04911e-07	0.00207201				chr5	15027400		OpenSea	0.760461	0.0227425	2.99062	0.76422	0.0297132	3.88804	0.758565	0.0265433	3.49914	0.775967	0.0219571	2.82964
cg09735657	-0.0223671	0.00011835	0.0280714	FAH	FAH	FAH;FAH;FAH;FAH	chr15	80453046	Body	OpenSea	0.495212	0.0311592	6.2921	0.485655	0.033897	6.97964	0.496962	0.0364183	7.3282	0.513095	0.0287015	5.59379
cg26472239	-0.0223625	3.44948e-05	0.0164857	LOC101929268	RP11-770E5,1;AC026904,1	RP11-770E5,1;AC026904,1	chr8	49549711	Body	OpenSea	0.791488	0.0310387	3.92156	0.781555	0.0253333	3.24139	0.795536	0.0223796	2.81315	0.810783	0.0250661	3.09159
cg10905995	-0.0223401	0.000277794	0.0397698	CMTM2;CMTM2	RP11-403P17,2	RP11-403P17,2	chr16	66614916	Body;Body	S_Shore	0.638792	0.035733	5.59384	0.623781	0.0340663	5.46125	0.647542	0.0287409	4.43846	0.658422	0.0319982	4.85983
cg20241270	-0.0223354	2.71569e-05	0.0148615	SLC6A1	SLC6A1;SLC6A1-AS1;SLC6A1	SLC6A1;SLC6A1-AS1;SLC6A1;SLC6A1	chr3	11058951	Body	Island	0.39281	0.0309584	7.88127	0.397769	0.0249051	6.2612	0.375235	0.0271777	7.24283	0.412436	0.0267729	6.49141
cg22596847	-0.0223311	0.000437785	0.0479257	FRS2;FRS2;FRS2;FRS2;FRS2;FRS2;FRS2;FRS2	FRS2;FRS2;FRS2;FRS2	FRS2;FRS2;FRS2;FRS2;FRS2;FRS2;FRS2;FRS2;FRS2;FRS2	chr12	69923577	5'UTR;5'UTR;5'UTR;5'UTR;5'UTR;5'UTR;5'UTR;5'UTR	OpenSea	0.762609	0.0326932	4.28702	0.7571	0.0335751	4.4347	0.766275	0.0385466	5.03039	0.779537	0.0358481	4.59864
cg12416274	-0.0223246	0.000310317	0.0417043	PLCB4;PLCB4;PLCB4	PLCB4	PLCB4;PLCB4;PLCB4	chr20	9423494	Body;Body;Body	OpenSea	0.380519	0.0294222	7.7321	0.395899	0.0320734	8.1014	0.386865	0.045885	11.8607	0.402123	0.0340472	8.46685
cg25862768	-0.0223083	4.826e-06	0.00692863	C8ORFK29		SLC52A2;GS1-393G12,10;SLC52A2	chr8	145578141	Body	Island	0.15631	0.025803	16.5075	0.163477	0.0207639	12.7014	0.160372	0.0208052	12.9731	0.175638	0.0275516	15.6866
cg19715094	-0.0223033	0.00033912	0.0434376	TMEM25;TMEM25;TMEM25;TMEM25;TMEM25;TMEM25	RP11-770J1,3;RP11-770J1,3;RP11-770J1,3;RP11-770J1,3;TMEM25;RP11-770J1,3;TMEM25	RP11-770J1,3;RP11-770J1,3;RP11-770J1,3;RP11-770J1,3;TMEM25;TMEM25;TMEM25;TMEM25;TMEM25;TMEM25;TMEM25;TMEM25;TMEM25;TMEM25;TMEM25;TMEM25;RP11-770J1,3;TMEM25;TMEM25;TMEM25;TMEM25;TMEM25;TMEM25;TMEM25	chr11	118402540	Body;Body;Body;Body;Body;Body	S_Shore	0.498353	0.0350237	7.02789	0.496622	0.0307371	6.18924	0.503029	0.0347474	6.90764	0.518514	0.033025	6.36915
cg08866794	-0.0222952	0.000101454	0.0263415	C6orf132			chr6	42104596	Body	OpenSea	0.693155	0.0317955	4.58706	0.687055	0.0376146	5.47475	0.690415	0.0342974	4.96764	0.716616	0.0262283	3.66001
cg09529310	-0.0222781	7.14392e-05	0.0226292	FRMD6;FRMD6-AS2	FRMD6;FRMD6-AS2	FRMD6;FRMD6;FRMD6-AS2	chr14	51955743	TSS200;Body	OpenSea	0.524199	0.0326918	6.23652	0.526037	0.0314282	5.97452	0.529936	0.0263843	4.97878	0.545892	0.0253909	4.65127
cg23151674	-0.0222634	0.00033612	0.0432026				chr11	94768438		N_Shelf	0.777707	0.0329716	4.23959	0.787219	0.0297108	3.77415	0.802683	0.0362068	4.51073	0.798024	0.0327367	4.10222
cg27088159	-0.0222611	5.25901e-05	0.0197503		RN5S74;MDM4	RN5S74;MDM4	chr1	204531826		OpenSea	0.497866	0.0309773	6.22203	0.501683	0.0248668	4.95667	0.503307	0.0334822	6.65243	0.518291	0.0267275	5.15684
cg09061684	-0.022255	2.46405e-05	0.0142893		AC011747,4	AC011747,4	chr2	8724011		Island	0.179115	0.0261152	14.5802	0.176663	0.0277411	15.7029	0.185264	0.0213369	11.517	0.198775	0.0288581	14.518
cg18040901	-0.0222466	0.000128996	0.0290991	HOTAIR	HOTAIR	HOTAIR	chr12	54357530	Body	N_Shelf	0.150467	0.0347765	23.1124	0.153549	0.0338955	22.0748	0.144587	0.0285529	19.7479	0.169258	0.0320927	18.9608
cg26741638	-0.0222424	0.000218793	0.0358611				chr5	172965817		OpenSea	0.568921	0.0336937	5.92239	0.566582	0.0403892	7.12857	0.569477	0.0322203	5.65788	0.588396	0.0299598	5.09177
cg14393693	-0.0222034	0.000409392	0.0466211	PDE10A;PDE10A	PDE10A	PDE10A	chr6	166045279	Body;5'UTR	OpenSea	0.62314	0.032988	5.29384	0.623937	0.0319591	5.12216	0.640918	0.0259181	4.0439	0.64209	0.0354929	5.52772
cg18487029	-0.0221982	5.29e-05	0.0198195	CHN2;CHN2;CHN2;CHN2;CHN2		CHN2;CHN2;CHN2;CHN2;CHN2;CHN2	chr7	29385855	Body;5'UTR;Body;Body;Body	OpenSea	0.412275	0.0284241	6.89446	0.415057	0.0274173	6.60568	0.423612	0.0373649	8.82054	0.434742	0.0277538	6.38396
cg09379935	-0.0221875	0.000302788	0.041218	P2RY6;P2RY6	P2RY6;P2RY6;P2RY6;P2RY6	P2RY6;P2RY6;P2RY6;P2RY6	chr11	72974155	TSS1500;TSS1500	N_Shore	0.350873	0.0332538	9.47746	0.352485	0.0363692	10.3179	0.359344	0.037857	10.535	0.371188	0.0307644	8.2881
cg10904471	-0.022185	3.35851e-05	0.0162711	MAN1A1			chr6	119580449	Body	OpenSea	0.370667	0.028788	7.76653	0.377263	0.0320309	8.49034	0.369353	0.0284578	7.70476	0.392448	0.0257261	6.55529
cg01329537	-0.0221788	4.14828e-05	0.0180765	MACROD2	MACROD2	MACROD2;MACROD2;MACROD2	chr20	14810834	Body	OpenSea	0.678705	0.0316745	4.6669	0.690609	0.0396691	5.74407	0.691544	0.0159633	2.30835	0.699106	0.0263543	3.76971
cg15465051	-0.0221762	0.000193406	0.0338438		PVRL3-AS1;PVRL3-AS1	PVRL3-AS1;PVRL3-AS1	chr3	110627980		OpenSea	0.632825	0.0318462	5.03239	0.615475	0.0302862	4.92079	0.627944	0.0347935	5.54086	0.655108	0.0319338	4.87458
cg02672936	-0.0221602	0.00044355	0.0482297	ST3GAL2	ST3GAL2;ST3GAL2;RP11-529K1,4	ST3GAL2;ST3GAL2;RP11-529K1,4	chr16	70414816	3'UTR	Island	0.286702	0.0365301	12.7415	0.297094	0.0384091	12.9283	0.30212	0.0426542	14.1183	0.305313	0.0295387	9.6749
cg09046419	-0.0221595	2.27306e-05	0.0137085	PIK3R6;PIK3R6;PIK3R6	PIK3R6	PIK3R6;PIK3R6;PIK3R6	chr17	8738610	Body;Body;Body	OpenSea	0.394083	0.0295629	7.5017	0.391147	0.019557	4.9999	0.399139	0.0270798	6.78454	0.414732	0.0252596	6.09058
cg09016742	-0.0221579	0.000171594	0.0323412	LOC643733;LOC643733		RP11-693N9,2;RP11-693N9,2;RP11-693N9,2;RP11-693N9,2;RP11-693N9,2;RP11-693N9,2;RP11-693N9,2	chr11	104789920	TSS1500;TSS1500	OpenSea	0.784165	0.0290019	3.69844	0.77685	0.0333796	4.29679	0.809561	0.0333015	4.11353	0.806438	0.0321005	3.98053
cg27131563	-0.0221359	0.000229415	0.0364845				chr8	67434522		OpenSea	0.579844	0.0343786	5.92894	0.573432	0.0374823	6.53648	0.580253	0.0294147	5.06929	0.599608	0.0284544	4.74549
cg01763030	-0.0221286	8.20784e-05	0.0240199		AC124944,3;AC124944,3;TNK2	AC124944,3;AC124944,3;TNK2	chr3	195639094		S_Shelf	0.50937	0.0322615	6.3336	0.508607	0.0313395	6.16184	0.519507	0.0263661	5.07521	0.530049	0.0276496	5.21641
cg00872414	-0.0221239	0.000232455	0.0367113	KLHL29		KLHL29;KLHL29	chr2	23913322	Body	Island	0.56482	0.031595	5.59383	0.566833	0.0302107	5.32973	0.569929	0.0319397	5.60416	0.587953	0.0307662	5.23276
cg03902135	-0.0221125	0.000477493	0.0498458	FBLN2;FBLN2;FBLN2		FBLN2	chr3	13672669	Body;Body;Body	OpenSea	0.7336	0.0303667	4.13941	0.740867	0.0369309	4.98483	0.7524	0.0355376	4.72324	0.755508	0.0357001	4.72531
cg04998379	-0.0221078	6.49569e-05	0.0216593		RP11-184M15,1	RP11-184M15,1	chr4	129491708		OpenSea	0.300793	0.0341662	11.3587	0.299243	0.0306265	10.2346	0.298247	0.0332833	11.1596	0.320212	0.0289906	9.05356
cg22530701	-0.0220972	5.05787e-05	0.0194208	LOC101928794;MAST4;MAST4;MAST4;MAST4;MAST4	MAST4;MAST4;MAST4-AS1	MAST4;MAST4;MAST4;MAST4;MAST4-AS1	chr5	66299825	Body;TSS1500;TSS1500;Body;Body;Body	Island	0.0854926	0.0223163	26.1031	0.0891501	0.0270775	30.3729	0.100807	0.0339178	33.6464	0.113669	0.0380956	33.5144
cg20626045	-0.0220971	0.000163299	0.0316093	RASSF4	RASSF4	RASSF4;RASSF4;RASSF4;RASSF4;RASSF4;RASSF4;RASSF4	chr10	45477672	Body	OpenSea	0.693571	0.0328237	4.73257	0.694765	0.0471741	6.78993	0.703772	0.0316826	4.50183	0.711743	0.0267382	3.75672
cg07322667	-0.0220719	0.000118956	0.0281505				chr8	104349038		OpenSea	0.516976	0.0331347	6.40934	0.52325	0.0313868	5.99842	0.531135	0.02875	5.41294	0.540589	0.0262819	4.86171
cg25432317	-0.0220668	2.84089e-05	0.0151916	ALDH8A1;ALDH8A1;ALDH8A1		ALDH8A1	chr6	135239889	Body;Body;Body	OpenSea	0.260039	0.0264919	10.1877	0.262171	0.0342141	13.0503	0.268674	0.0264986	9.86272	0.2831	0.0277427	9.79964
cg00822797	-0.0220652	0.000306461	0.0414951				chr12	52558844		OpenSea	0.617703	0.0344321	5.57422	0.616939	0.0363463	5.89138	0.612267	0.0252059	4.11681	0.636497	0.0299052	4.6984
cg25895878	-0.0220567	1.81237e-07	0.00166699	FAM207A	FAM207A	FAM207A	chr21	46377070	Body	N_Shore	0.740298	0.0234451	3.16698	0.723701	0.0274802	3.79717	0.737293	0.0179395	2.43316	0.761728	0.0192571	2.52808
cg17074849	-0.0220441	1.53851e-05	0.011631	CACNA2D3;CACNA2D3-AS1;CACNA2D3	CACNA2D3;CACNA2D3-AS1	CACNA2D3;CACNA2D3-AS1;CACNA2D3	chr3	54925362	ExonBnd;Body;Body	OpenSea	0.157904	0.0259144	16.4115	0.157296	0.026142	16.6197	0.160691	0.0354727	22.0751	0.176208	0.0264825	15.0291
cg12131063	-0.0220271	4.97921e-05	0.0193524	GALNT2;GALNT2	GALNT2	GALNT2;GALNT2	chr1	230260177	Body;Body	OpenSea	0.843428	0.0316499	3.75253	0.837924	0.0337034	4.02225	0.82743	0.0333036	4.02495	0.865978	0.0252869	2.92004
cg05833106	-0.0220205	1.94648e-05	0.0128703	CTNND2;CTNND2;CTNND2	CTNND2	CTNND2;CTNND2;CTNND2	chr5	11725221	Body;Body;5'UTR	OpenSea	0.175485	0.027796	15.8395	0.172498	0.0216432	12.5469	0.184149	0.0355255	19.2917	0.195501	0.0265859	13.5989
cg15170715	-0.0220193	0.000186913	0.0333662	EMILIN1;KHK;KHK	KHK;KHK;KHK	KHK;KHK;KHK;KHK	chr2	27308877	Body;TSS1500;TSS1500	Island	0.218337	0.0349313	15.9988	0.229414	0.0318372	13.8776	0.208887	0.0383371	18.353	0.236809	0.028261	11.934
cg20231639	-0.0220108	0.000289484	0.0404098	STX8;STX8	STX8	STX8;STX8;STX8	chr17	9375626	Body;Body	OpenSea	0.471792	0.0346111	7.3361	0.475424	0.0378988	7.97159	0.481165	0.0229606	4.77189	0.489231	0.0307333	6.28197
cg05761650	-0.0219798	2.44581e-05	0.0142505	DOCK7;DOCK7;DOCK7;DOCK7;DOCK7			chr1	63087608	Body;Body;Body;Body;Body	OpenSea	0.79745	0.0294226	3.68959	0.789581	0.0261362	3.31014	0.801717	0.0283035	3.53036	0.814731	0.0256448	3.14764
cg18069290	-0.0219791	0.000353047	0.0441763	SLC26A10	SLC26A10	SLC26A10;SLC26A10;SLC26A10;SLC26A10;SLC26A10	chr12	58013539	TSS200	Island	0.330636	0.0400246	12.1054	0.329304	0.037185	11.292	0.342586	0.0437247	12.7631	0.346902	0.0238608	6.87826
cg06180683	-0.0219788	5.19476e-05	0.0196361				chr14	65626566		OpenSea	0.526389	0.0262433	4.98554	0.524356	0.0217557	4.14903	0.538944	0.0344005	6.38294	0.54829	0.0298921	5.45187
cg16350142	-0.0219721	4.02904e-05	0.0178279		AC004240,2	AC004240,2	chr7	117328452		OpenSea	0.677382	0.0310048	4.57715	0.675502	0.0324462	4.80328	0.68689	0.0190552	2.77413	0.699303	0.0262704	3.75665
cg01828513	-0.0219667	5.97673e-06	0.00765141				chr2	72152474		OpenSea	0.39917	0.0243804	6.10779	0.405395	0.0327344	8.07469	0.394443	0.0306873	7.7799	0.418454	0.0266439	6.36723
cg04236786	-0.0219641	3.31676e-06	0.00582895	ANK1;ANK1;ANK1;ANK1;ANK1			chr8	41580903	Body;Body;Body;Body;Body	N_Shelf	0.684705	0.024163	3.52896	0.689845	0.0215049	3.11736	0.688292	0.0295551	4.29398	0.703606	0.0238645	3.39174
cg16486109	-0.0219604	0.000201305	0.0345264	IRF7;IRF7;IRF7	IRF7	IRF7;IRF7;IRF7;IRF7;IRF7;IRF7;IRF7	chr11	613632	Body;Body;Body	N_Shore	0.273722	0.0307565	11.2364	0.283157	0.0321238	11.3449	0.29194	0.0395819	13.5582	0.295018	0.0305614	10.3592
cg16228365	-0.0219555	7.6088e-05	0.0232603				chr17	38738720		OpenSea	0.155981	0.030359	19.4633	0.168118	0.0309459	18.4072	0.168877	0.0406227	24.0545	0.170305	0.0291544	17.119
cg02166787	-0.0219518	0.000106638	0.0267805	MFSD5	MFSD5;MFSD5;MFSD5	MFSD5;MFSD5;MFSD5	chr12	53644313	TSS1500	N_Shore	0.727877	0.0315512	4.33469	0.736562	0.0345155	4.68602	0.734508	0.0344373	4.68848	0.747232	0.0304958	4.08116
cg09888049	-0.0219426	0.000371787	0.045097	RASA3			chr13	114848083	Body	N_Shore	0.300515	0.0327632	10.9024	0.282998	0.0306544	10.832	0.291559	0.0296074	10.1548	0.322813	0.0332978	10.3149
cg04982692	-0.0219231	2.69539e-08	0.000659189	MECOM;MECOM	MECOM	MECOM	chr3	169215834	5'UTR;Body	OpenSea	0.87092	0.0213902	2.45605	0.862787	0.0271805	3.15031	0.885069	0.0201793	2.27997	0.889031	0.0193775	2.17962
cg11171825	-0.0219066	4.05349e-05	0.0178809	PEX6			chr6	42939029	Body	OpenSea	0.309965	0.0271134	8.74723	0.314253	0.0338669	10.777	0.316061	0.0309473	9.79154	0.330594	0.0280964	8.49877
cg02775867	-0.0218843	0.000264225	0.0390084				chr20	45438576		N_Shore	0.2856	0.0337611	11.8211	0.291114	0.0275722	9.4713	0.292622	0.0361429	12.3514	0.304912	0.0293342	9.62056
cg07250516	-0.0218829	0.000464542	0.049233				chr18	52275086		OpenSea	0.200943	0.035795	17.8135	0.202841	0.0402531	19.8447	0.201313	0.0482666	23.9759	0.22182	0.0312287	14.0784
cg08339787	-0.0218823	0.000413573	0.0468111	ARL14	ARL14	ARL14	chr3	160394740	TSS1500	OpenSea	0.693757	0.0324698	4.68028	0.692888	0.0412226	5.9494	0.701946	0.038883	5.53932	0.714812	0.0306308	4.28515
cg21284698	-0.0218746	1.44992e-05	0.0113879	ARHGEF26;ARHGEF26;ARHGEF26			chr3	153844658	Body;Body;Body	OpenSea	0.766899	0.0287583	3.74995	0.76809	0.0234011	3.04666	0.770045	0.0272107	3.53365	0.786648	0.0250369	3.18273
cg25013837	-0.021843	0.000159286	0.0312765	ANKRD23	ANKRD23	ANKRD39;ANKRD23;ANKRD23;ANKRD23	chr2	97508442	Body	S_Shelf	0.42202	0.0331852	7.86341	0.419027	0.0300822	7.17906	0.435184	0.0276471	6.35297	0.442656	0.0297819	6.728
cg20119532	-0.0218346	0.000455272	0.0488787	C20orf54	SLC52A3	SLC52A3;SLC52A3	chr20	749581	TSS1500	OpenSea	0.281855	0.0338559	12.0118	0.281638	0.0342286	12.1534	0.271814	0.0456515	16.7951	0.300559	0.030469	10.1374
cg18111764	-0.0218146	0.000317309	0.0421135	LOC100506175;FAM65C;FAM65C	RP4-530I15,6;FAM65C	RP4-530I15,6;FAM65C	chr20	49261887	TSS200;Body;Body	OpenSea	0.307975	0.0298481	9.69173	0.310228	0.0363171	11.7066	0.312574	0.0258456	8.26862	0.329554	0.0351555	10.6676
cg04221848	-0.0218005	9.21493e-05	0.02543	MIR7853;NCKAP5;NCKAP5	U6;NCKAP5	U6;NCKAP5	chr2	134091027	Body;Body;Body	OpenSea	0.658378	0.0330759	5.02385	0.665699	0.0287497	4.31873	0.663557	0.0267002	4.02381	0.679442	0.0263869	3.88361
cg20518882	-0.0217968	0.000273409	0.0395959	SLC20A2;SLC20A2;SLC20A2		SLC20A2	chr8	42326489	Body;Body;Body	OpenSea	0.361454	0.0337705	9.34295	0.360235	0.0280047	7.77402	0.35807	0.0330957	9.2428	0.382151	0.0294277	7.70053
cg25934581	-0.0217884	0.000454555	0.0488313	PGM2	PGM2;PGM2	PGM2;PGM2	chr4	37832541	Body	S_Shelf	0.63483	0.033688	5.30662	0.63725	0.0385559	6.05036	0.645279	0.0286424	4.43877	0.654415	0.0307976	4.70612
cg25445465	-0.0217865	7.34187e-05	0.0228581				chr12	89338212		OpenSea	0.571388	0.0272005	4.76042	0.594534	0.0285635	4.80435	0.59055	0.0373485	6.32436	0.589822	0.0300879	5.10117
cg23517743	-0.0217798	8.1831e-05	0.0239723	LRRFIP1;LRRFIP1;LRRFIP1;LRRFIP1;LRRFIP1		LRRFIP1;LRRFIP1;LRRFIP1	chr2	238623585	Body;Body;Body;Body;Body	OpenSea	0.246559	0.0295685	11.9925	0.260545	0.0287024	11.0163	0.258289	0.0371878	14.3977	0.265395	0.0269658	10.1607
cg26064142	-0.0217738	0.0003419	0.0436439			GRIA1	chr5	152867989		OpenSea	0.766944	0.0329163	4.29188	0.773259	0.0432369	5.59152	0.771231	0.0440578	5.71266	0.786221	0.0250973	3.19214
cg26490695	-0.0217686	5.70431e-05	0.0204503			TLR1	chr4	38822247		OpenSea	0.443257	0.0281931	6.36044	0.457625	0.0309487	6.7629	0.454571	0.0352103	7.74582	0.457776	0.0282121	6.16286
cg13592570	-0.0217677	7.91332e-05	0.0236509	KSR1	KSR1	KSR1	chr17	25832531	5'UTR	OpenSea	0.528346	0.0317663	6.01239	0.517548	0.0329543	6.36739	0.525597	0.0230572	4.38687	0.5512	0.0245843	4.46013
cg09867208	-0.0217624	0.000192013	0.0337421	PRDM16;PRDM16	PRDM16;PRDM16;PRDM16	PRDM16;PRDM16;PRDM16	chr1	3351390	3'UTR;3'UTR	Island	0.355682	0.0285389	8.02371	0.36147	0.0333764	9.23354	0.357371	0.0387699	10.8487	0.377497	0.0321621	8.51982
cg12658792	-0.0217621	0.000377724	0.0453365	PSG10	PSG1	PSG1	chr19	43360229	TSS1500	OpenSea	0.576866	0.031513	5.46279	0.587845	0.0312398	5.3143	0.567524	0.0284799	5.01827	0.594736	0.033851	5.69176
cg01745411	-0.0217552	0.000293557	0.0406242				chr5	142837306		OpenSea	0.334059	0.0353912	10.5943	0.342684	0.0369634	10.7864	0.340971	0.0340648	9.99052	0.351205	0.0282436	8.04191
cg23724384	-0.0217358	0.000161148	0.0313642				chr7	121806742		OpenSea	0.173276	0.0327094	18.877	0.17968	0.0206243	11.4784	0.183846	0.0426014	23.1723	0.193167	0.0298487	15.4523
cg06271767	-0.0217352	0.000236055	0.0369902				chr1	31313665		OpenSea	0.617576	0.0343812	5.56712	0.610204	0.0375549	6.15448	0.625732	0.0320974	5.12957	0.640048	0.0268893	4.20113
cg07399807	-0.0217351	1.17528e-05	0.0105524	ACOXL			chr2	111628239	Body	OpenSea	0.653537	0.0248143	3.79693	0.653721	0.0190755	2.91799	0.656349	0.0215442	3.28243	0.672208	0.028086	4.17817
cg05824594	-0.0217122	0.000120058	0.0282528	CACNA1C;CACNA1C;CACNA1C;CACNA1C;CACNA1C;CACNA1C;CACNA1C;CACNA1C;CACNA1C;CACNA1C;CACNA1C;CACNA1C;CACNA1C;CACNA1C;CACNA1C;CACNA1C;CACNA1C;CACNA1C;CACNA1C;CACNA1C;CACNA1C;CACNA1C;CACNA1C			chr12	2734503	Body;Body;Body;Body;Body;Body;Body;Body;Body;Body;Body;Body;Body;Body;Body;Body;Body;Body;Body;Body;Body;Body;Body	OpenSea	0.313051	0.0312115	9.97009	0.325725	0.0246612	7.57116	0.329927	0.0343914	10.4239	0.330552	0.0278799	8.43434
cg22933391	-0.0216846	0.000131144	0.0292926				chr8	8109054		OpenSea	0.725693	0.0294971	4.06468	0.722602	0.0399184	5.52426	0.722696	0.0325137	4.49894	0.745527	0.0277129	3.71723
cg19435720	-0.0216805	1.76147e-06	0.00435291	MAGI2	MAGI2	MAGI2	chr7	78236584	Body	OpenSea	0.203252	0.0224696	11.055	0.211469	0.0271362	12.8323	0.216052	0.0265355	12.282	0.223855	0.0242427	10.8297
cg24367777	-0.0216625	0.000104119	0.0265513		RP11-799O21,1	RP11-799O21,1	chr10	6828769		OpenSea	0.147859	0.0287085	19.4162	0.1423	0.0289949	20.3759	0.169344	0.0464002	27.4	0.164556	0.0314538	19.1143
cg06732228	-0.02165	0.000105594	0.0266784	LTBP4;LTBP4;LTBP4	LTBP4;LTBP4	LTBP4;LTBP4	chr19	41119353	Body;Body;Body	Island	0.221702	0.0327008	14.7499	0.226981	0.0241492	10.6393	0.211008	0.0309774	14.6806	0.238862	0.0280872	11.7587
cg15774065	-0.0216439	1.90073e-06	0.00455425	FSCN2;FSCN2	FSCN2;FSCN2	FSCN2;FSCN2	chr17	79495320	TSS200;TSS200	Island	0.215119	0.0232543	10.81	0.223267	0.0249898	11.1928	0.225172	0.0350361	15.5597	0.233465	0.0219102	9.38478
cg06711110	-0.0216192	0.000369855	0.0450554	TMEM97	TMEM97;TMEM97	TMEM97;TMEM97	chr17	26645523	TSS1500	Island	0.0634035	0.0150657	23.7616	0.0764217	0.0412941	54.0346	0.0809901	0.0368208	45.4633	0.0873522	0.0456092	52.213
cg11441693	-0.0216145	0.000132765	0.0293448	SAMD14	SAMD14	SAMD14;SAMD14;SAMD14	chr17	48194635	Body	Island	0.265139	0.031982	12.0624	0.271155	0.0328085	12.0995	0.279727	0.0368116	13.1598	0.284722	0.0270778	9.51025
cg18672716	-0.0216118	0.00036141	0.0446095				chr2	193256		OpenSea	0.252551	0.0340019	13.4634	0.259438	0.0396844	15.2963	0.270828	0.0402024	14.8443	0.267896	0.03033	11.3216
cg20851540	-0.0216069	0.000206683	0.0348677	TRIM34;TRIM34;TRIM6-TRIM34	AC015691,13;TRIM34;TRIM34;HBG2	AC015691,13;TRIM34;TRIM34;HBG2	chr11	5647018	5'UTR;5'UTR;Body	OpenSea	0.295934	0.0318418	10.7598	0.295879	0.0201391	6.80654	0.313955	0.0428456	13.647	0.314345	0.0307733	9.78968
cg13775996	-0.0215898	0.000268986	0.0393464	KCNT1		KCNT1	chr9	138678454	Body	Island	0.431738	0.0337459	7.8163	0.458464	0.0355514	7.75447	0.446366	0.0312003	6.98985	0.448812	0.0277802	6.18972
cg23686030	-0.0215897	4.54587e-05	0.0187511				chr11	85555920		OpenSea	0.412989	0.0238093	5.76512	0.414696	0.0365511	8.81394	0.412069	0.0267693	6.49633	0.433619	0.0292551	6.74673
cg05951089	-0.0215824	1.1606e-05	0.0105125	IL34;IL34	IL34	IL34;IL34	chr16	70642595	5'UTR;5'UTR	OpenSea	0.582807	0.0260336	4.46693	0.569406	0.0220549	3.87332	0.583688	0.0240351	4.11779	0.602393	0.0265259	4.40342
cg23371476	-0.021567	0.000396352	0.0461724				chr2	105877824		OpenSea	0.741248	0.0358375	4.83474	0.740124	0.0392298	5.30044	0.74699	0.0303416	4.06184	0.763685	0.0271102	3.54992
cg23356876	-0.0215615	0.000433013	0.047705	RASAL2;RASAL2			chr1	178403869	Body;Body	OpenSea	0.540902	0.0313539	5.7966	0.515526	0.0428577	8.3134	0.525679	0.0342173	6.50917	0.560751	0.0300546	5.3597
cg01606801	-0.0215567	0.000456241	0.0488896	ASTN2;ASTN2;ASTN2;ASTN2;ASTN2-AS1;ASTN2	RP11-264C15,2	RP11-264C15,2	chr9	119311706	Body;Body;Body;Body;Body;Body	OpenSea	0.393913	0.0335301	8.51206	0.39223	0.0308453	7.86407	0.396794	0.041617	10.4883	0.414732	0.0359831	8.67623
cg04079760	-0.0215552	0.000366471	0.0448918	ESRP2		ESRP2;ESRP2;ESRP2;ESRP2;ESRP2;ESRP2	chr16	68269694	Body	Island	0.150364	0.0324443	21.5771	0.148001	0.0312843	21.1379	0.140977	0.0257794	18.2862	0.169121	0.0338288	20.0027
cg08777095	-0.0215387	1.67985e-05	0.0120955	CD8B;CD8B;CD8B			chr2	87052406	Body;Body;Body	OpenSea	0.796252	0.0284954	3.5787	0.809788	0.0300309	3.70849	0.805903	0.0168587	2.0919	0.813874	0.0238188	2.9266
cg02003150	-0.0215358	8.70457e-06	0.00925568				chr12	96027192		OpenSea	0.26837	0.0245982	9.16579	0.269067	0.0309864	11.5162	0.276549	0.0335017	12.1142	0.285693	0.0251503	8.80326
cg02380751	-0.0215281	0.000367251	0.0449285				chr1	108087122		OpenSea	0.327573	0.0350704	10.7061	0.346292	0.0302936	8.748	0.339191	0.0389959	11.4967	0.342399	0.0295288	8.62409
cg21895280	-0.0215275	0.000296411	0.040769		RP11-59H1,3	RP11-59H1,3;RP11-59H1,3	chr12	12957749		OpenSea	0.516826	0.0317977	6.15249	0.519236	0.0333616	6.42515	0.529724	0.0372641	7.03462	0.535757	0.0301875	5.63455
cg25602520	-0.0215175	0.000253606	0.0382682	NTM		NTM;NTM	chr11	131278641	Body	OpenSea	0.300491	0.0329359	10.9607	0.302126	0.0337616	11.1747	0.295168	0.0296189	10.0346	0.315531	0.030376	9.62695
cg00546448	-0.0215127	9.43202e-05	0.025642	MGC23284;SNAI3	SNAI3;RP5-1142A6,3	SNAI3;RP5-1142A6,3	chr16	88744681	Body;3'UTR	N_Shelf	0.371059	0.0319148	8.601	0.390582	0.0274796	7.03555	0.385909	0.0260277	6.7445	0.390609	0.0269226	6.89247
cg13777004	-0.0214943	0.00028041	0.0398941	NCKAP5;NCKAP5	NCKAP5;NCKAP5	NCKAP5;NCKAP5	chr2	134290750	5'UTR;5'UTR	OpenSea	0.673238	0.0343236	5.09829	0.674817	0.031095	4.60792	0.667099	0.0326244	4.89049	0.694677	0.0273009	3.93002
cg04404772	-0.0214847	0.000283474	0.0401134	PPP5C			chr19	46876609	Body	OpenSea	0.333751	0.0296559	8.88564	0.343676	0.0198925	5.78816	0.340138	0.0387505	11.3926	0.353181	0.0323278	9.15332
cg24196566	-0.0214739	0.000182543	0.0330436	CRYBG3	CRYBG3	CRYBG3	chr3	97596840	1stExon	OpenSea	0.645303	0.0288813	4.47562	0.645551	0.0307514	4.76359	0.650411	0.0398528	6.12732	0.66792	0.0302223	4.52483
cg03344309	-0.0214695	0.000407891	0.0465768				chr16	84281611		OpenSea	0.630455	0.0330153	5.23674	0.644202	0.0274575	4.26224	0.649574	0.0244208	3.75951	0.651348	0.0322933	4.95791
cg02676380	-0.0214571	0.000367318	0.0449285	PP12613;TMEM155	TMEM155;AC079341,1;TMEM155;TMEM155	TMEM155;TMEM155;AC079341,1;TMEM155;TMEM155;TMEM155;TMEM155;TMEM155;TMEM155	chr4	122685587	TSS200;5'UTR	N_Shore	0.136801	0.0291553	21.3123	0.141541	0.0394723	27.8875	0.133934	0.0221652	16.5493	0.158895	0.0347003	21.8386
cg10589216	-0.0214548	2.20962e-05	0.0134838				chr6	53498657		OpenSea	0.278074	0.0257898	9.27443	0.268318	0.0429075	15.9913	0.284222	0.0207271	7.29258	0.298957	0.0235812	7.88783
cg14908861	-0.0214314	0.0001987	0.0342964		AC099344,2	AC099344,2	chr2	11503332		OpenSea	0.831148	0.0335553	4.03722	0.828053	0.0255748	3.08854	0.846416	0.0282244	3.33457	0.852686	0.0246381	2.88947
cg02000211	-0.021421	4.7958e-05	0.0190709	S1PR3;C9orf47;C9orf47;C9orf47;C9orf47	S1PR3;C9orf47;C9orf47;C9orf47;C9orf47;C9orf47;C9orf47	S1PR3;C9orf47;C9orf47;C9orf47;C9orf47;C9orf47;C9orf47	chr9	91605865	TSS1500;5'UTR;5'UTR;1stExon;1stExon	Island	0.209961	0.0296143	14.1047	0.222545	0.0284647	12.7905	0.204249	0.0297471	14.5642	0.224914	0.0267216	11.8808
cg13263767	-0.0214072	0.000278902	0.0398293	EPHA6			chr3	96951421	Body	OpenSea	0.419772	0.0324327	7.72627	0.420986	0.0349985	8.31347	0.430125	0.0312304	7.26076	0.438425	0.0280022	6.38701
cg27116543	-0.0213986	0.00036168	0.044623		SYT12	SYT12	chr11	66773995		OpenSea	0.25903	0.0267778	10.3377	0.263586	0.0278562	10.5682	0.261591	0.0368348	14.0811	0.278756	0.0373432	13.3964
cg02700359	-0.0213927	0.000452584	0.0487155	C21orf91-OT1;C21orf91-OT1	C21orf91-OT1	C21orf91-OT1;C21orf91-OT1	chr21	19153027	Body;Body	OpenSea	0.314684	0.0353658	11.2385	0.322433	0.03326	10.3153	0.320539	0.0393331	12.2709	0.333742	0.0299032	8.95998
cg03577871	-0.0213845	0.000287175	0.0403379	PBX1;PBX1;PBX1	PBX1;PBX1;PBX1	PBX1;PBX1;PBX1;PBX1;PBX1;PBX1	chr1	164618382	Body;Body;Body	OpenSea	0.588895	0.0323867	5.49957	0.59485	0.0421036	7.07802	0.601993	0.0268316	4.45713	0.609961	0.0304311	4.98902
cg08022012	-0.0213754	0.000244516	0.0375663	KCNT1		KCNT1	chr9	138678461	Body	Island	0.524422	0.0312771	5.96412	0.545769	0.0345586	6.3321	0.524371	0.0335628	6.40059	0.541273	0.0285133	5.26782
cg00510842	-0.021368	0.000154381	0.0308949		Y_RNA	Y_RNA	chr12	8744022		OpenSea	0.201521	0.0347785	17.258	0.211993	0.0354684	16.731	0.209806	0.0363703	17.3352	0.218743	0.0253152	11.5731
cg06136878	-0.0213568	6.35147e-09	0.000321761	FAM132A	FAM132A	FAM132A	chr1	1182228	TSS200	Island	0.0577026	0.0119131	20.6457	0.0617415	0.0216591	35.0803	0.0612319	0.0119541	19.5227	0.0786496	0.0247268	31.4392
cg17060162	-0.0213548	0.000213436	0.0354094				chr10	26696470		OpenSea	0.547594	0.0340273	6.21398	0.542042	0.0347378	6.4087	0.54726	0.0241387	4.41083	0.563871	0.0270828	4.80301
cg03372779	-0.0213504	8.27505e-05	0.0241068	NPW;NPW	NPW;NPW;NPW;NPW	NPW;NPW;NPW;NPW	chr16	2069785	1stExon;5'UTR	Island	0.110313	0.0274608	24.8935	0.121796	0.0334214	27.4405	0.102642	0.01903	18.5401	0.127144	0.0306913	24.1391
cg15747177	-0.0213342	0.000178746	0.0327885	SQSTM1;SQSTM1;SQSTM1	SQSTM1;SQSTM1;SQSTM1;SQSTM1;SQSTM1	SQSTM1;SQSTM1;SQSTM1;SQSTM1;SQSTM1;SQSTM1;SQSTM1;SQSTM1;SQSTM1;SQSTM1	chr5	179246794	TSS1500;5'UTR;5'UTR	N_Shore	0.335713	0.0305841	9.11018	0.34485	0.0339762	9.85245	0.323285	0.0345467	10.6862	0.351724	0.0300967	8.55691
cg02893429	-0.0213275	0.00026759	0.039307	C2orf58	CYP1B1-AS1	CYP1B1-AS1	chr2	38404263	Body	OpenSea	0.715303	0.0325649	4.5526	0.713269	0.0244846	3.43273	0.708056	0.0308623	4.35873	0.731472	0.0303457	4.14858
cg23933011	-0.021303	9.28533e-05	0.0255151				chr4	113134394		OpenSea	0.598427	0.0284189	4.74893	0.59917	0.0386242	6.44628	0.597939	0.0314328	5.25686	0.615777	0.0269427	4.3754
cg18612955	-0.0213028	9.51375e-05	0.02574	KCNMA1;KCNMA1;KCNMA1;KCNMA1;KCNMA1;KCNMA1			chr10	79261281	Body;Body;Body;Body;Body;Body	OpenSea	0.617119	0.034159	5.53523	0.605898	0.0386276	6.37527	0.617964	0.0357505	5.78521	0.634529	0.0232461	3.66352
cg10581625	-0.0212806	0.00014603	0.0302728	LAMC2;LAMC2	LAMC2	LAMC2	chr1	183208626	Body;Body	OpenSea	0.420428	0.0304946	7.25323	0.417243	0.0339603	8.13921	0.42512	0.0263333	6.19432	0.438734	0.0296361	6.75492
cg07204658	-0.0212578	0.000420416	0.0470949	ATP1A4		ATP1A4	chr1	160139687	Body	OpenSea	0.811714	0.0365757	4.50599	0.804722	0.0347285	4.31558	0.815662	0.0285031	3.49448	0.830803	0.0248768	2.99431
cg18727107	-0.0212322	1.93018e-05	0.012819	KIAA1211	U6;KIAA1211;KIAA1211;KIAA1211	U6;KIAA1211;KIAA1211;KIAA1211;KIAA1211	chr4	57154924	5'UTR	OpenSea	0.541288	0.0272284	5.0303	0.540086	0.0230633	4.27031	0.543296	0.0265926	4.89467	0.559469	0.0236517	4.22752
cg24201034	-0.0212285	7.26754e-05	0.0227554	SHROOM3		SHROOM3;SHROOM3;SHROOM3;SHROOM3;SHROOM3;SHROOM3	chr4	77507246	Body	Island	0.0941176	0.0285439	30.328	0.0861024	0.0257903	29.953	0.0811963	0.0265981	32.7578	0.111322	0.0292851	26.3067
cg18982568	-0.0212127	0.000324947	0.0425836	KRT77	KRT77;KRT77	KRT77;KRT77	chr12	53097169	1stExon	OpenSea	0.263666	0.0356702	13.5286	0.279217	0.0371223	13.2951	0.279032	0.026057	9.33834	0.279821	0.0297297	10.6246
cg06326293	-0.0212087	5.89725e-05	0.0206943	TBC1D14;TBC1D14			chr4	6975149	Body;Body	OpenSea	0.356975	0.0276268	7.73914	0.363733	0.0319334	8.77936	0.357049	0.0257433	7.21001	0.374169	0.0276587	7.39203
cg06563231	-0.0211644	0.000131716	0.0292926				chr17	54576868		OpenSea	0.649378	0.0320504	4.93555	0.624794	0.027691	4.43203	0.644302	0.0304011	4.71846	0.668286	0.0284878	4.26281
cg13374701	-0.0211607	9.99266e-07	0.00349118	SFN	SFN	SFN	chr1	27190088	1stExon	Island	0.856732	0.027183	3.17287	0.843108	0.0339486	4.0266	0.861743	0.024443	2.83646	0.875475	0.0199378	2.27737
cg11756300	-0.0211576	0.00014961	0.0305964			FRMD4A;FRMD4A	chr10	14457077		OpenSea	0.485575	0.0287285	5.91639	0.485425	0.0297846	6.13578	0.482426	0.0283461	5.87573	0.504215	0.0298848	5.92698
cg18030453	-0.0211478	0.000157024	0.0310972	LARS2			chr3	45506216	Body	OpenSea	0.577495	0.0326102	5.64684	0.577868	0.0349081	6.04084	0.56419	0.0419679	7.43861	0.596989	0.0292578	4.90089
cg05042247	-0.0211364	3.34953e-05	0.0162704	SLC35D2;SLC35D2;SLC35D2			chr9	99093657	Body;Body;Body	OpenSea	0.763864	0.0299993	3.9273	0.76006	0.0270673	3.5612	0.781485	0.0173886	2.22507	0.782205	0.0263815	3.37271
cg15304903	-0.0211361	3.75633e-06	0.00601743	TG;SLA;SLA;SLA;SLA	SLA;SLA;SLA	SLA;TG;SLA;SLA;SLA;SLA;SLA;SLA;SLA;SLA;SLA;SLA	chr8	134090320	Body;Body;Body;5'UTR;5'UTR	OpenSea	0.581049	0.0262584	4.51913	0.574543	0.0233389	4.06217	0.585123	0.0234934	4.01511	0.601251	0.0219968	3.65851
cg00067768	-0.0211175	0.000212971	0.0353571	DVL3		DVL3	chr3	183886674	Body	N_Shore	0.245001	0.0329368	13.4435	0.247344	0.0311019	12.5743	0.24786	0.0279167	11.2631	0.263121	0.0282714	10.7446
cg15050753	-0.0211097	7.69484e-05	0.0233622				chr3	44067688		S_Shelf	0.745379	0.0306939	4.11789	0.746878	0.0213168	2.85413	0.734738	0.0287288	3.91007	0.763388	0.0260924	3.41797
cg16208848	-0.0211001	0.000203334	0.0346602	MIR7853;NCKAP5;NCKAP5	NCKAP5	NCKAP5	chr2	134152073	Body;Body;Body	OpenSea	0.729717	0.0345808	4.73894	0.734101	0.0307683	4.1913	0.733822	0.0307582	4.1915	0.74522	0.0256544	3.44253
cg12968903	-0.0210696	2.89735e-05	0.0153341	TMEM154	TMEM154;TMEM154	TMEM154;TMEM154	chr4	153601789	TSS1500	OpenSea	0.284436	0.02693	9.46786	0.295492	0.0204081	6.90648	0.290658	0.0341408	11.7461	0.301524	0.027061	8.97476
cg24813203	-0.0210601	0.000102067	0.0263845				chr9	102273119		OpenSea	0.575257	0.0304634	5.29562	0.578691	0.0338242	5.84494	0.587209	0.0278663	4.74555	0.591442	0.0300006	5.07245
cg04977624	-0.0210521	0.000206278	0.0348413				chr1	113818339		OpenSea	0.417758	0.0289599	6.93221	0.427765	0.0213719	4.99617	0.40984	0.035199	8.58849	0.438481	0.0303471	6.92096
cg07989490	-0.021045	0.000152346	0.0307889	GATA3;GATA3	GATA3	GATA3	chr10	8117026	3'UTR;3'UTR	OpenSea	0.543714	0.0313081	5.75818	0.545112	0.0256797	4.7109	0.545682	0.0300725	5.511	0.56648	0.026211	4.62699
cg01959704	-0.0210446	5.91587e-05	0.0207298	CGN	CGN	CGN;CGN;CGN;CGN	chr1	151488761	5'UTR	OpenSea	0.392915	0.0327554	8.3365	0.393579	0.0240309	6.10573	0.389796	0.0306446	7.86169	0.413437	0.0292806	7.08225
cg07555272	-0.0209837	0.000400889	0.0462843	MYH14;MYH14;MYH14	MYH14;MYH14	MYH14;MYH14	chr19	50712498	5'UTR;5'UTR;5'UTR	N_Shore	0.272853	0.0328217	12.0291	0.285646	0.0363302	12.7186	0.266541	0.0396948	14.8925	0.290239	0.0286367	9.8666
cg05356183	-0.0209593	0.000372643	0.0451391	RAD23B;RAD23B;RAD23B	RAD23B;RAD23B	RAD23B;RAD23B	chr9	110048435	Body;5'UTR;Body	S_Shelf	0.442322	0.0344938	7.79836	0.441676	0.0296643	6.7163	0.436649	0.032423	7.42543	0.460899	0.028092	6.09505
cg07063912	-0.0209508	0.000152447	0.0307889	LRRFIP1		LRRFIP1;LRRFIP1	chr2	238598832	Body	N_Shore	0.277657	0.0307991	11.0925	0.278199	0.0216759	7.79151	0.278323	0.029616	10.6409	0.292431	0.029163	9.97262
cg16170869	-0.020942	7.87479e-05	0.0236294	NME3;NME3	NME3;NME3;NME3	NME3;NME3;NME3;NME3;NME3;NME3;NME3;NME3;NME3;NME3;NME3	chr16	1821430	Body;ExonBnd	Island	0.0581381	0.0225704	38.822	0.0559645	0.030264	54.0771	0.0543904	0.0220367	40.5157	0.0733324	0.0297945	40.6293
cg09555544	-0.0209379	2.31751e-05	0.0138607				chr4	1049782		Island	0.280587	0.028757	10.2489	0.289276	0.0251385	8.69015	0.282244	0.0305875	10.8372	0.297664	0.0265156	8.90792
cg26782748	-0.0209294	0.000244825	0.0375837				chr20	52738859		OpenSea	0.645599	0.0291328	4.51252	0.644842	0.0349566	5.42096	0.659072	0.0418505	6.34992	0.66117	0.0285951	4.32493
cg02912041	-0.0208995	6.36053e-08	0.00102524	TMEM207	TMEM207	TMEM207	chr3	190167563	1stExon	OpenSea	0.836677	0.0202427	2.41942	0.832414	0.0311826	3.74604	0.840915	0.0206863	2.45998	0.855962	0.0183435	2.14302
cg14205864	-0.0208963	0.000105949	0.026703	PCID2;PCID2;PCID2	PCID2;PCID2	PCID2;PCID2;PCID2;PCID2;PCID2;PCID2;PCID2	chr13	113841719	Body;Body;Body	OpenSea	0.371547	0.0267668	7.20415	0.370735	0.0371316	10.0157	0.37976	0.025244	6.64735	0.391124	0.0286655	7.329
cg04598815	-0.0208946	5.24106e-05	0.0197278				chr12	14426636		OpenSea	0.18286	0.0265364	14.5118	0.180504	0.0259948	14.4012	0.183678	0.0203024	11.0532	0.201094	0.0297112	14.7748
cg05351827	-0.0208869	0.000374007	0.0452193	SPEG	SPEG;SPEG	SPEG;SPEG;SPEG;SPEG	chr2	220313600	Body	Island	0.390147	0.0337485	8.65019	0.389994	0.0320141	8.20887	0.393088	0.0518006	13.1779	0.405288	0.0266405	6.57321
cg12582003	-0.0208773	9.72974e-07	0.00347493	DNM1;DNM1		DNM1	chr9	131012968	Body;Body	Island	0.150977	0.0246095	16.3001	0.151438	0.016812	11.1016	0.1474	0.0224293	15.2166	0.167587	0.0211871	12.6425
cg13384849	-0.0208735	5.66176e-05	0.0203935				chr5	173307471		OpenSea	0.490947	0.0270996	5.51986	0.495751	0.0378398	7.63282	0.493166	0.0235882	4.78302	0.508664	0.0255856	5.02996
cg10260903	-0.0208731	4.71717e-05	0.0189928				chr5	156263029		OpenSea	0.669599	0.0285313	4.26096	0.667536	0.022087	3.30873	0.664654	0.0308629	4.64345	0.685801	0.0264162	3.85187
cg20984502	-0.0208675	0.000325519	0.042627	SLMO1;SLMO1			chr18	12420082	Body;Body	N_Shore	0.318568	0.030449	9.55807	0.333779	0.0363331	10.8854	0.325645	0.0306687	9.41782	0.338939	0.0315362	9.3044
cg09218640	-0.0208579	0.000111683	0.0273041	FANCA;FANCA;FANCA		FANCA;FANCA;FANCA	chr16	89877972	Body;Body;Body	OpenSea	0.363445	0.0312599	8.60101	0.369218	0.0322927	8.74624	0.360385	0.0347157	9.63293	0.381748	0.0268158	7.02448
cg13838495	-0.0208454	0.000171578	0.0323412	MACROD2		MACROD2;MACROD2;MACROD2	chr20	14431083	Body	OpenSea	0.849335	0.0333242	3.92357	0.851845	0.0280315	3.29068	0.865365	0.0275831	3.18745	0.869514	0.0256277	2.94736
cg23111342	-0.0208297	0.000271582	0.0394873	SIK3;SIK3;SIK3	SIK3;SIK3	SIK3;SIK3;SIK3	chr11	116857480	Body;Body;5'UTR	OpenSea	0.551931	0.0323524	5.86168	0.546833	0.0303956	5.55849	0.560095	0.0330661	5.90367	0.568618	0.0282481	4.96785
cg19964491	-0.0208292	0.000418443	0.0470023	TNXB			chr6	32016236	Body	OpenSea	0.193663	0.0356613	18.4141	0.203046	0.0263485	12.9766	0.201087	0.0331745	16.4976	0.211469	0.0302359	14.2981
cg19410750	-0.0208101	0.000351869	0.0440756	SCAF11	SCAF11	SCAF11;SCAF11	chr12	46329237	Body	OpenSea	0.531028	0.0338359	6.37176	0.531005	0.0317268	5.97486	0.538608	0.0211088	3.91914	0.551016	0.0266918	4.8441
cg23496836	-0.0207856	0.000434534	0.0477658				chr4	184376873		OpenSea	0.676064	0.0307787	4.55263	0.671374	0.0326226	4.85907	0.664779	0.0308463	4.64008	0.692153	0.033824	4.88679
cg27422719	-0.0207763	1.52653e-05	0.0116061	PDE4D	PDE4D	PDE4D;PDE4D;PDE4D;PDE4D;PDE4D;PDE4D	chr5	59670322	5'UTR	OpenSea	0.723046	0.0252762	3.4958	0.722897	0.0247164	3.41908	0.73089	0.0313245	4.2858	0.739977	0.0235408	3.18128
cg14245199	-0.020772	0.000406696	0.046538	EVL	CTD-2376I20,1;EVL	EVL;EVL;CTD-2376I20,1;EVL;EVL;EVL;EVL;EVL	chr14	100540291	Body	OpenSea	0.363458	0.0323204	8.89247	0.369948	0.0368165	9.95182	0.36702	0.0333311	9.08153	0.382513	0.0285422	7.46176
cg25643199	-0.0207653	3.06757e-07	0.00207201				chr5	94953181		N_Shelf	0.833323	0.0254167	3.05004	0.835378	0.018547	2.22019	0.837031	0.0205147	2.45088	0.853006	0.0177528	2.0812
cg00610310	-0.0207588	0.000410325	0.0466453	LOC146336;SSTR5	SSTR5;SSTR5;SSTR5;RP11-161M6,4;RP11-161M6,4	SSTR5;SSTR5;SSTR5;RP11-161M6,4;RP11-161M6,4;RP11-161M6,4	chr16	1128740	TSS200;TSS200	Island	0.229548	0.0331807	14.4548	0.240577	0.0279564	11.6206	0.241868	0.036288	15.0032	0.247678	0.0300819	12.1456
cg09094465	-0.020752	0.000478237	0.049884	WDR70	WDR70	WDR70;WDR70	chr5	37539849	Body	OpenSea	0.502631	0.0354867	7.06018	0.500232	0.0239501	4.7878	0.507087	0.032088	6.32791	0.523404	0.0268804	5.13568
cg24506086	-0.0207364	4.26084e-05	0.0183681	TEAD1			chr11	12922118	Body	OpenSea	0.74468	0.028759	3.86193	0.734577	0.03286	4.47332	0.752271	0.0308401	4.0996	0.764066	0.0217638	2.84842
cg08651590	-0.0207286	6.97871e-06	0.00825246	SPRED2;SPRED2			chr2	65543410	Body;Body	S_Shelf	0.585219	0.0269171	4.59949	0.583473	0.0256626	4.39825	0.584195	0.0170315	2.91538	0.604345	0.0215561	3.56685
cg25187763	-0.0207265	4.93659e-05	0.019234	CREB1;CREB1	CREB1	CREB1;CREB1	chr2	208436352	Body;Body	OpenSea	0.792938	0.025719	3.24351	0.794013	0.0276909	3.48746	0.798136	0.0318191	3.98668	0.814657	0.0255584	3.13732
cg15833729	-0.0207238	7.93301e-05	0.0236721			HEATR7B1	chr2	234684296		OpenSea	0.682571	0.028502	4.17569	0.693272	0.0212702	3.0681	0.685041	0.0291729	4.25856	0.70228	0.0271806	3.87033
cg08502118	-0.0207195	2.31235e-06	0.00493973				chr3	109845136		OpenSea	0.657566	0.0240646	3.65965	0.645846	0.024719	3.82738	0.653077	0.0280714	4.29833	0.678016	0.0205487	3.03071
cg01935992	-0.0207168	9.94225e-05	0.0261178	PGS1;PGS1;PGS1;PGS1	PGS1	PGS1	chr17	76408791	Body;Body;Body;Body	OpenSea	0.610804	0.030423	4.98081	0.597021	0.0356708	5.9748	0.600836	0.02934	4.88319	0.627279	0.02495	3.97749
cg12454619	-0.0207114	4.22046e-05	0.0182687	MIR5694			chr10	122394172	Body	OpenSea	0.189366	0.0280175	14.7954	0.192635	0.0240117	12.4649	0.190463	0.0285594	14.9947	0.206454	0.0267599	12.9617
cg22856834	-0.0207079	0.0004362	0.0478394		AC124861,1	AC124861,1	chr2	241173620		OpenSea	0.421835	0.0304859	7.22697	0.43964	0.0297527	6.76752	0.423947	0.0342023	8.06759	0.437394	0.0331821	7.58632
cg06608713	-0.0207075	0.000413276	0.0467999		AC018678,1	AC018678,1	chr2	147891994		OpenSea	0.652838	0.0320318	4.90655	0.65581	0.0275909	4.20716	0.648604	0.0349144	5.383	0.672867	0.0292937	4.35357
cg08223887	-0.0207042	0.000208778	0.0350549				chr15	68234272		OpenSea	0.270703	0.0272714	10.0743	0.26527	0.0294622	11.1065	0.264796	0.0377071	14.24	0.290573	0.0299749	10.3158
cg14145667	-0.0206917	1.13226e-05	0.0103751	C19orf22			chr19	909533	Body	N_Shelf	0.730194	0.0258452	3.5395	0.714567	0.0336108	4.70366	0.730134	0.0151179	2.07057	0.749787	0.0227859	3.03898
cg16548911	-0.020682	0.000363925	0.0447092	ADCY7		ADCY7;ADCY7;BRD7	chr16	50347766	Body	OpenSea	0.376195	0.0302136	8.03135	0.374517	0.0237304	6.33625	0.369711	0.0363011	9.81877	0.396938	0.0304895	7.68117
cg01792851	-0.0206659	4.76623e-05	0.0190335	SPIRE2	SPIRE2	SPIRE2;SPIRE2	chr16	89907778	Body	OpenSea	0.755605	0.0271781	3.59687	0.756196	0.0328634	4.34588	0.749964	0.026039	3.47204	0.771504	0.0255947	3.31751
cg10337902	-0.0206521	6.19202e-05	0.0212312	GRHL3;GRHL3;GRHL3;GRHL3	GRHL3;RP11-10N16,3;RP11-10N16,3;GRHL3;GRHL3;GRHL3	GRHL3;RP11-10N16,3;RP11-10N16,3;GRHL3;GRHL3;GRHL3;GRHL3	chr1	24648596	TSS1500;5'UTR;Body;Body	Island	0.109066	0.0255922	23.465	0.115571	0.0342974	29.6765	0.116623	0.0282346	24.2101	0.126166	0.0277511	21.9957
cg09951201	-0.0206479	0.000185346	0.0332287	SLC12A7			chr5	1100096	Body	Island	0.308687	0.0284095	9.20333	0.31342	0.0250273	7.98523	0.30105	0.0326813	10.8558	0.327702	0.0307166	9.37334
cg00153311	-0.0206306	0.000318357	0.0422113		RP11-336A10,4	RP11-336A10,4	chr10	5660161		OpenSea	0.356666	0.0348464	9.77004	0.368202	0.0299504	8.13424	0.357519	0.0336102	9.40096	0.370007	0.0281989	7.62119
cg24034913	-0.0206224	1.46705e-06	0.00408209				chr12	34480221		OpenSea	0.255751	0.0238628	9.33048	0.26885	0.0241709	8.9905	0.261316	0.0299547	11.463	0.268758	0.0210506	7.83252
cg02277605	-0.0206198	0.000134769	0.0295008				chr2	201167826		N_Shelf	0.47846	0.03011	6.2931	0.473354	0.0326371	6.89485	0.489239	0.027995	5.72216	0.50038	0.0274256	5.48095
cg10756618	-0.020613	0.000262393	0.0388349	CHCHD6	CHCHD6	CHCHD6;CHCHD6;CHCHD6	chr3	126627942	Body	OpenSea	0.559577	0.0325026	5.80842	0.558895	0.0276949	4.95529	0.554463	0.0297694	5.36905	0.578111	0.0265175	4.58692
cg16222427	-0.0206087	0.000252109	0.0381326				chr1	208718779		OpenSea	0.752434	0.0349677	4.64728	0.752444	0.0280334	3.72565	0.7506	0.0473578	6.30932	0.771242	0.0268762	3.48479
cg02182856	-0.0205997	0.000226828	0.0363177	TCF7;TCF7;TCF7;TCF7;TCF7;TCF7	TCF7	TCF7;TCF7;TCF7;TCF7;TCF7;TCF7	chr5	133474100	Body;Body;Body;Body;Body;Body	OpenSea	0.731241	0.0306039	4.1852	0.716972	0.0367553	5.12646	0.727532	0.0275922	3.79257	0.750967	0.0277414	3.6941
cg03963829	-0.0205899	8.55874e-05	0.0244598				chr10	86303908		S_Shelf	0.52359	0.0275466	5.2611	0.506851	0.0348471	6.87522	0.523996	0.0272171	5.19413	0.541401	0.0278489	5.14387
cg23629226	-0.0205895	0.000141123	0.0300464	CHD2;CHD2		CHD2;CHD2	chr15	93459172	Body;Body	OpenSea	0.231773	0.0276184	11.9162	0.232861	0.0411304	17.6631	0.235332	0.0301927	12.8298	0.251866	0.0282703	11.2243
cg15865679	-0.0205782	0.00026394	0.0389744				chr4	24221295		OpenSea	0.424915	0.0316949	7.45912	0.421035	0.033853	8.04042	0.427636	0.0314476	7.35381	0.443017	0.0281594	6.35629
cg03970176	-0.0205717	8.86846e-05	0.02491				chr2	129284348		OpenSea	0.537552	0.0299391	5.56952	0.5373	0.0242524	4.51376	0.547889	0.0323062	5.89649	0.556468	0.0281562	5.0598
cg05117124	-0.0205622	2.4616e-05	0.0142868		ZNF785;ZNF785;AC002310,7;AC002310,7	ZNF785;ZNF785;AC002310,7;AC002310,7;ZNF785	chr16	30590996		N_Shelf	0.783183	0.0282558	3.60782	0.775474	0.030683	3.95668	0.797087	0.024806	3.11208	0.804787	0.0238152	2.95919
cg17066338	-0.0205504	4.97002e-06	0.00702459	ANKHD1;ANKHD1-EIF4EBP3	ANKHD1	ANKHD1;ANKHD1	chr5	139875809	Body;Body	OpenSea	0.838995	0.0228567	2.7243	0.833977	0.0201421	2.41518	0.839511	0.0235766	2.80837	0.85976	0.0246794	2.87049
cg17884766	-0.02054	0.000155786	0.0310157	LIMA1;LIMA1		LIMA1	chr12	50641260	Body;Body	OpenSea	0.741345	0.0309275	4.1718	0.730229	0.0390939	5.35365	0.738917	0.0303867	4.11233	0.757689	0.0295742	3.90321
cg10939949	-0.0205384	2.5966e-05	0.0146853	CARD11			chr7	2968406	Body	Island	0.309075	0.0253505	8.20207	0.323929	0.0254978	7.8714	0.311935	0.0380184	12.1879	0.325329	0.0243185	7.47504
cg14119064	-0.0205382	0.000111598	0.027302				chr12	76497141		OpenSea	0.577501	0.027639	4.78596	0.591778	0.0342276	5.78385	0.594906	0.0246087	4.13656	0.594944	0.02806	4.71641
cg26950885	-0.0205233	0.000356871	0.0443311	TTYH3	TTYH3;TTYH3	TTYH3;TTYH3	chr7	2686678	Body	N_Shore	0.397505	0.0322816	8.12106	0.397399	0.0336438	8.46599	0.41019	0.04018	9.79545	0.416653	0.0260366	6.24898
cg07814289	-0.0205185	0.000398964	0.04625	DNM1;DNM1		DNM1	chr9	130981060	Body;Body	Island	0.136671	0.0343898	25.1625	0.143343	0.0271643	18.9505	0.124826	0.0217787	17.4473	0.155319	0.0308437	19.8583
cg24669573	-0.0205116	0.000130226	0.0292419		RP11-25E2,1	RP11-25E2,1	chr12	115514847		OpenSea	0.738235	0.0318875	4.31942	0.752178	0.0319643	4.24957	0.746087	0.0294218	3.94349	0.762156	0.0319977	4.19831
cg24839039	-0.0205015	9.19243e-05	0.0254074	TSPEAR-AS1;TSPEAR;TSPEAR	TSPEAR-AS1;TSPEAR-AS1	TSPEAR-AS1;TSPEAR-AS1	chr21	45930429	Body;Body;Body	S_Shelf	0.195134	0.031888	16.3416	0.198199	0.0313546	15.8198	0.211725	0.0360076	17.0068	0.212892	0.0259439	12.1864
cg27049170	-0.0204954	0.000230419	0.0365775	EEFSEC	RUVBL1	RUVBL1;EEFSEC	chr3	127873630	Body	S_Shore	0.779089	0.0297091	3.81331	0.78117	0.0330428	4.22991	0.776494	0.0438072	5.64167	0.799605	0.0296837	3.71229
cg17591816	-0.0204802	0.00012613	0.0289326	DNM3;DNM3			chr1	172239092	Body;Body	OpenSea	0.635723	0.0329205	5.17845	0.631708	0.0369022	5.84166	0.641063	0.0338661	5.2828	0.655906	0.024049	3.66652
cg04903019	-0.0204725	8.87234e-05	0.024911	TRAPPC9;TRAPPC9		TRAPPC9;TRAPPC9;TRAPPC9	chr8	141118919	Body;Body	OpenSea	0.463593	0.0294037	6.34257	0.463552	0.0282921	6.10333	0.466664	0.0320784	6.87398	0.48478	0.0262934	5.42378
cg18414381	-0.0204392	0.000195364	0.034002	EHF	EHF;EHF;EHF;EHF;EHF	EHF;EHF;EHF;EHF;EHF	chr11	34642885	5'UTR	OpenSea	0.558279	0.0284938	5.10386	0.558105	0.027425	4.91396	0.571941	0.0295616	5.16865	0.577307	0.0310236	5.37384
cg13942826	-0.020433	0.000270641	0.0394229	PRR4;PRR4	PRR4;PRR4;PRR4;PRR4	PRR4;PRR4;PRR4;PRR4;PRR4;PRR4;PRR4;PRR4;PRR4;PRR4	chr12	11002609	TSS1500;Body	OpenSea	0.66355	0.0306302	4.61611	0.657652	0.0262693	3.9944	0.678789	0.0302011	4.44926	0.682446	0.0286111	4.19244
cg08974852	-0.0204293	0.000134315	0.0294634	LOC253724		RP11-642P15,1	chr12	104252828	Body	OpenSea	0.419415	0.0286129	6.82211	0.421872	0.0311046	7.37299	0.420267	0.0216369	5.14837	0.435823	0.0282614	6.48462
cg13788620	-0.0204164	6.58001e-05	0.0218664	SNTG1;SNTG1;SNTG1	SNTG1;SNTG1;SNTG1;SNTG1	SNTG1;SNTG1;SNTG1;SNTG1;SNTG1;SNTG1	chr8	51306508	5'UTR;5'UTR;5'UTR	OpenSea	0.175983	0.0255849	14.5382	0.189177	0.0255586	13.5104	0.180507	0.0379734	21.0371	0.192572	0.0277108	14.3898
cg00220429	-0.0204056	0.000290962	0.0404546				chr12	133163425		S_Shore	0.517706	0.0317978	6.14206	0.520376	0.0351558	6.75586	0.514797	0.0276021	5.36174	0.53425	0.0268359	5.0231
cg08858201	-0.0203812	3.20144e-06	0.00570492	DNM1;DNM1		DNM1	chr9	131012953	Body;Body	Island	0.142587	0.024965	17.5086	0.146466	0.0171034	11.6773	0.141793	0.0206577	14.5689	0.159665	0.0226709	14.1991
cg00115654	-0.0203745	2.96752e-05	0.0153962	ADAMTS13;ADAMTS13;ADAMTS13;ADAMTS13	ADAMTS13;ADAMTS13	ADAMTS13;ADAMTS13	chr9	136294920	Body;Body;Body;Body	Island	0.277761	0.0290242	10.4493	0.290814	0.0283292	9.74135	0.283403	0.0338372	11.9396	0.296006	0.0229373	7.74894
cg20294304	-0.0203724	0.000378663	0.0453801	HMGA1;HMGA1;HMGA1;HMGA1;HMGA1	HMGA1;HMGA1	HMGA1;HMGA1	chr6	34203153	TSS1500;TSS1500;TSS1500;TSS1500;TSS1500	Island	0.385495	0.0336112	8.71898	0.394525	0.0276446	7.00705	0.39428	0.033227	8.42727	0.403406	0.0258148	6.39921
cg12061357	-0.0203456	0.000262696	0.0388554	C21orf29	TSPEAR;TSPEAR	TSPEAR;TSPEAR	chr21	46131601	TSS200	S_Shore	0.0619005	0.0272331	43.995	0.0593273	0.0307091	51.7621	0.0665967	0.0249291	37.4329	0.0819223	0.0375671	45.857
cg08858295	-0.0203453	8.42464e-05	0.0242696	OTUD7B	OTUD7B;OTUD7B	OTUD7B;OTUD7B;OTUD7B	chr1	149979253	5'UTR	N_Shelf	0.438009	0.0312047	7.12423	0.436366	0.0290989	6.66845	0.434453	0.0199284	4.58702	0.455116	0.0243462	5.34946
cg07400751	-0.0203328	1.2673e-05	0.010829			SHANK2	chr11	70958230		N_Shelf	0.822119	0.0277979	3.38125	0.825211	0.033913	4.10962	0.825118	0.0216258	2.62093	0.839927	0.0210769	2.50938
cg07189394	-0.020316	9.02979e-05	0.0251836		CPNE4	CPNE4	chr3	131802515		OpenSea	0.180045	0.0284959	15.8271	0.188607	0.0342626	18.1661	0.180252	0.0278642	15.4584	0.197475	0.0255876	12.9573
cg11629955	-0.0203026	0.000277477	0.0397405	CHCHD6	CHCHD6	CHCHD6;CHCHD6;CHCHD6;CHCHD6	chr3	126679199	3'UTR	OpenSea	0.542943	0.0342279	6.30415	0.546263	0.0228904	4.19036	0.557509	0.028272	5.07113	0.563918	0.0302326	5.36117
cg26187205	-0.0202999	0.000118479	0.0280752		CTD-2049J23,2	CTD-2049J23,2	chr3	159659697		OpenSea	0.319043	0.0283009	8.87058	0.319659	0.0357553	11.1855	0.324999	0.0297252	9.14623	0.339764	0.026197	7.71037
cg01841520	-0.0202773	1.69052e-05	0.012123				chr2	43238433		OpenSea	0.741927	0.0276533	3.72723	0.732736	0.0287018	3.91708	0.742652	0.0259642	3.49615	0.760385	0.0205018	2.69624
cg01942468	-0.0202573	0.000378072	0.0453692	CSNK2A2	CSNK2A2;RP11-459F6,1	CSNK2A2;CSNK2A2;RP11-459F6,1	chr16	58233183	TSS1500	S_Shore	0.449048	0.0300218	6.68567	0.461327	0.0355296	7.7016	0.441926	0.0275583	6.23596	0.468267	0.0319542	6.82394
cg10022882	-0.0202408	0.000350882	0.0440501	LOC100507053	RP11-696N14,1	RP11-696N14,1;RP11-696N14,1;RP11-696N14,1;RP11-696N14,1	chr4	100174151	Body	OpenSea	0.281055	0.0293712	10.4504	0.277693	0.0373753	13.4592	0.28512	0.028126	9.86462	0.296936	0.0298468	10.0516
cg25310250	-0.0202189	2.13653e-05	0.0132804	FMN1;FMN1	FMN1;FMN1;FMN1;FMN1	FMN1;FMN1;FMN1;FMN1	chr15	33360337	TSS200;Body	OpenSea	0.216512	0.0249103	11.5053	0.220137	0.02252	10.23	0.221664	0.0261047	11.7767	0.234582	0.0250665	10.6856
cg20477918	-0.0201695	0.00020667	0.0348677				chr20	11775671		OpenSea	0.375068	0.0285413	7.60963	0.381922	0.0355769	9.31523	0.367192	0.0326304	8.88648	0.391845	0.0293625	7.49341
cg00502641	-0.0201571	3.6301e-06	0.00596872		AC092684,1	AC092684,1	chr2	164631507		OpenSea	0.111294	0.0238057	21.3899	0.118604	0.0208192	17.5535	0.122817	0.0257918	21.0003	0.125926	0.0237893	18.8915
cg24005204	-0.0201216	9.04782e-05	0.0252203				chr2	237627034		OpenSea	0.774462	0.028721	3.70851	0.770419	0.0304176	3.94819	0.787214	0.0249001	3.16307	0.795974	0.0293412	3.68619
cg03971994	-0.0201115	0.000139842	0.0299857	DAGLA	DAGLA	DAGLA;DAGLA	chr11	61467921	5'UTR	OpenSea	0.421788	0.0277423	6.5773	0.415365	0.0326509	7.86076	0.428545	0.0305262	7.12324	0.437178	0.0316969	7.25035
cg10607527	-0.0201054	0.000362631	0.0446279		CTB-32P11,1;CTC-207P7,1	CTB-32P11,1;CTC-207P7,1	chr5	163636568		OpenSea	0.171924	0.0343563	19.9834	0.180282	0.0338299	18.765	0.172471	0.024417	14.1572	0.184074	0.0337487	18.3343
cg09556286	-0.0200961	3.37485e-05	0.0163159	GPR110;GPR110	GPR110;GPR110;GPR110	GPR110;GPR110;GPR110;GPR110;GPR110;GPR110;GPR110	chr6	47010177	TSS200;TSS200	OpenSea	0.264692	0.0274539	10.372	0.262996	0.0256175	9.74061	0.281181	0.0267883	9.52709	0.284783	0.0245942	8.63612
cg15070541	-0.0200702	0.000309834	0.0416974	FRA10AC1			chr10	95440191	Body	OpenSea	0.834189	0.0289474	3.47012	0.836855	0.0286354	3.42179	0.842352	0.0277081	3.28937	0.851716	0.0296077	3.47625
cg11827998	-0.0200612	0.000137902	0.0297731	TMEM121			chr14	105995685	Body	Island	0.134013	0.0288905	21.558	0.135405	0.0254848	18.8211	0.129665	0.0215385	16.6108	0.149337	0.0303578	20.3283
cg22266010	-0.0200551	0.000390093	0.0459807	HLCS;HLCS;HLCS	HLCS;HLCS	HLCS;HLCS;HLCS;HLCS;HLCS	chr21	38331806	5'UTR;5'UTR;5'UTR	OpenSea	0.756867	0.0315308	4.16596	0.762958	0.0269406	3.53107	0.750505	0.0310821	4.14149	0.778201	0.0275045	3.53437
cg09659300	-0.0200484	0.000134983	0.0295201	VPS37B			chr12	123378142	Body	N_Shelf	0.859623	0.0263145	3.06116	0.856175	0.0257185	3.00389	0.855861	0.0241992	2.82747	0.874655	0.0316306	3.61635
cg05411953	-0.0200413	0.000330491	0.0429057	NCRNA00085	LINC00085	LINC00085;LINC00085;LINC00085;LINC00085;LINC00085;LINC00085;LINC00085;LINC00085;LINC00085;LINC00085;LINC00085;LINC00085	chr19	52207653	Body	Island	0.184613	0.0329267	17.8355	0.198165	0.0345732	17.4466	0.175255	0.0287043	16.3786	0.199855	0.0276577	13.8389
cg08126158	-0.0200401	2.64889e-08	0.000659189	DUSP19;DUSP19	AC064871,3;DUSP19;AC064871,3	AC064871,3;DUSP19;AC064871,3	chr2	183963421	3'UTR;3'UTR	OpenSea	0.861474	0.0177545	2.06095	0.856163	0.0194063	2.26666	0.861038	0.0201076	2.33527	0.878461	0.0197283	2.24578
cg06806410	-0.0200401	0.000203589	0.0346608	CFAP45	RP11-190A12,7;CCDC19	CCDC19;RP11-190A12,7;RP11-190A12,7;CCDC19;CCDC19	chr1	159843177	Body	OpenSea	0.592137	0.0311476	5.2602	0.603399	0.0142115	2.35525	0.602117	0.0289738	4.81198	0.614812	0.0259719	4.22436
cg13130683	-0.0200379	0.000132473	0.0293239	LMO7DN-IT1;LMO7DN	RP11-332E3,2	RP11-332E3,2	chr13	76452552	Body;Body	OpenSea	0.764643	0.0293533	3.83883	0.756912	0.0287375	3.79668	0.764604	0.0411816	5.38601	0.784224	0.0222561	2.83798
cg11203361	-0.0200372	8.15927e-05	0.0239322	CUX1;CUX1;CUX1;CUX1;CUX1;CUX1;CUX1	CUX1	CUX1;CUX1	chr7	101733132	Body;Body;Body;Body;Body;Body;Body	OpenSea	0.322855	0.0284651	8.81671	0.325953	0.0311438	9.55469	0.333195	0.0327372	9.82525	0.340657	0.0245026	7.19273
cg19422119	-0.0200367	0.000267121	0.0392663			AC007255,7	chr7	29639324		OpenSea	0.568158	0.0309458	5.44669	0.558962	0.0348635	6.23719	0.576389	0.0190779	3.30989	0.588892	0.0278269	4.7253
cg01818121	-0.0200248	0.000334398	0.0431311	GRAMD2			chr15	72476917	Body	Island	0.169551	0.032658	19.2615	0.173884	0.0262839	15.1158	0.176444	0.0301507	17.0879	0.190813	0.0264181	13.845
cg14160850	-0.0199874	0.00031431	0.0419282	RAD51B;RAD51B;RAD51B	RAD51B	RAD51B;RAD51B;RAD51B;RAD51B;RAD51B;RAD51B;RAD51B;RAD51B;RAD51B;RAD51B	chr14	68561057	Body;Body;Body	OpenSea	0.644612	0.0296987	4.60723	0.652239	0.02196	3.36687	0.657459	0.0276717	4.20889	0.667334	0.029716	4.45293
cg08234897	-0.0199695	0.000183941	0.0331579	RHEB	RHEB;RHEB;RHEB;RHEB	RHEB;RHEB;RHEB;RHEB;RHEB	chr7	151217114	TSS200	Island	0.18598	0.0252616	13.583	0.186502	0.0336836	18.0607	0.184757	0.0292483	15.8307	0.200531	0.0304109	15.1652
cg00298324	-0.0199627	0.000474678	0.0496616	FAM110A;FAM110A	FAM110A;FAM110A;FAM110A;FAM110A	FAM110A;FAM110A;FAM110A;FAM110A	chr20	822788	5'UTR;5'UTR	S_Shore	0.215679	0.030988	14.3676	0.221158	0.0309725	14.0047	0.221568	0.0403414	18.2072	0.233691	0.0305196	13.0598
cg13232118	-0.0199621	2.33651e-05	0.0139137	MIR149;PP14571;GPC1	MIR149	MIR149;GPC1	chr2	241395181	TSS1500;Body;Body	N_Shore	0.213066	0.0272592	12.7938	0.223939	0.0241934	10.8036	0.218696	0.0276532	12.6446	0.228031	0.0239182	10.489
cg17289942	-0.0199417	0.000184334	0.033173	AMPH;AMPH	AMPH	AMPH;AMPH	chr7	38469108	Body;Body	OpenSea	0.281717	0.0284406	10.0954	0.283854	0.024295	8.55898	0.291184	0.0355094	12.1948	0.303766	0.0264582	8.71005
cg26129606	-0.0199396	9.27147e-06	0.00950232	CPNE4		CPNE4	chr3	131423855	Body	OpenSea	0.229218	0.0218309	9.52407	0.246207	0.0257271	10.4494	0.233456	0.0309474	13.2562	0.245983	0.0240734	9.7866
cg27498117	-0.0199385	0.00010634	0.0267541				chr15	40770191		OpenSea	0.375783	0.0298565	7.94515	0.375823	0.0315002	8.38164	0.377829	0.0240259	6.35892	0.393517	0.0251727	6.39686
cg19281677	-0.0199124	2.91576e-07	0.0020274	FAM65B	FAM65B	FAM65B	chr6	24883019	5'UTR	OpenSea	0.890057	0.0215979	2.42657	0.879406	0.0206852	2.35218	0.887053	0.0152064	1.71427	0.904618	0.0193819	2.14255
cg05287314	-0.0199028	1.4147e-05	0.0112966	FAM110A;FAM110A	FAM110A;FAM110A;FAM110A;FAM110A	FAM110A;FAM110A;FAM110A;FAM110A	chr20	822198	5'UTR;5'UTR	Island	0.152675	0.0254745	16.6854	0.156554	0.0247409	15.8035	0.141763	0.0229847	16.2134	0.169282	0.0249438	14.735
cg13199279	-0.0198938	6.20336e-05	0.0212312	ABCB9;ABCB9;ABCB9;ABCB9;ABCB9	ABCB9	ABCB9;ABCB9;ABCB9;ABCB9;ABCB9;ABCB9	chr12	123429375	Body;Body;Body;Body;Body	OpenSea	0.457894	0.0267815	5.84884	0.463529	0.0306534	6.61304	0.4687	0.0258574	5.51683	0.472807	0.0274364	5.80287
cg16356737	-0.0198908	0.000468286	0.0493863				chr6	25729805		N_Shelf	0.276638	0.0299849	10.839	0.273283	0.0317736	11.6266	0.272194	0.037216	13.6726	0.29236	0.0295262	10.0993
cg22840219	-0.0198881	7.87654e-05	0.0236294	RCN3	RCN3	RCN3	chr19	50037661	Body	Island	0.191634	0.0306801	16.0097	0.203641	0.0307082	15.0796	0.20619	0.03534	17.1396	0.206622	0.0254721	12.3278
cg22481695	-0.0198807	0.000162648	0.0315609			ZNF800	chr7	127035858		S_Shelf	0.727526	0.0261575	3.59541	0.730372	0.0203641	2.78819	0.728412	0.0361177	4.95841	0.746708	0.0307092	4.11261
cg10622536	-0.0198744	9.67596e-05	0.0258571	C1orf113	SH3D21	SH3D21;SH3D21	chr1	36771021	TSS1500	N_Shore	0.715931	0.0273913	3.82597	0.708669	0.0229127	3.2332	0.712891	0.0323532	4.53831	0.734792	0.0264644	3.60162
cg03258257	-0.019864	0.000302994	0.0412383	ZNF276;ZNF276;ZNF276;ZNF276;VPS9D1	ZNF276;ZNF276;ZNF276;C16orf7	ZNF276;ZNF276;ZNF276;C16orf7	chr16	89786032	TSS1500;TSS1500;TSS1500;TSS1500;Body	N_Shore	0.318311	0.0317763	9.98278	0.31693	0.0373538	11.7861	0.324529	0.0199998	6.16271	0.332966	0.0277261	8.32698
cg17762670	-0.0198545	0.000131235	0.0292926	FAM110A;FAM110A;FAM110A;FAM110A;FAM110A;FAM110A	FAM110A;FAM110A;FAM110A;FAM110A	FAM110A;FAM110A;FAM110A;FAM110A	chr20	821932	1stExon;5'UTR;5'UTR;5'UTR;5'UTR;5'UTR	Island	0.128802	0.0279554	21.7042	0.123624	0.0275875	22.3157	0.121015	0.0262516	21.6928	0.146322	0.0283875	19.4007
cg23250157	-0.0198348	0.00047596	0.0497443	SYNE2;SYNE2;SYNE2	SYNE2;ESR2	SYNE2;SYNE2;SYNE2;SYNE2;ESR2	chr14	64679961	Body;Body;TSS1500	OpenSea	0.238011	0.0322472	13.5486	0.256822	0.023206	9.03583	0.242902	0.0407032	16.7571	0.258262	0.0274626	10.6336
cg11314819	-0.0198309	1.63441e-05	0.0118842	HTR4;HTR4	HTR4;HTR4	HTR4;HTR4;HTR4	chr5	147837002	3'UTR;Body	OpenSea	0.152809	0.0230538	15.0867	0.156126	0.0256661	16.4394	0.162863	0.022661	13.9142	0.171141	0.025305	14.786
cg10101792	-0.0198224	0.000109968	0.0271184		RP13-631K18,2	RP13-631K18,2	chr11	12075087		OpenSea	0.648691	0.028724	4.428	0.646772	0.0212005	3.27789	0.649812	0.0227934	3.5077	0.666837	0.0261017	3.91425
cg04499041	-0.0198099	3.60987e-05	0.0168436				chr6	7645556		OpenSea	0.441362	0.0273138	6.18851	0.44041	0.0234173	5.31715	0.45071	0.0288182	6.39395	0.462652	0.0239325	5.1729
cg24508685	-0.0198098	0.000106031	0.0267141				chr10	81744674		S_Shore	0.384398	0.0294293	7.65594	0.378073	0.0340542	9.00733	0.379677	0.0259883	6.84483	0.402156	0.0263484	6.5518
cg14161344	-0.019808	0.000175419	0.0325943	ABCC3;ABCC3		ABCC3;ABCC3	chr17	48736189	Body;Body	OpenSea	0.347651	0.0272331	7.83346	0.342948	0.0271711	7.92282	0.355687	0.0268686	7.55401	0.368592	0.0288177	7.81833
cg23155857	-0.0197952	0.00023248	0.0367113				chr5	111985763		OpenSea	0.433312	0.0280785	6.47997	0.428145	0.0320464	7.48494	0.447535	0.0346911	7.7516	0.448844	0.0288715	6.4324
cg10480693	-0.0197916	4.04078e-05	0.0178557				chr8	129339255		OpenSea	0.717904	0.0284168	3.9583	0.710352	0.0284174	4.00047	0.724485	0.0226487	3.12618	0.736103	0.0215815	2.93186
cg18800329	-0.0197819	9.81099e-05	0.0259645	SLC2A5	SLC2A5;SLC2A5	SLC2A5;SLC2A5;SLC2A5;SLC2A5;SLC2A5;SLC2A5;SLC2A5;SLC2A5	chr1	9132196	Body	S_Shore	0.696533	0.0285398	4.0974	0.697309	0.0176563	2.53206	0.703523	0.0283172	4.02506	0.711225	0.0273941	3.85168
cg03652267	-0.0197774	0.000324198	0.0425455	MACROD2			chr20	14960329	Body	OpenSea	0.771055	0.0316249	4.10151	0.783179	0.0277244	3.53998	0.781454	0.0294315	3.76625	0.787823	0.0301976	3.83304
cg22639028	-0.0197673	1.75386e-05	0.0122871	CORO2A	CORO2A	CORO2A	chr9	100939115	5'UTR	OpenSea	0.757593	0.0243761	3.21757	0.750503	0.0296511	3.95083	0.75208	0.0226192	3.00756	0.776031	0.0223184	2.87596
cg14240723	-0.0197617	0.000337511	0.0432862				chr19	2363170		S_Shelf	0.347412	0.0325247	9.36198	0.354443	0.0329062	9.28392	0.358768	0.0372305	10.3773	0.363774	0.0254474	6.99539
cg12818940	-0.0197538	0.000407458	0.046551	KRT33A	KRT33A	KRT33A	chr17	39507077	TSS200	OpenSea	0.793126	0.0310514	3.91506	0.79167	0.0270497	3.41679	0.798966	0.0351287	4.39676	0.806683	0.0311885	3.86626
cg19713196	-0.0197502	1.0929e-05	0.0101722	LAD1			chr1	201368390	Body	N_Shore	0.191844	0.0239341	12.4758	0.198331	0.0261863	13.2033	0.18689	0.0270876	14.4939	0.207316	0.0245858	11.8591
cg13230187	-0.01975	0.000179117	0.032797				chr2	62379301		OpenSea	0.493588	0.0281257	5.6982	0.498359	0.0295094	5.92131	0.505378	0.0309474	6.12361	0.51078	0.0282368	5.52818
cg17818587	-0.0197495	0.000190717	0.0336469				chr2	196386537		OpenSea	0.32829	0.0328568	10.0085	0.338063	0.0226835	6.70984	0.337134	0.0393229	11.6639	0.343135	0.025957	7.56466
cg11719801	-0.0197485	9.28698e-06	0.00950449	LOC285627	AC008703,1	AC008703,1	chr5	158877318	Body	OpenSea	0.622694	0.0257299	4.13203	0.627922	0.0206548	3.2894	0.622683	0.0240185	3.85727	0.64082	0.0224836	3.50856
cg00601711	-0.019717	0.000311823	0.0418218	SLC12A7			chr5	1089507	Body	S_Shore	0.378729	0.0267959	7.07521	0.394464	0.0324953	8.23784	0.37645	0.03688	9.79676	0.394621	0.0287294	7.28024
cg20161218	-0.0197142	0.000197711	0.0342007	ITGAE	CTD-3195I5,3	CTD-3195I5,3;ITGAE;ITGAE;ITGAE;ITGAE;ITGAE	chr17	3623819	Body	N_Shelf	0.662687	0.0303686	4.58265	0.654882	0.030995	4.73292	0.652291	0.0333442	5.11186	0.679281	0.028358	4.17471
cg08692277	-0.0197096	3.67452e-05	0.0169777	ZNF423			chr16	49730710	Body	N_Shore	0.440015	0.0268759	6.10796	0.441188	0.0283671	6.4297	0.439333	0.0183028	4.16605	0.458783	0.0240207	5.23575
cg19581374	-0.0196725	0.000136367	0.0296491	LINC01344		GS1-122H1,2	chr1	182259459	Body	OpenSea	0.366468	0.0307948	8.40314	0.361716	0.0243381	6.7285	0.37808	0.021214	5.61099	0.383778	0.0280076	7.29786
cg05324516	-0.0196681	0.000464961	0.0492456				chr10	29421357		OpenSea	0.398737	0.0279973	7.02149	0.400512	0.0420606	10.5017	0.40792	0.0207374	5.0837	0.417436	0.0299767	7.18114
cg03078557	-0.0196542	0.000123758	0.0287474	NOS1AP;NOS1AP			chr1	162255039	Body;Body	OpenSea	0.217208	0.0285442	13.1415	0.228925	0.0317413	13.8654	0.217665	0.0244242	11.221	0.231245	0.0267451	11.5657
cg19249179	-0.0196539	0.000164068	0.0316977	RBM20			chr10	112431906	Body	Island	0.0512991	0.0255474	49.8007	0.049586	0.0261572	52.7512	0.0535342	0.0215241	40.2062	0.0743617	0.0344945	46.3874
cg04197847	-0.0196395	0.00013143	0.0292926	FSTL4			chr5	132855235	Body	OpenSea	0.293058	0.0259779	8.86445	0.295096	0.0281425	9.5367	0.297026	0.0278108	9.36311	0.308219	0.0270319	8.77037
cg20290672	-0.0196307	7.51488e-05	0.0230993				chr14	76816747		N_Shelf	0.196647	0.0270704	13.766	0.215814	0.0231921	10.7463	0.207146	0.0313058	15.113	0.214243	0.0256779	11.9854
cg13300608	-0.0196304	0.000434325	0.047761				chr6	11143972		OpenSea	0.552709	0.0307508	5.56366	0.546206	0.0340021	6.22515	0.558955	0.0171623	3.07043	0.569782	0.0287937	5.05346
cg07080019	-0.0196256	0.000393399	0.0461326	STK32C	STK32C	STK32C	chr10	134036804	Body	N_Shelf	0.171449	0.0317134	18.4973	0.184231	0.0200204	10.867	0.167611	0.0314185	18.7449	0.189954	0.0301553	15.8751
cg08770870	-0.0196245	4.87151e-05	0.019132	RPH3AL	RPH3AL	RPH3AL;RPH3AL	chr17	154410	Body	S_Shore	0.227853	0.0271771	11.9275	0.232567	0.0255318	10.9782	0.234285	0.0283033	12.0807	0.241566	0.0242964	10.0578
cg15496771	-0.0196183	7.7783e-06	0.00875518		RP11-33A14,1;RP11-33A14,1;RP11-33A14,1;RP11-33A14,1;RP11-33A14,1	RP11-33A14,1;RP11-33A14,1;RP11-33A14,1;RP11-33A14,1;RP11-33A14,1;KCNMB2	chr3	178101182		OpenSea	0.843124	0.0226812	2.69014	0.850151	0.0255757	3.00837	0.851443	0.0149551	1.75644	0.860528	0.0236907	2.75304
cg00096810	-0.0196169	8.87658e-06	0.00935444	ADAMTS2;ADAMTS2			chr5	178753432	Body;Body	OpenSea	0.247762	0.0232471	9.38284	0.258073	0.0260548	10.0959	0.255505	0.0263013	10.2939	0.265638	0.0222797	8.38727
cg10499532	-0.0196118	5.77886e-05	0.0205235	ZNRF3;ZNRF3	ZNRF3;ZNRF3;ZNRF3	ZNRF3;ZNRF3;ZNRF3	chr22	29318667	Body;5'UTR	OpenSea	0.294933	0.0272868	9.25189	0.304799	0.0228282	7.48957	0.303436	0.025674	8.4611	0.312424	0.0266374	8.52603
cg03334076	-0.0196115	0.00028171	0.0399747	TCF12;TCF12;TCF12;TCF12		TCF12;TCF12	chr15	57309541	Body;Body;Body;Body	OpenSea	0.705951	0.0322295	4.56541	0.702613	0.0314857	4.48123	0.694105	0.0247974	3.57258	0.723011	0.0274354	3.79461
cg10467989	-0.0195898	2.94353e-05	0.015387				chr16	9622386		OpenSea	0.199032	0.0251746	12.6485	0.201823	0.0253147	12.5431	0.206167	0.0295801	14.3476	0.217744	0.0233014	10.7013
cg10727146	-0.0195883	0.000188686	0.0334885	PCDHGC3;PCDHGC3;PCDHGA11;PCDHGC5;PCDHGC4;PCDHGB6;PCDHGB5;PCDHGB3;PCDHGB2;PCDHGA2;PCDHGA11;PCDHGA10;PCDHGA8;PCDHGA12;PCDHGA9;PCDHGA1;PCDHGB1;PCDHGA6;PCDHGA7;PCDHGA5;PCDHGA4;PCDHGA3;PCDHGB4;PCDHGB7	PCDHGC3;PCDHGA1	PCDHGC3;PCDHGA1	chr5	140892171	3'UTR;3'UTR;3'UTR;3'UTR;3'UTR;3'UTR;3'UTR;3'UTR;3'UTR;3'UTR;3'UTR;3'UTR;3'UTR;3'UTR;3'UTR;3'UTR;3'UTR;3'UTR;3'UTR;3'UTR;3'UTR;3'UTR;3'UTR;3'UTR	N_Shore	0.137472	0.0279368	20.3218	0.148578	0.0248132	16.7005	0.124257	0.0273112	21.9796	0.151036	0.0305777	20.2453
cg03169087	-0.0195854	0.000203675	0.0346608	TMEM135;TMEM135;TMEM135	TMEM135;TMEM135;TMEM135;TMEM135;TMEM135;TMEM135	TMEM135;TMEM135;TMEM135;TMEM135;TMEM135;TMEM135;TMEM135;TMEM135	chr11	86747930	TSS1500;TSS1500;TSS1500	N_Shore	0.277755	0.0308349	11.1015	0.285616	0.0264965	9.27696	0.284669	0.0356198	12.5127	0.294993	0.0281377	9.53843
cg05861664	-0.0195825	0.000249933	0.0379816				chr11	1140438		OpenSea	0.263021	0.0294521	11.1976	0.270844	0.022381	8.26343	0.272953	0.0401588	14.7127	0.276931	0.0269061	9.71583
cg15151654	-0.0195638	9.46381e-05	0.0256702	TXNDC11;TXNDC11	RP11-490O6,2;TXNDC11;TXNDC11;TXNDC11	RP11-490O6,2;TXNDC11;TXNDC11;TXNDC11;TXNDC11;TXNDC11	chr16	11837531	TSS1500;TSS1500	S_Shore	0.177157	0.025483	14.3844	0.179862	0.0181949	10.1161	0.175325	0.0221388	12.6273	0.194734	0.0297746	15.2899
cg25987051	-0.0195427	0.00022543	0.0362459	ENOX1;ENOX1	ENOX1	ENOX1	chr13	44356689	5'UTR;5'UTR	N_Shelf	0.767308	0.0276333	3.60133	0.762901	0.033855	4.43766	0.77491	0.0341302	4.40441	0.782849	0.0266242	3.40093
cg11794015	-0.0195397	0.00046288	0.0491888	AFAP1L1;AFAP1L1	AFAP1L1	AFAP1L1;AFAP1L1	chr5	148676137	Body;Body	OpenSea	0.309598	0.0323211	10.4397	0.316297	0.0395399	12.5009	0.315179	0.0325413	10.3247	0.326263	0.0265275	8.13069
cg27551625	-0.0195327	0.000244643	0.0375713				chr10	88691926		OpenSea	0.752819	0.0287698	3.82161	0.754546	0.0399858	5.29931	0.770799	0.0252847	3.28033	0.772126	0.0248713	3.22114
cg01884217	-0.0195236	5.39065e-05	0.0199262	ABCC3;ABCC3		ABCC3;ABCC3	chr17	48736199	Body;Body	OpenSea	0.307977	0.025199	8.18211	0.310904	0.0236654	7.6118	0.312292	0.0271986	8.70934	0.327196	0.0262621	8.02641
cg16674047	-0.0195236	0.000308101	0.0415823				chr15	68867577		N_Shelf	0.572877	0.0271714	4.74297	0.56027	0.0253873	4.53126	0.583064	0.033614	5.76506	0.590927	0.0304721	5.15667
cg09220563	-0.0195154	4.29189e-05	0.0183986		AL162759,1	AL162759,1	chr14	54261853		OpenSea	0.793774	0.0256955	3.23713	0.791911	0.032118	4.05576	0.791349	0.0342225	4.32458	0.811533	0.0218611	2.69381
cg26996145	-0.0195145	0.000154574	0.0308987	BCAR3	BCAR3	BCAR3	chr1	94169435	5'UTR	OpenSea	0.649729	0.0270713	4.16655	0.645937	0.0349397	5.40916	0.663937	0.031053	4.6771	0.665425	0.0286325	4.30289
cg26616640	-0.0195112	0.000239284	0.0372057	SLC26A10	SLC26A10	SLC26A10;SLC26A10;SLC26A10;SLC26A10;SLC26A10	chr12	58013458	TSS1500	Island	0.279179	0.0305313	10.9361	0.280865	0.0307181	10.9369	0.286152	0.0374201	13.077	0.296788	0.0249744	8.4149
cg27203924	-0.0195098	0.000330955	0.0429367	ADAMTS9	ADAMTS9	ADAMTS9;ADAMTS9;ADAMTS9	chr3	64627542	Body	OpenSea	0.675561	0.0321319	4.75633	0.669707	0.033767	5.04206	0.682385	0.0243291	3.56531	0.695391	0.0261046	3.75395
cg18549036	-0.0194844	0.00023466	0.0368932	HLTF;HLTF	HLTF;HLTF;HLTF;HLTF;HLTF;HLTF-AS1	HLTF;HLTF;HLTF;HLTF;HLTF;HLTF-AS1	chr3	148804541	TSS1500;TSS1500	Island	0.0917929	0.0198364	21.61	0.0927098	0.0301704	32.5429	0.104304	0.0344714	33.049	0.109867	0.0369423	33.6245
cg02631189	-0.0194494	0.000215688	0.0356246				chr1	113421910		OpenSea	0.424362	0.0276157	6.50758	0.436502	0.0272761	6.24879	0.420516	0.0372897	8.86761	0.444799	0.0276476	6.21574
cg03665994	-0.0194382	0.00044652	0.0483784	CCDC12;NBEAL2	CCDC12;NBEAL2	CCDC12;CCDC12;CCDC12;NBEAL2	chr3	47024090	TSS1500;Body	S_Shelf	0.533037	0.029772	5.58535	0.524891	0.0255589	4.86937	0.531507	0.0276144	5.1955	0.550406	0.0283875	5.15754
cg00566164	-0.0194365	0.000397058	0.0461724	OBSCN			chr1	228559156	Body	Island	0.59783	0.0311592	5.21205	0.602722	0.0330054	5.47605	0.606161	0.0381033	6.28601	0.613627	0.0249849	4.07167
cg04247230	-0.0194225	0.000408837	0.0466139	MUC2	MUC2;MUC2	MUC2;MUC2	chr11	1074009	TSS1500	OpenSea	0.437949	0.0306762	7.0045	0.446157	0.0316427	7.09227	0.43186	0.0381987	8.84515	0.456891	0.0238389	5.21763
cg00463848	-0.0194201	0.000290179	0.0404546	KRT2	KRT2	KRT2	chr12	53046105	TSS200	OpenSea	0.284631	0.0281572	9.89253	0.308287	0.032941	10.6852	0.286633	0.0359495	12.542	0.302767	0.0270445	8.93246
cg10440639	-0.019401	0.000176826	0.032693	RPH3AL	RPH3AL	RPH3AL;RPH3AL	chr17	154499	Body	N_Shelf	0.222817	0.0306079	13.7368	0.234594	0.0245872	10.4807	0.232652	0.0400217	17.2024	0.23687	0.0247621	10.4539
cg25962009	-0.0193906	0.000227089	0.0363323	ECT2L;ECT2L	ECT2L	ECT2L	chr6	139191352	Body;Body	OpenSea	0.409715	0.027746	6.77203	0.399781	0.0211642	5.29396	0.409841	0.0334978	8.17337	0.429232	0.0265527	6.1861
cg05722568	-0.0193844	0.000131847	0.0292926	SOX6;SOX6;SOX6;SOX6		SOX6	chr11	16302064	Body;Body;Body;Body	OpenSea	0.283353	0.0279092	9.84963	0.287021	0.0318473	11.0958	0.293389	0.0334157	11.3895	0.301115	0.0234391	7.7841
cg20955552	-0.019373	0.000209308	0.0351022	MACROD2;MACROD2	AL121584,1;MACROD2	AL121584,1;MACROD2	chr20	15537818	Body;5'UTR	OpenSea	0.606877	0.0263031	4.33416	0.616254	0.0332771	5.39991	0.62566	0.0300954	4.81018	0.623555	0.0285043	4.57125
cg03262130	-0.0193707	6.94995e-05	0.0224459				chr6	143661941		OpenSea	0.828583	0.0252386	3.046	0.828078	0.0241717	2.91902	0.81831	0.028724	3.51016	0.842776	0.0266484	3.16198
cg04097722	-0.0193503	1.10174e-05	0.0102142				chr19	18637236		S_Shelf	0.812712	0.0249559	3.0707	0.793276	0.0266967	3.36537	0.822303	0.0216874	2.63739	0.83086	0.0209676	2.52361
cg09303429	-0.0193278	0.000118092	0.0280643	ARID1B;ARID1B		ARID1B;ARID1B	chr6	157427615	Body;Body	OpenSea	0.724361	0.0249119	3.43916	0.716913	0.035012	4.88372	0.723089	0.0278221	3.84767	0.744175	0.0287771	3.86698
cg05351803	-0.0193266	0.000110355	0.0271762	CLDN14;CLDN14	CLDN14;CLDN14;CLDN14;CLDN14	CLDN14;CLDN14;CLDN14;CLDN14	chr21	37915130	TSS200;5'UTR	OpenSea	0.244845	0.0262134	10.7061	0.259388	0.0293606	11.3192	0.24048	0.0372263	15.48	0.259697	0.0252036	9.70498
cg19224278	-0.0193146	1.17649e-05	0.0105524	ALDH1A3	ALDH1A3;ALDH1A3;ALDH1A3;ALDH1A3;ALDH1A3	ALDH1A3;ALDH1A3;ALDH1A3;ALDH1A3;ALDH1A3;ALDH1A3;ALDH1A3	chr15	101419017	TSS1500	N_Shore	0.298304	0.0248704	8.33724	0.308891	0.0266912	8.64097	0.306007	0.0281862	9.21097	0.312892	0.0196631	6.28432
cg25686876	-0.0192929	0.00028466	0.040177				chr2	165286684		OpenSea	0.736496	0.0284667	3.86515	0.743206	0.037925	5.10289	0.751889	0.0154895	2.06008	0.755256	0.0258202	3.41874
cg23610595	-0.0192912	0.000243084	0.0374544				chr11	18225237		OpenSea	0.13888	0.0246397	17.7418	0.167889	0.0269885	16.0752	0.160134	0.0289684	18.0901	0.159658	0.0304656	19.0818
cg21950166	-0.0192876	0.000270701	0.0394229	SFN	SFN;SFN	SFN;SFN	chr1	27189349	TSS1500	N_Shore	0.674451	0.0317648	4.70972	0.665338	0.0408032	6.1327	0.68486	0.027466	4.01045	0.69578	0.0248793	3.57575
cg01461824	-0.0192857	5.58364e-06	0.00741103				chr17	46816286		OpenSea	0.108836	0.0199513	18.3314	0.104654	0.0149588	14.2936	0.112776	0.0224013	19.8636	0.12489	0.0241192	19.3122
cg20491765	-0.0192803	7.48144e-05	0.0230298	DUSP22	DUSP22	DUSP22	chr6	348098	Body	OpenSea	0.848162	0.028614	3.37365	0.839438	0.0353799	4.21471	0.850259	0.0377627	4.44132	0.866901	0.0235723	2.71914
cg08097290	-0.0192676	0.00040942	0.0466211	MGC87042			chr7	22472508	Body	OpenSea	0.671252	0.0315474	4.69979	0.672151	0.0385598	5.73678	0.678181	0.0318677	4.699	0.688655	0.0245698	3.5678
cg21942644	-0.0192522	0.000227486	0.0363423		CTD-2207O23,3	CTD-2207O23,3	chr19	7456168		N_Shelf	0.535147	0.028017	5.23538	0.533402	0.035552	6.66513	0.54175	0.0371843	6.86374	0.555391	0.0236076	4.25063
cg16640027	-0.0192486	3.24511e-05	0.0160239	SLC4A10;SLC4A10	SLC4A10;SLC4A10;SLC4A10;SLC4A10;SLC4A10;SLC4A10;SLC4A10;SLC4A10;SLC4A10;SLC4A10;SLC4A10;SLC4A10	SLC4A10;SLC4A10;SLC4A10;SLC4A10;SLC4A10;SLC4A10;SLC4A10;SLC4A10;SLC4A10;SLC4A10;SLC4A10;SLC4A10;SLC4A10;SLC4A10;SLC4A10;SLC4A10;SLC4A10	chr2	162480963	5'UTR;1stExon	OpenSea	0.197488	0.0248558	12.586	0.21345	0.027793	13.0209	0.202527	0.0355553	17.5558	0.212005	0.0235148	11.0916
cg17260222	-0.0192404	7.00696e-07	0.00299503				chr5	148186633		OpenSea	0.863585	0.0193579	2.24157	0.867256	0.024246	2.79572	0.865909	0.0229613	2.65169	0.880424	0.01999	2.27049
cg05135175	-0.0192362	6.62143e-05	0.0219234	RNF144A	RNF144A	RNF144A;RNF144A;RNF144A	chr2	7150719	Body	OpenSea	0.70902	0.0254196	3.58517	0.697477	0.0143329	2.05496	0.710625	0.0301141	4.23769	0.726837	0.0257337	3.5405
cg09923071	-0.0192316	0.00017127	0.0323316	STK3			chr8	99858125	Body	OpenSea	0.685194	0.0293988	4.29058	0.673927	0.0241533	3.58397	0.679738	0.0252572	3.71572	0.701798	0.0233723	3.33034
cg01369611	-0.0192223	4.67823e-05	0.0189833	LOC101929710		CTD-2337A12,1;CTD-2337A12,1	chr5	95362282	Body	OpenSea	0.296916	0.0266923	8.98983	0.300184	0.0265973	8.86035	0.314339	0.0255325	8.12261	0.31315	0.0222856	7.1166
cg21037121	-0.0192131	0.000266355	0.0392005	LOC101927189	RP11-411K7,1	MLIP;RP11-411K7,1;RP11-411K7,1	chr6	53794701	TSS200	OpenSea	0.82094	0.027203	3.31363	0.829663	0.0256089	3.08666	0.81602	0.0316949	3.88408	0.837576	0.0281158	3.35681
cg23201830	-0.0192089	0.00012754	0.029043	WDR69	WDR69;WDR69;WDR69;WDR69	WDR69;WDR69;WDR69;WDR69;WDR69;WDR69	chr2	228735790	TSS1500	N_Shore	0.736634	0.0271758	3.68918	0.717487	0.0360433	5.02354	0.738187	0.0204197	2.7662	0.75439	0.0244159	3.23651
cg07302580	-0.0192039	0.000133484	0.029392				chr1	201236179		OpenSea	0.772703	0.0305729	3.95662	0.769924	0.0197498	2.56517	0.790921	0.0232806	2.94348	0.79116	0.0265224	3.35234
cg10763065	-0.0191957	0.000404817	0.0464562	MPPED1			chr22	43899608	Body	OpenSea	0.176259	0.0287885	16.3331	0.190457	0.0254458	13.3604	0.176932	0.0395905	22.376	0.192331	0.0279163	14.5147
cg18651546	-0.0191866	8.32452e-07	0.00328908	IRF8	IRF8	IRF8;IRF8;IRF8	chr16	85933886	5'UTR	S_Shore	0.774125	0.0189159	2.44352	0.779154	0.0249956	3.20805	0.772007	0.0236409	3.06226	0.788273	0.0214229	2.7177
cg11825002	-0.0191699	6.16308e-05	0.0212232	PGBD5	PGBD5;PGBD5	PGBD5;PGBD5	chr1	230468773	Body	Island	0.311105	0.0251656	8.0891	0.31897	0.0288917	9.05782	0.311698	0.0323804	10.3884	0.324867	0.0240818	7.41283
cg18105725	-0.0191566	0.000155801	0.0310157	SLC22A1;SLC22A1		SLC22A1	chr6	160554003	Body;Body	N_Shore	0.440015	0.0265003	6.0226	0.434388	0.0190294	4.38074	0.437764	0.0331781	7.57899	0.458429	0.0258964	5.64895
cg25185966	-0.0191473	0.000462187	0.0491638				chr11	4633872		OpenSea	0.754789	0.0291216	3.85825	0.74579	0.0244474	3.27806	0.764815	0.0394838	5.16253	0.774945	0.0300539	3.8782
cg02885120	-0.0191333	1.04141e-05	0.0100217	MACROD2;MACROD2	MACROD2	MACROD2	chr20	15827305	Body;5'UTR	OpenSea	0.729402	0.0253556	3.47621	0.734936	0.0216921	2.95156	0.721161	0.0210053	2.91271	0.750113	0.0199396	2.65821
cg23522965	-0.0191329	8.41588e-05	0.0242696	LOC101929608			chr20	21646864	Body	OpenSea	0.310883	0.0261535	8.41264	0.310914	0.0281396	9.0506	0.328064	0.0215092	6.55641	0.326096	0.0253746	7.78132
cg02072366	-0.0191296	4.21845e-10	9.81264e-05				chr12	54345056		N_Shore	0.0838719	0.0155425	18.5312	0.0929359	0.0156883	16.8808	0.0875244	0.0162017	18.5111	0.100019	0.0177204	17.7171
cg08151809	-0.0191131	0.000312627	0.0418665	PRKAG2;PRKAG2	PRKAG2	PRKAG2;PRKAG2	chr7	151480352	Body;Body	Island	0.186688	0.0256898	13.7609	0.191512	0.030746	16.0544	0.193803	0.0294894	15.2162	0.207773	0.0291295	14.0198
cg14130977	-0.0190743	0.000397929	0.046213	GP1BB;SEPT5	GP1BB;GP1BB	SEPT5;SEPT5;GP1BB;GP1BB;SEPT5	chr22	19711023	TSS200;3'UTR	Island	0.173878	0.0314329	18.0776	0.17171	0.0287739	16.7572	0.165885	0.033422	20.1477	0.19005	0.026978	14.1952
cg26445794	-0.0190728	4.97978e-05	0.0193524	NUBP1	NUBP1;NUBP1;NUBP1	NUBP1;NUBP1;NUBP1;NUBP1;NUBP1	chr16	10837274	TSS1500	N_Shore	0.213261	0.0263332	12.3479	0.22331	0.0257145	11.5152	0.214	0.0209008	9.76673	0.227966	0.0246465	10.8115
cg08290733	-0.019052	0.000270994	0.0394412			GCNT2;GCNT2	chr6	10519310		OpenSea	0.331584	0.0285945	8.6236	0.331812	0.02409	7.26015	0.336258	0.0324988	9.66484	0.347977	0.026003	7.47263
cg17782495	-0.0190463	5.18451e-05	0.0196265	KCNH7;KCNH7			chr2	163466280	Body;Body	OpenSea	0.171027	0.0245971	14.382	0.17936	0.0208073	11.6008	0.187741	0.0292961	15.6045	0.190032	0.0266659	14.0323
ch,6,1693624F	-0.0190406	1.37632e-05	0.0111558	UBE2CBP		UBE3D;UBE3D	chr6	83767401	Body	OpenSea	0.278068	0.0231907	8.33994	0.281539	0.0231645	8.2278	0.286148	0.0206614	7.22055	0.294842	0.0224242	7.60549
cg00380464	-0.0190376	2.68129e-06	0.00533005	LTV1	RP3-468K18,5	RP3-468K18,5	chr6	144164650	Body	Island	0.140151	0.023104	16.485	0.14734	0.0217958	14.7929	0.136097	0.0143695	10.5583	0.157279	0.0202189	12.8555
cg15879911	-0.0190364	0.000167956	0.0320559		EGFR	EGFR	chr7	55281226		OpenSea	0.378987	0.0282998	7.46723	0.378089	0.030386	8.03675	0.38519	0.0278867	7.23973	0.394763	0.0229578	5.8156
cg25302257	-0.0190361	0.000461711	0.0491385	HABP2;HABP2			chr10	115345867	Body;Body	OpenSea	0.506033	0.0304455	6.01651	0.513204	0.0241305	4.70194	0.504259	0.0368649	7.3107	0.52402	0.0255932	4.88401
cg20419981	-0.0190356	0.000112998	0.0275022				chr12	15146998		OpenSea	0.722395	0.0270637	3.74638	0.704383	0.0429446	6.09677	0.730173	0.0227483	3.11546	0.742455	0.0253674	3.41669
cg04961225	-0.0190344	4.56725e-05	0.0187781		RP11-916O13,1;C12orf12;RP11-916O13,1;RP11-916O13,1	RP11-916O13,1;C12orf12;RP11-916O13,1;RP11-916O13,1	chr12	91332479		OpenSea	0.292779	0.0270888	9.2523	0.295248	0.023162	7.84494	0.300215	0.0276583	9.21284	0.310947	0.0212002	6.81793
cg11123946	-0.0190282	0.000128571	0.029068	SPRED2			chr2	65615529	Body	OpenSea	0.764072	0.0273355	3.57761	0.776116	0.022861	2.94557	0.777813	0.0273044	3.51041	0.78188	0.02572	3.28951
cg23578572	-0.019027	0.00026123	0.0387465	TMEM110-MUSTN1;TMEM110	TMEM110	TMEM110;TMEM110;TMEM110-MUSTN1	chr3	52877048	Body;Body	OpenSea	0.605793	0.0277912	4.58758	0.596956	0.0370698	6.2098	0.611256	0.0341765	5.59119	0.624584	0.0239081	3.82785
cg02672737	-0.0190214	8.26584e-05	0.0240953	GRAMD2			chr15	72476759	Body	Island	0.138098	0.0238258	17.2529	0.147919	0.0265795	17.969	0.144877	0.027634	19.0741	0.160482	0.0259464	16.1678
cg18118792	-0.0190122	3.94605e-06	0.00620162	ACSBG1;ACSBG1		ACSBG1	chr15	78469622	Body;Body	OpenSea	0.537476	0.0211128	3.92814	0.535253	0.0295187	5.51491	0.537221	0.0177802	3.30967	0.553556	0.0207078	3.74086
cg04474007	-0.0190033	9.74218e-05	0.0259072	NCRNA00085	LINC00085	LINC00085;LINC00085;LINC00085;LINC00085;LINC00085;LINC00085;LINC00085;LINC00085;LINC00085;LINC00085;LINC00085	chr19	52207269	Body	Island	0.135461	0.0289475	21.3697	0.138883	0.0247399	17.8135	0.127172	0.0207655	16.3287	0.149779	0.0258343	17.2483
cg07763787	-0.0189966	0.000380676	0.0454807	PKD2L1;PKD2L1		PKD2L1	chr10	102049639	Body;Body	S_Shelf	0.366631	0.0302472	8.25004	0.376217	0.0266942	7.09542	0.374688	0.0245764	6.55916	0.384443	0.0260283	6.77039
cg01079708	-0.0189919	0.000410969	0.0466803				chr9	102260091		OpenSea	0.75313	0.0322337	4.27997	0.748521	0.0215795	2.88296	0.750735	0.0275243	3.66631	0.770415	0.025515	3.31185
cg13663642	-0.0189841	0.000170873	0.0323168	C1orf204	C1orf204	C1orf204	chr1	159821091	Body	N_Shelf	0.753355	0.0281111	3.73146	0.746933	0.0283192	3.7914	0.758149	0.0200536	2.64508	0.772371	0.0254514	3.29523
cg25202370	-0.0189712	0.00011941	0.0282002	HIVEP3;HIVEP3	HIVEP3;HIVEP3;HIVEP3	HIVEP3;HIVEP3;HIVEP3	chr1	42129921	5'UTR;5'UTR	S_Shore	0.671588	0.0282857	4.21176	0.676394	0.0294376	4.35213	0.673161	0.0299372	4.44727	0.685069	0.0241688	3.52794
cg00975876	-0.0189623	0.000388922	0.0458918	PRICKLE4	PRICKLE4;PRICKLE4	PRICKLE4;PRICKLE4;PRICKLE4;PRICKLE4;PRICKLE4;PRICKLE4;FRS3	chr6	41752769	Body	N_Shore	0.404702	0.0313551	7.74769	0.398884	0.0296424	7.43135	0.399027	0.0227317	5.69677	0.423741	0.0269315	6.35565
cg01731766	-0.0189416	0.000395554	0.0461724				chr20	60953534		Island	0.375108	0.0304282	8.11185	0.376747	0.0281248	7.46516	0.389617	0.0267446	6.86434	0.393722	0.0251579	6.38976
cg11496825	-0.0189397	0.000143486	0.0302089	MYCBP2	MYCBP2	MYCBP2	chr13	77750689	Body	OpenSea	0.728113	0.0289122	3.97084	0.724709	0.0281564	3.8852	0.728254	0.0234036	3.21366	0.747539	0.0226856	3.0347
cg03840467	-0.018936	0.000352758	0.0441558	SEPT9	SEPT9	SEPT9	chr17	75278162	Body	Island	0.439417	0.0316219	7.19632	0.452531	0.0317722	7.02099	0.438896	0.0294542	6.71098	0.453255	0.0230733	5.09057
cg04458627	-0.0189269	1.34666e-05	0.0110396	MIR152;COPZ2	MIR152;COPZ2	MIR152;COPZ2	chr17	46115738	TSS1500;TSS1500	S_Shore	0.686574	0.0216366	3.15138	0.699167	0.0268752	3.84388	0.678568	0.0271084	3.99495	0.704087	0.0230871	3.27901
cg09110241	-0.0189259	5.26779e-05	0.0197676				chr2	227079364		OpenSea	0.753482	0.0263073	3.49144	0.758102	0.0248887	3.28304	0.748712	0.0236651	3.16078	0.769749	0.0227787	2.95923
cg12368503	-0.0189221	3.15456e-05	0.0157557				chr2	196428888		OpenSea	0.720209	0.0224158	3.11241	0.710277	0.0293046	4.12579	0.719396	0.020813	2.89312	0.737216	0.0242703	3.29215
cg13693211	-0.0189169	0.000353244	0.0441854	GCSAML;GCSAML;GCSAML;GCSAML;GCSAML;GCSAML	C1orf150;C1orf150;C1orf150;C1orf150;C1orf150;C1orf150	C1orf150;C1orf150;C1orf150;C1orf150;C1orf150;C1orf150;C1orf150;C1orf150	chr1	247699098	5'UTR;5'UTR;5'UTR;5'UTR;5'UTR;5'UTR	OpenSea	0.210483	0.0282632	13.4277	0.211992	0.0355498	16.7694	0.225834	0.0205037	9.07911	0.230176	0.0271881	11.8118
cg11217953	-0.0188984	0.0001383	0.0298132	MAN1C1	MAN1C1;MAN1C1	MAN1C1;MAN1C1	chr1	26051823	Body	OpenSea	0.77795	0.0278116	3.57498	0.786687	0.0284961	3.62229	0.776698	0.0294112	3.7867	0.796824	0.0226351	2.84067
cg01297494	-0.0188852	3.33448e-06	0.00582895				chr10	25264136		OpenSea	0.202608	0.0202417	9.99057	0.202134	0.0209037	10.3415	0.222293	0.0164242	7.38856	0.221442	0.0228271	10.3084
cg04869336	-0.018881	0.000299775	0.0409959	FOXP1;FOXP1;FOXP1;FOXP1;FOXP1;FOXP1;FOXP1	FOXP1;FOXP1;FOXP1;FOXP1;FOXP1;FOXP1;FOXP1	FOXP1;FOXP1;FOXP1;FOXP1;FOXP1;FOXP1;FOXP1;FOXP1	chr3	71259822	5'UTR;5'UTR;5'UTR;5'UTR;5'UTR;5'UTR;5'UTR	OpenSea	0.453296	0.0276914	6.10891	0.459028	0.0306523	6.67765	0.463778	0.0393994	8.49531	0.469212	0.0257044	5.4782
cg15650376	-0.0188713	0.000206348	0.0348448	PIP5KL1;PIP5KL1	PIP5KL1;PIP5KL1	PIP5KL1;PIP5KL1;PIP5KL1;PIP5KL1;PIP5KL1;PIP5KL1;PIP5KL1;PIP5KL1;PIP5KL1	chr9	130690679	Body;TSS1500	S_Shore	0.405053	0.0290717	7.17727	0.406432	0.0297398	7.3173	0.410883	0.0278546	6.7792	0.421828	0.028193	6.68353
cg04987270	-0.0188684	0.000297641	0.0408635	C1orf95	C1orf95	C1orf95	chr1	226794364	3'UTR	OpenSea	0.439223	0.0266612	6.07008	0.439248	0.0441516	10.0516	0.447926	0.0182239	4.0685	0.45715	0.0275596	6.02856
cg18340948	-0.0188388	0.00023097	0.0366058				chr20	19717881		OpenSea	0.628681	0.0296888	4.72239	0.623459	0.0313772	5.03276	0.638133	0.0247312	3.87556	0.649616	0.0254196	3.91302
cg11168433	-0.0188249	0.000347455	0.0439105	KCNQ4;KCNQ4	KCNQ4;KCNQ4	KCNQ4;KCNQ4	chr1	41283979	Body;Body	Island	0.267386	0.0266478	9.96604	0.270091	0.0287928	10.6604	0.263851	0.0346944	13.1493	0.281412	0.028434	10.1041
cg20168761	-0.0188242	0.0002036	0.0346608				chr10	134836866		S_Shore	0.364013	0.0282637	7.76448	0.368036	0.0278262	7.56074	0.372724	0.0333756	8.95452	0.380127	0.0240677	6.3315
cg14068176	-0.0188208	0.000191391	0.0337076	TMEM8B;TMEM8B;TMEM8B	TMEM8B;TMEM8B;TMEM8B;TMEM8B;TMEM8B	TMEM8B;TMEM8B;TMEM8B;TMEM8B;TMEM8B;TMEM8B;TMEM8B;TMEM8B	chr9	35833117	5'UTR;5'UTR;5'UTR	S_Shelf	0.419335	0.0254853	6.07756	0.426403	0.0303437	7.1162	0.415377	0.025007	6.02032	0.434062	0.0273072	6.29108
cg01369378	-0.0188207	0.000381499	0.0455315				chr5	602437		Island	0.266842	0.0305946	11.4654	0.276326	0.0378746	13.7065	0.257133	0.0249963	9.72115	0.281539	0.0280927	9.97828
cg02092885	-0.0188139	1.73611e-07	0.00166392				chr17	29379458		OpenSea	0.196359	0.0207646	10.5748	0.202712	0.0208388	10.28	0.203833	0.0219887	10.7876	0.211141	0.0172688	8.17879
cg10301258	-0.0188096	0.000440984	0.0480945	LOC146336	RP11-161M6,4;SSTR5;RP11-161M6,4	RP11-161M6,4;SSTR5;RP11-161M6,4	chr16	1126554	Body	N_Shore	0.283055	0.027746	9.80232	0.302369	0.0327981	10.8471	0.288616	0.0348275	12.0671	0.300073	0.0280927	9.36195
cg02359855	-0.0188081	2.39754e-05	0.014123				chr9	134420892		OpenSea	0.161334	0.0228596	14.1691	0.164068	0.0209355	12.7602	0.156019	0.0199096	12.761	0.177048	0.0250532	14.1505
cg26292946	-0.0187892	9.35232e-05	0.0256197	PPP6R3;PPP6R3;PPP6R3;PPP6R3;PPP6R3;PPP6R3	PPP6R3;PPP6R3	PPP6R3;PPP6R3;PPP6R3;PPP6R3;PPP6R3;PPP6R3	chr11	68309691	Body;Body;Body;Body;Body;Body	OpenSea	0.731947	0.0242619	3.3147	0.72485	0.021846	3.01387	0.724094	0.027264	3.76525	0.746253	0.0277326	3.71625
cg24383329	-0.0187809	0.000175032	0.0325736				chr3	53228322		N_Shore	0.533263	0.0270037	5.06386	0.536253	0.0296917	5.53688	0.540571	0.031594	5.84456	0.551167	0.0228485	4.14547
cg06218079	-0.0187778	0.000366909	0.0449125	TBCD	TBCD	TBCD;TBCD;TBCD;TBCD	chr17	80834228	Body	OpenSea	0.176432	0.0312037	17.686	0.17263	0.0285003	16.5095	0.179093	0.0376184	21.005	0.192538	0.0255929	13.2924
cg18570658	-0.0187688	3.66251e-06	0.00597568	COL4A2			chr13	111100156	Body	OpenSea	0.218539	0.0226128	10.3473	0.218012	0.0232846	10.6804	0.228817	0.0246614	10.7778	0.235424	0.0193096	8.20203
cg06919312	-0.0187634	0.000186448	0.0333429	SRGAP1	RP11-196H14,2	SRGAP1;RP11-196H14,2	chr12	64474195	Body	OpenSea	0.735012	0.0272382	3.70582	0.721423	0.0370068	5.12969	0.734453	0.0195422	2.66079	0.750026	0.0253123	3.37485
cg24629314	-0.0187429	5.809e-05	0.020581				chr13	110653720		OpenSea	0.774293	0.0267249	3.45152	0.772698	0.0225576	2.91933	0.774823	0.0227158	2.93174	0.789288	0.0254906	3.22957
cg05720608	-0.0187348	0.000104551	0.0266029				chr4	76763272		OpenSea	0.787694	0.0255864	3.24826	0.796061	0.0225179	2.82866	0.776581	0.0274435	3.53389	0.805457	0.0238882	2.9658
cg26569649	-0.0187299	0.000350822	0.0440501	ABLIM2;ABLIM2;ABLIM2;ABLIM2;ABLIM2;ABLIM2;ABLIM2		ABLIM2;ABLIM2	chr4	7975637	Body;Body;Body;Body;Body;Body;Body	OpenSea	0.61823	0.0258016	4.17346	0.620464	0.0257937	4.15716	0.623311	0.0230662	3.7006	0.633325	0.0310831	4.90793
cg12861034	-0.018713	0.000399481	0.046272	RAPGEFL1	RAPGEFL1	RAPGEFL1;RAPGEFL1;RAPGEFL1	chr17	38347816	Body	S_Shore	0.0794503	0.0208601	26.2555	0.0759238	0.0182927	24.0935	0.0849458	0.0222022	26.1369	0.105197	0.0420266	39.9505
cg25772764	-0.0187013	0.000295672	0.0407386				chr2	23215012		OpenSea	0.173125	0.0256921	14.8402	0.179999	0.0332473	18.4709	0.176887	0.0296968	16.7886	0.190898	0.0266008	13.9346
cg17383021	-0.0186978	4.92197e-05	0.019234	CYFIP2;CYFIP2;CYFIP2	CTC-248O19,1;CYFIP2;CYFIP2;CYFIP2;CYFIP2;CYFIP2	CTC-248O19,1;CYFIP2;CYFIP2;CYFIP2;CYFIP2;CYFIP2;CYFIP2;CYFIP2;CYFIP2;CYFIP2;CYFIP2;CYFIP2	chr5	156693814	5'UTR;5'UTR;5'UTR	S_Shore	0.2982	0.0261091	8.75555	0.306263	0.0276323	9.0224	0.303669	0.0235874	7.76746	0.312929	0.0215555	6.88831
cg27263632	-0.0186886	0.000421009	0.0471189	FSCN2;FSCN2	FSCN2;FSCN2	FSCN2;FSCN2	chr17	79496290	1stExon;1stExon	Island	0.344672	0.0313779	9.10371	0.355076	0.0347235	9.77916	0.354617	0.0348028	9.81417	0.359959	0.0233108	6.47596
cg00033155	-0.018682	0.000158734	0.0312285	NPHP1;NPHP1;NPHP1;NPHP1		NPHP1;NPHP1	chr2	110925418	Body;Body;Body;Body	OpenSea	0.401057	0.0267686	6.6745	0.41419	0.0320524	7.73857	0.39769	0.02851	7.16891	0.420691	0.025079	5.96139
cg06970960	-0.018646	7.1347e-05	0.0226292				chr1	54938716		N_Shore	0.731091	0.0252463	3.45323	0.724113	0.0283426	3.91411	0.730781	0.0280586	3.83953	0.749343	0.0234054	3.12345
cg11860192	-0.0186395	0.000127915	0.029043	RSAD1;RSAD1	RSAD1;RSAD1;RP11-94C24,3	RSAD1;RSAD1;RSAD1;RSAD1;RP11-94C24,3	chr17	48555853	TSS1500;TSS1500	N_Shore	0.601013	0.0255668	4.25395	0.592087	0.0227412	3.84086	0.602273	0.0264167	4.38618	0.620453	0.0270022	4.35201
cg07359545	-0.0186243	0.000300171	0.0410149	GP1BB;SEPT5		SEPT5;SEPT5;SEPT5	chr22	19711327	Body;3'UTR	Island	0.355513	0.0304583	8.56741	0.353257	0.0305884	8.65898	0.345401	0.0348685	10.0951	0.369073	0.023458	6.35592
cg25397157	-0.0186183	8.45654e-05	0.0243114		C1orf147	C1orf147	chr1	206672058		OpenSea	0.400189	0.0263187	6.57655	0.405753	0.0241317	5.94739	0.418154	0.015565	3.72231	0.421234	0.0244474	5.80375
cg06052541	-0.0185945	5.00915e-06	0.0070629		RP11-156K13,1	RP11-156K13,1	chr8	17701552		OpenSea	0.77323	0.0219421	2.83773	0.771618	0.0236911	3.07032	0.777135	0.0248659	3.19969	0.790355	0.0190712	2.413
cg12955385	-0.018591	3.982e-05	0.0177516	CD96;CD96			chr3	111338785	Body;Body	OpenSea	0.435504	0.0232251	5.33291	0.431249	0.0229756	5.3277	0.443729	0.020416	4.60101	0.452951	0.023562	5.20189
cg06294042	-0.0185868	4.52764e-05	0.0187457	ARNT2	ARNT2	ARNT2	chr15	80879494	Body	OpenSea	0.231486	0.025845	11.1648	0.231812	0.0255043	11.0022	0.247704	0.0178749	7.21624	0.249713	0.023343	9.34793
cg19007621	-0.0185868	0.000221145	0.0360077				chr4	113120592		OpenSea	0.189014	0.0269725	14.2701	0.189096	0.0224058	11.8489	0.192334	0.0325569	16.9272	0.204206	0.0260692	12.7662
cg10282807	-0.0185832	0.000242499	0.0374194	ACRBP;ACRBP	ACRBP;ACRBP;ACRBP;ACRBP;ACRBP;ACRBP	ACRBP;ACRBP;ACRBP;ACRBP;ACRBP;ACRBP;ACRBP;ACRBP;ACRBP;ACRBP;ACRBP	chr12	6756551	1stExon;5'UTR	Island	0.146471	0.0277945	18.9761	0.142564	0.0255289	17.9069	0.147219	0.0238345	16.1898	0.164291	0.0277512	16.8914
cg24785473	-0.0185776	0.000417244	0.0469642		ARPP21;ARPP21;ARPP21;ARPP21;ARPP21	ARPP21;ARPP21;ARPP21;ARPP21;ARPP21;ARPP21;ARPP21;ARPP21;ARPP21	chr3	35681883		S_Shore	0.179394	0.0324496	18.0884	0.197289	0.0242549	12.2941	0.185311	0.0383712	20.7064	0.194777	0.0259193	13.3072
cg22791632	-0.0185572	5.3442e-07	0.00263167	ZNF763	ZNF763;ZNF763	ZNF763;ZNF763	chr19	12075848	TSS200	N_Shore	0.056942	0.0167868	29.4806	0.059145	0.0222162	37.5622	0.0574921	0.0154251	26.8299	0.0771583	0.021061	27.2959
cg02506353	-0.0185568	0.000324174	0.0425455	DAP		DAP;DAP	chr5	10702346	Body	OpenSea	0.38389	0.0272719	7.1041	0.383209	0.0360528	9.40813	0.388077	0.0288435	7.43242	0.403245	0.0256921	6.37135
cg06127003	-0.0185535	0.000359442	0.0444667				chr6	134744165		OpenSea	0.351785	0.0287631	8.17631	0.347216	0.0285428	8.22046	0.372534	0.0231568	6.21604	0.369785	0.0268003	7.24753
cg00538604	-0.0185284	0.000299833	0.0409959	ANO8	ANO8	ANO8	chr19	17438249	Body	Island	0.465918	0.0299799	6.43459	0.47125	0.021788	4.62345	0.476485	0.0299018	6.2755	0.483306	0.023417	4.84518
cg13960493	-0.0185115	1.64905e-06	0.00426844	LPAR1;LPAR1			chr9	113658492	Body;Body	OpenSea	0.841146	0.0214612	2.55142	0.849385	0.0266017	3.13188	0.84867	0.0196926	2.3204	0.855997	0.0176791	2.06533
cg04868078	-0.0185029	1.93036e-05	0.012819	LHX9;LHX9			chr1	197898229	Body;Body	OpenSea	0.0803137	0.0228409	28.4396	0.0722262	0.0199123	27.5694	0.0831895	0.0170223	20.462	0.101056	0.0250034	24.7423
cg00525681	-0.0185011	0.000402395	0.0463604	SLITRK5			chr13	88329151	Body	N_Shore	0.296814	0.0300116	10.1112	0.292458	0.030653	10.4812	0.300661	0.025308	8.41745	0.313412	0.0261014	8.32815
cg01529092	-0.0184988	0.000190903	0.0336633	FBN1	RP11-227D13,1;FBN1;FBN1	RP11-227D13,1;FBN1;FBN1	chr15	48939483	TSS1500	S_Shore	0.424477	0.0267287	6.29685	0.431742	0.0273757	6.34075	0.427805	0.0285479	6.67311	0.444342	0.0242479	5.45703
cg01157919	-0.0184858	0.000473898	0.0496364	MIR205HG	MIR205HG;MIR205HG	MIR205HG;MIR205HG;MIR205HG;MIR205HG;MIR205HG;MIR205HG;MIR205HG;MIR205HG;MIR205HG;MIR205HG;MIR205HG;MIR205HG;MIR205HG	chr1	209602719	Body	OpenSea	0.702482	0.0308338	4.38927	0.698144	0.0294738	4.22173	0.707823	0.0236262	3.33787	0.719851	0.0256409	3.56197
cg20332517	-0.0184827	0.000187992	0.0334692	MICALL1	MICALL1	MICALL1;MICALL1	chr22	38301066	TSS1500	N_Shore	0.284378	0.0258725	9.09793	0.291258	0.0289765	9.94874	0.287602	0.0252516	8.78003	0.300276	0.026357	8.77759
cg15552491	-0.0184781	0.000190368	0.0336176			NLRX1;NLRX1	chr11	119037285		N_Shelf	0.463915	0.026792	5.77519	0.464772	0.027463	5.90893	0.480569	0.0236715	4.92572	0.48572	0.026005	5.35391
cg07596065	-0.0184702	0.000137015	0.0297081		CTA-384D8,31	CTA-384D8,31	chr22	50984393		N_Shore	0.551612	0.0250324	4.53805	0.548756	0.0273217	4.97883	0.544636	0.0259293	4.76085	0.566781	0.0264303	4.66322
cg18878984	-0.0184532	5.71723e-05	0.0204503				chr5	142981147		OpenSea	0.266095	0.0246628	9.2684	0.276978	0.0267602	9.66149	0.266878	0.0283669	10.6292	0.27934	0.0232337	8.31734
cg14209186	-0.0184527	0.000179238	0.032797	TMEM156			chr4	38980960	Body	OpenSea	0.727811	0.0306071	4.20536	0.7306	0.0153558	2.10181	0.725111	0.0271193	3.74001	0.746958	0.0224094	3.00009
cg18479972	-0.0184515	0.000394862	0.0461669		CTD-2377D24,4	CTD-2377D24,4	chr17	46810705		Island	0.154194	0.0269541	17.4807	0.15962	0.0290397	18.193	0.153791	0.0249099	16.1973	0.167556	0.0301533	17.996
cg25408986	-0.0184462	6.1422e-05	0.0212085	MACROD2	MACROD2	MACROD2;MACROD2;MACROD2	chr20	14800195	Body	OpenSea	0.796167	0.0266019	3.34124	0.800381	0.0348843	4.35847	0.798541	0.0201645	2.52517	0.813051	0.0198109	2.43661
cg00346024	-0.0184314	0.000432499	0.0476824	ITGBL1;ITGBL1;ITGBL1;ITGBL1	ITGBL1;ITGBL1;ITGBL1	ITGBL1;ITGBL1;ITGBL1	chr13	102175338	5'UTR;Body;Body;Body	OpenSea	0.242474	0.0308442	12.7206	0.254013	0.0247836	9.75682	0.256325	0.0347841	13.5703	0.259154	0.0251451	9.70273
cg20342255	-0.0184213	0.000141701	0.0300894				chr2	174836197		OpenSea	0.805916	0.0256994	3.18884	0.798897	0.0260284	3.25805	0.818044	0.0217613	2.66016	0.82291	0.026962	3.27641
cg16057507	-0.0184211	0.000161197	0.031365			RAB17	chr2	238507185		OpenSea	0.264881	0.0260869	9.84854	0.264922	0.0213957	8.07622	0.253537	0.0276156	10.8922	0.277939	0.0259184	9.32521
cg03664764	-0.0184197	0.000227093	0.0363323	MLH3;MLH3	MLH3	MLH3;MLH3	chr14	75500142	Body;Body	OpenSea	0.757614	0.0296644	3.91551	0.763939	0.0259606	3.39826	0.760019	0.0140285	1.84581	0.773937	0.0241618	3.12193
cg24265341	-0.0184095	0.000245584	0.0376407				chr2	97222933		OpenSea	0.372621	0.0273478	7.33929	0.377142	0.0295197	7.82721	0.38555	0.0262689	6.81336	0.388192	0.0255578	6.5838
cg11870100	-0.0183808	0.000299233	0.0409621	ELF5;ELF5	ELF5;ELF5;ELF5;ELF5;ELF5	ELF5;ELF5;ELF5;ELF5;ELF5	chr11	34534542	5'UTR;TSS1500	OpenSea	0.269847	0.0291139	10.789	0.276669	0.029561	10.6846	0.269037	0.0295225	10.9734	0.284024	0.0239813	8.44341
ch,10,756792F	-0.0183728	3.11928e-05	0.0156677				chr10	29649153		OpenSea	0.221102	0.0255005	11.5334	0.209843	0.0233808	11.1421	0.2194	0.0269674	12.2914	0.236381	0.0220951	9.34726
cg24362716	-0.0183723	0.000221611	0.0360077		MUC5AC	MUC5AC	chr11	1219189		N_Shelf	0.265047	0.0276596	10.4358	0.263405	0.0171129	6.49681	0.262364	0.0270648	10.3158	0.279926	0.0253915	9.07081
cg08638582	-0.0183586	2.74942e-05	0.0149552	DIRAS1			chr19	2717615	Body	Island	0.206705	0.0269781	13.0515	0.216541	0.0215836	9.96745	0.209652	0.0152677	7.28241	0.225165	0.0213858	9.49784
cg17944412	-0.0183437	6.89432e-05	0.0224178	NOXO1;NOXO1;NOXO1	TBL3	NOXO1;TBL3	chr16	2029938	Body;Body;Body	Island	0.183163	0.0262608	14.3374	0.187951	0.0320549	17.0549	0.180855	0.0259044	14.3233	0.195739	0.0239686	12.2452
cg12060104	-0.0183422	1.81782e-05	0.0125192	NAV2			chr11	19681958	Body	OpenSea	0.427955	0.0232183	5.42541	0.429022	0.0158349	3.69092	0.427418	0.0251057	5.8738	0.446097	0.0244527	5.48147
cg14993430	-0.0183235	0.000138138	0.0297967				chr3	193499482		OpenSea	0.659235	0.0278373	4.22268	0.659499	0.0172717	2.61891	0.662567	0.0319351	4.8199	0.676471	0.022234	3.28677
cg13619829	-0.0183172	4.7897e-07	0.00248001	ADAM17;ADAM17	ADAM17	ADAM17	chr2	9637358	ExonBnd;Body	OpenSea	0.73821	0.0198498	2.68891	0.723178	0.0221668	3.06519	0.743623	0.0185266	2.4914	0.754345	0.0172821	2.29101
cg09881716	-0.0183157	0.0002764	0.0397091				chr5	26476474		OpenSea	0.540911	0.0295268	5.45871	0.554694	0.0188967	3.40668	0.540144	0.0188339	3.48684	0.554548	0.0255536	4.60801
cg01922265	-0.018309	0.000271301	0.0394697	IFRD1;IFRD1	IFRD1	IFRD1;IFRD1;IFRD1;IFRD1	chr7	112077246	5'UTR;5'UTR	OpenSea	0.566885	0.0277347	4.89248	0.558222	0.0345013	6.18057	0.570997	0.0219594	3.84581	0.58342	0.0234227	4.01472
cg25616348	-0.0183056	2.6622e-05	0.0147525				chr9	111389798		OpenSea	0.790538	0.0254303	3.21684	0.783155	0.0269234	3.43782	0.795435	0.0312213	3.92507	0.806954	0.0212762	2.6366
cg07442105	-0.0182996	2.61576e-05	0.0146972				chr16	66962501		S_Shelf	0.903593	0.0253898	2.80987	0.887166	0.0288423	3.25106	0.912	0.0213757	2.34382	0.91901	0.0190104	2.06858
cg17057860	-0.0182881	0.000118287	0.0280714	TMEM125	TMEM125;TMEM125;TMEM125	TMEM125;TMEM125;TMEM125	chr1	43734653	TSS1500	N_Shelf	0.426661	0.0274962	6.4445	0.432557	0.026873	6.2126	0.435415	0.0222855	5.11822	0.442765	0.0218869	4.94324
cg27630316	-0.0182876	0.000427272	0.0474288	ANKRD2;ANKRD2;ANKRD2;ANKRD2	ANKRD2;ANKRD2;ANKRD2	ANKRD2;ANKRD2;ANKRD2	chr10	99331614	TSS1500;TSS1500;TSS1500;TSS1500	S_Shore	0.436279	0.0300365	6.8847	0.428818	0.0269487	6.28441	0.444577	0.0217544	4.89327	0.455391	0.0283093	6.21648
cg08374298	-0.0182868	2.56335e-05	0.0146377				chr2	161431244		OpenSea	0.5489	0.0253361	4.6158	0.547784	0.0220728	4.02948	0.553878	0.021691	3.91621	0.56393	0.01962	3.47916
cg11169848	-0.0182757	0.000337201	0.04327	LOC100130987;CLCF1;CLCF1	CLCF1;AP003419,11;CLCF1	CLCF1;AP003419,11;CLCF1	chr11	67142030	Body;TSS1500;TSS1500	S_Shore	0.542246	0.0279834	5.16064	0.5361	0.0285316	5.32206	0.545692	0.0258536	4.73775	0.560832	0.0247338	4.4102
cg08321264	-0.0182558	0.000277274	0.0397405				chr2	30245660		OpenSea	0.660321	0.0283804	4.29797	0.647467	0.0290585	4.48803	0.665933	0.03072	4.61308	0.675473	0.0256796	3.80172
cg11122895	-0.0182526	0.000121205	0.0284267	WWC1;WWC1;WWC1		WWC1;WWC1	chr5	167774859	Body;Body;Body	OpenSea	0.256156	0.0274794	10.7276	0.268801	0.0285762	10.631	0.266967	0.0255433	9.56797	0.271165	0.0223212	8.23158
cg26193418	-0.0182513	0.000209929	0.0351259	BMPER		BMPER	chr7	33973655	Body	OpenSea	0.614583	0.027751	4.51543	0.602541	0.0235326	3.90556	0.617418	0.0314421	5.09252	0.629529	0.0229564	3.6466
cg19227639	-0.0182504	0.000313803	0.0419052				chr2	18958863		OpenSea	0.396333	0.0247652	6.24857	0.407956	0.0272627	6.68276	0.402913	0.0282636	7.01481	0.413323	0.0269021	6.50873
cg26797182	-0.0182467	0.000247819	0.0378468		RP11-116N8,1	RP11-116N8,1	chr14	36414276		OpenSea	0.254438	0.0290098	11.4015	0.25844	0.0239176	9.25461	0.262751	0.025701	9.78153	0.268766	0.0245185	9.12264
cg00845837	-0.0182413	0.000175494	0.0325997	COL14A1			chr8	121345289	Body	OpenSea	0.780757	0.0248481	3.18256	0.775257	0.030999	3.99855	0.773846	0.0275747	3.56333	0.794585	0.0291219	3.66505
cg16320258	-0.0182107	0.000244085	0.0375301	FBXO2	FBXO2	FBXO2;FBXO2	chr1	11710429	Body	S_Shore	0.215202	0.0250301	11.631	0.225647	0.0287547	12.7432	0.221709	0.0256059	11.5493	0.232991	0.0259265	11.1277
cg17609054	-0.0181967	0.000269355	0.0393464				chr1	234907722		OpenSea	0.651153	0.0293061	4.50065	0.644108	0.0228492	3.54742	0.650506	0.0311425	4.78743	0.668733	0.0216451	3.23673
cg09581513	-0.0181915	2.06096e-06	0.00470966	C10orf11	RP11-399K21,10;C10orf11	RP11-399K21,10;C10orf11	chr10	77191077	TSS1500	Island	0.152564	0.0181687	11.9089	0.161232	0.0146927	9.11277	0.152896	0.0256196	16.7562	0.166992	0.0218309	13.073
cg23233650	-0.0181896	0.000275071	0.0396593				chr5	131835756		S_Shelf	0.543904	0.0273199	5.02293	0.543738	0.0230418	4.23766	0.549694	0.0201962	3.67408	0.561116	0.0254928	4.54323
cg01839603	-0.0181602	0.000145003	0.0302728	GNA12	GNA12;AMZ1	GNA12;GNA12;GNA12;GNA12;AMZ1	chr7	2801424	Body	N_Shore	0.274534	0.0255575	9.30939	0.278494	0.0255941	9.19018	0.274359	0.0251945	9.18307	0.290163	0.0235916	8.13048
cg07057444	-0.01816	5.04318e-05	0.0194128	MBOAT1			chr6	20118318	Body	OpenSea	0.750298	0.0219075	2.91984	0.761164	0.0276744	3.6358	0.761252	0.0265343	3.48561	0.771057	0.0240471	3.11872
cg24430167	-0.0181485	0.000114377	0.027616	SPAG17			chr1	118640198	Body	OpenSea	0.857375	0.0258348	3.01325	0.855428	0.0237865	2.78066	0.864502	0.029799	3.44696	0.870803	0.0232671	2.67191
cg09365138	-0.0181454	0.000357505	0.0443663				chr15	67097131		OpenSea	0.714009	0.0280938	3.93466	0.710956	0.0357847	5.03333	0.704657	0.0279286	3.96343	0.732249	0.0259863	3.54884
cg08418872	-0.0181344	0.000109938	0.0271184	TNFRSF1A	TNFRSF1A	TNFRSF1A;TNFRSF1A;TNFRSF1A;TNFRSF1A	chr12	6442954	Body	OpenSea	0.801389	0.0262673	3.27772	0.787727	0.0283163	3.59469	0.813271	0.0243851	2.9984	0.818401	0.0214299	2.61851
cg08248188	-0.0181187	0.000310013	0.0416974				chr6	16167740		OpenSea	0.353912	0.0291546	8.23781	0.36587	0.0284303	7.7706	0.362644	0.0323817	8.92931	0.366247	0.0244013	6.66252
cg16733447	-0.0181163	3.76268e-06	0.00601743	UBN1;UBN1			chr16	4912779	Body;Body	OpenSea	0.684312	0.0213787	3.12412	0.677786	0.0233258	3.44147	0.684683	0.0195716	2.85848	0.701326	0.0191282	2.72744
cg15999887	-0.0181153	6.46681e-06	0.00795737				chr6	159423743		S_Shelf	0.749789	0.0229519	3.06112	0.742381	0.0255951	3.44771	0.760015	0.0265598	3.49465	0.765768	0.0191428	2.49981
cg04897900	-0.0181119	0.000321824	0.0423968			VEPH1;VEPH1;VEPH1;VEPH1;VEPH1;VEPH1	chr3	157245108		OpenSea	0.506085	0.0267824	5.29207	0.502909	0.0265122	5.27177	0.497605	0.0317571	6.382	0.518344	0.0259411	5.00462
cg18916494	-0.0181014	2.64577e-05	0.0147525	NCKAP5;NCKAP5			chr2	134263033	Body;Body	OpenSea	0.781353	0.0266214	3.40709	0.785098	0.0250456	3.19013	0.779059	0.0174622	2.24145	0.793503	0.0217396	2.7397
cg03135474	-0.0180929	0.000197633	0.0341972		RP11-728F11,1;RP11-728F11,3;RP11-728F11,1;FXYD2	DSCAML1;RP11-728F11,1;RP11-728F11,3;RP11-728F11,1;FXYD2	chr11	117689046		OpenSea	0.61767	0.0269798	4.368	0.608945	0.0309405	5.08101	0.620936	0.0232915	3.75104	0.634952	0.0233769	3.68168
cg18724912	-0.0180883	0.000105674	0.0266784	HIP1		HIP1	chr7	75357247	Body	OpenSea	0.871977	0.0253011	2.90158	0.864331	0.0236373	2.73475	0.869843	0.0302738	3.48038	0.88627	0.0287402	3.24283
cg14266730	-0.018073	0.000314765	0.0419527				chr19	36468810		OpenSea	0.249599	0.0291376	11.6738	0.268956	0.0259172	9.63623	0.23628	0.0283786	12.0106	0.263914	0.0250081	9.47586
cg11763066	-0.0180723	2.0638e-05	0.0131175				chr6	158640499		OpenSea	0.159568	0.0219916	13.7819	0.164836	0.0258191	15.6635	0.160918	0.0249722	15.5186	0.176928	0.0235936	13.3351
cg11430077	-0.018068	0.000118062	0.0280643	GATA3;GATA3	GATA3	GATA3	chr10	8099018	Body;Body	N_Shore	0.187914	0.0286482	15.2453	0.189977	0.0325745	17.1466	0.195456	0.0386189	19.7583	0.202267	0.020554	10.1618
cg12052428	-0.0180655	0.000240088	0.0372517	SAE1;SAE1;SAE1;SAE1			chr19	47655639	Body;Body;Body;Body	OpenSea	0.260328	0.0281474	10.8123	0.260009	0.0305224	11.739	0.270895	0.0326039	12.0356	0.274913	0.0247117	8.98892
cg27207597	-0.0180553	0.00039421	0.0461499	RAB11FIP3;RAB11FIP3		RAB11FIP3	chr16	540226	Body;Body	OpenSea	0.842343	0.0283355	3.36389	0.844867	0.0257885	3.05237	0.846793	0.0177143	2.09193	0.85281	0.0291294	3.4157
cg00421144	-0.0180422	0.000272946	0.039571	CHRNA2;CHRNA2	CHRNA2;CHRNA2;CHRNA2;CHRNA2	CHRNA2;CHRNA2;CHRNA2;CHRNA2;CHRNA2;CHRNA2;CHRNA2;CHRNA2;CHRNA2;CHRNA2	chr8	27336675	5'UTR;1stExon	OpenSea	0.168523	0.0274349	16.2796	0.163442	0.0268125	16.405	0.166668	0.0317473	19.0482	0.182021	0.0253231	13.9122
cg27389322	-0.018036	7.53247e-06	0.00864442		CTD-2377D24,4	CTD-2377D24,4	chr17	46810540		N_Shore	0.126706	0.0232795	18.3729	0.131149	0.019253	14.6802	0.123261	0.0238868	19.379	0.140466	0.0226298	16.1105
cg09953291	-0.0180257	4.99804e-05	0.0193733		RP3-527G5,1	RP3-527G5,1	chr6	4347415		OpenSea	0.270497	0.0253059	9.35532	0.273298	0.0245294	8.97534	0.278812	0.0217954	7.81726	0.289107	0.0204718	7.08105
cg05615161	-0.0180245	7.2285e-05	0.0226944			RP11-434D9,1	chr5	66691942		OpenSea	0.831063	0.0250103	3.00944	0.820352	0.0278142	3.39052	0.841179	0.0242461	2.8824	0.84909	0.0229993	2.7087
cg06319091	-0.0179981	2.60067e-05	0.0146853	DNER			chr2	230241787	Body	OpenSea	0.329348	0.0241225	7.32432	0.336768	0.0296089	8.79209	0.327362	0.0244051	7.45509	0.342395	0.0216383	6.31969
cg16698913	-0.0179977	0.000101973	0.0263845				chr5	174543104		OpenSea	0.195952	0.0270551	13.807	0.202084	0.0275938	13.6546	0.200332	0.0280998	14.0267	0.21164	0.022742	10.7456
cg14879823	-0.0179975	5.24088e-05	0.0197278	NEDD9;NEDD9	NEDD9	NEDD9;NEDD9;NEDD9;NEDD9;NEDD9;NEDD9;NEDD9;NEDD9;NEDD9;NEDD9;NEDD9	chr6	11383319	TSS1500;TSS1500	OpenSea	0.757813	0.0227822	3.00632	0.75957	0.0285147	3.75406	0.758004	0.0248517	3.27857	0.770584	0.0236987	3.07542
cg01428225	-0.0179906	5.44584e-06	0.0073645	RIT2;RIT2			chr18	40510024	Body;Body	OpenSea	0.630873	0.0217228	3.44329	0.625793	0.0184219	2.94376	0.638194	0.0193914	3.03849	0.648677	0.0196976	3.03657
cg02925581	-0.0179689	0.000269625	0.0393536	MX1;MX1;MX1;MX1	MX1;MX1;MX1;MX1;MX1	MX1;MX1;MX1;MX1;MX1;MX1;MX1;MX1;MX1;MX1;MX1;TMPRSS3	chr21	42803740	5'UTR;5'UTR;TSS1500;5'UTR	OpenSea	0.341951	0.0300327	8.78274	0.345392	0.0201571	5.836	0.359199	0.0133667	3.72126	0.356974	0.0239908	6.7206
cg24689742	-0.0179675	0.000361415	0.0446095	C5orf67	AC022431,2	AC022431,2	chr5	55902629	TSS1500	OpenSea	0.716447	0.0278388	3.88568	0.730401	0.0257571	3.52642	0.719239	0.0253597	3.5259	0.732739	0.026525	3.61998
cg10398107	-0.0179334	1.3368e-05	0.0110301	SLC25A31	SLC25A31	SLC25A31	chr4	128694731	3'UTR	OpenSea	0.840041	0.0238028	2.83352	0.837817	0.0157436	1.87912	0.845476	0.0249328	2.94897	0.853579	0.0216234	2.53327
cg27328874	-0.0178686	0.000125974	0.0289326				chr1	208441084		OpenSea	0.774813	0.0292012	3.76881	0.780196	0.0258025	3.30718	0.783067	0.0337619	4.3115	0.794685	0.0228491	2.87524
cg20875821	-0.017855	0.00046718	0.049343	SERPINB2;SERPINB2	SERPINB2;SERPINB2	SERPINB2;SERPINB2;SERPINB2;SERPINB2;SERPINB2	chr18	61557735	5'UTR;5'UTR	OpenSea	0.163879	0.0296831	18.1129	0.168144	0.0279086	16.598	0.170319	0.0314184	18.4468	0.177047	0.0253308	14.3074
cg23192602	-0.0178503	1.73085e-05	0.0122263	VMAC	VMAC;CAPS	VMAC;CAPS	chr19	5910085	3'UTR	OpenSea	0.463247	0.0244374	5.27524	0.459627	0.0298985	6.50496	0.46065	0.019781	4.29415	0.479601	0.0160075	3.33767
cg14285025	-0.0178383	0.000390714	0.0460309	GAREM;GAREM			chr18	29897649	Body;Body	OpenSea	0.156663	0.0246657	15.7444	0.15904	0.0272656	17.1438	0.162734	0.0302413	18.5833	0.173889	0.0270721	15.5686
cg05185038	-0.017822	0.000392496	0.0460919	CRIP2	CRIP2	CRIP2;CRIP2;CRIP2;CRIP2	chr14	105945685	Body	Island	0.731937	0.0276875	3.78277	0.725048	0.0358519	4.94476	0.73756	0.0291975	3.95866	0.746506	0.0259826	3.48055
cg27319935	-0.0178215	0.000222434	0.0360422	THSD4			chr15	71640861	Body	OpenSea	0.775785	0.0256321	3.30402	0.774977	0.0316674	4.08623	0.782253	0.0287269	3.67233	0.793913	0.0243652	3.069
cg09365356	-0.0178132	5.24579e-06	0.00719627				chr1	200677865		OpenSea	0.798217	0.0224677	2.81473	0.793053	0.0147504	1.85995	0.803214	0.0209018	2.60227	0.81298	0.0185711	2.28432
cg05037811	-0.0178116	0.000449616	0.0485791				chr8	142037097		OpenSea	0.551223	0.0266997	4.84372	0.538068	0.0349907	6.50303	0.559137	0.0273721	4.89542	0.56848	0.024424	4.29637
cg00085123	-0.0177945	0.000137313	0.0297224		AC011747,4;AC011747,4	AC011747,4;AC011747,4	chr2	8723906		Island	0.234398	0.0255412	10.8965	0.239127	0.0287385	12.0181	0.23479	0.0294097	12.526	0.248248	0.0239178	9.63464
cg17096793	-0.0177877	0.000439148	0.0479952				chr1	40805926		OpenSea	0.186283	0.0295792	15.8787	0.198565	0.0234119	11.7905	0.195228	0.0366929	18.7949	0.199769	0.0272021	13.6167
cg13787610	-0.0177839	2.88782e-06	0.00540404	ODZ4		ODZ4	chr11	78618572	Body	S_Shelf	0.766361	0.021517	2.80769	0.763265	0.0221405	2.90076	0.777115	0.0192647	2.479	0.782476	0.0185727	2.37358
cg05145839	-0.0177821	0.000129916	0.0292148	PHF21A;PHF21A			chr11	46085860	Body;Body	OpenSea	0.520854	0.0275219	5.284	0.519107	0.0244817	4.71611	0.536109	0.0203999	3.80517	0.536061	0.0204246	3.81013
cg16008148	-0.0177708	4.03726e-05	0.0178513				chr1	221062819		S_Shore	0.168017	0.0230532	13.7207	0.181578	0.0249739	13.7538	0.174936	0.0278232	15.9048	0.183476	0.0217692	11.8649
cg04797885	-0.0177687	0.000183157	0.0330734		SLC45A4	SLC45A4;SLC45A4	chr8	142268286		S_Shelf	0.284038	0.0257611	9.06961	0.290534	0.0299159	10.2969	0.297096	0.0244389	8.22593	0.300488	0.0231541	7.70551
cg03800065	-0.0177652	0.000466512	0.049304				chr10	134808159		S_Shore	0.403886	0.0292312	7.23748	0.413577	0.0211203	5.10673	0.412722	0.029356	7.11279	0.420827	0.0233067	5.53832
cg03618113	-0.017724	0.000373599	0.0452193				chr12	90163145		OpenSea	0.27902	0.02872	10.2932	0.281904	0.027598	9.78987	0.280369	0.0318564	11.3623	0.293661	0.0235212	8.00964
cg00679832	-0.017721	0.000454452	0.0488313				chr20	49339297		OpenSea	0.301874	0.0276542	9.16085	0.306793	0.0213776	6.9681	0.311901	0.0299801	9.61206	0.320023	0.0254732	7.95979
cg08221756	-0.0177206	9.91508e-05	0.0261058		CLDN16	CLDN16	chr3	190087755		OpenSea	0.143553	0.0251309	17.5063	0.152867	0.0284009	18.5789	0.153343	0.0348445	22.7232	0.158035	0.0228567	14.4631
cg15625940	-0.0177191	0.000450628	0.048623	LOC374443	U6	U6	chr12	9777887	Body	OpenSea	0.553425	0.0269087	4.86222	0.565057	0.0234851	4.15623	0.558385	0.0321406	5.756	0.573745	0.026701	4.65382
cg00690498	-0.0177088	0.000172932	0.0323959				chr14	89345625		OpenSea	0.747777	0.0270764	3.62091	0.743281	0.0249079	3.35107	0.75324	0.0188162	2.49803	0.761076	0.0257086	3.37793
cg13787932	-0.0176911	9.27379e-05	0.0255031	LRRC14B	LRRC14B	LRRC14B	chr5	191793	1stExon	Island	0.296393	0.0265977	8.9738	0.297662	0.0220048	7.39256	0.300546	0.0271013	9.01735	0.312327	0.0196551	6.29311
cg11442280	-0.0176776	0.000271731	0.0394918		FIGN	FIGN	chr2	164461604		OpenSea	0.241811	0.0258432	10.6873	0.24774	0.0329694	13.308	0.246107	0.0287679	11.6892	0.257349	0.0236274	9.18107
cg02941852	-0.0176754	0.000131035	0.0292926	SRPK2	SRPK2	SRPK2;SRPK2;SRPK2;SRPK2;SRPK2	chr7	105030168	TSS1500	S_Shore	0.477506	0.0238871	5.00247	0.489513	0.0280713	5.73454	0.48044	0.0264369	5.50265	0.492155	0.0233153	4.73739
cg00508023	-0.0176632	0.000159662	0.0312928		RP5-1021I20,2	RP5-1021I20,2	chr14	74296957		OpenSea	0.763257	0.0262744	3.44241	0.75412	0.0321987	4.2697	0.772633	0.0200364	2.59326	0.777284	0.0227819	2.93097
cg19164400	-0.0176624	4.78601e-05	0.0190698			FBXL18	chr7	5477875		OpenSea	0.433775	0.0223168	5.1448	0.433729	0.0214017	4.93434	0.448428	0.0252524	5.63131	0.451103	0.0228368	5.06244
cg10976269	-0.0176624	5.18679e-06	0.00716603				chr4	163566262		OpenSea	0.11757	0.0188285	16.0148	0.129385	0.0218281	16.8706	0.130877	0.0227074	17.3503	0.133502	0.0220247	16.4977
cg23687901	-0.0176493	0.000351567	0.0440646	LTBP3;LTBP3;LTBP3;LTBP3;LTBP3;LTBP3	LTBP3	LTBP3;LTBP3;LTBP3;LTBP3;LTBP3	chr11	65307960	ExonBnd;ExonBnd;ExonBnd;Body;Body;Body	Island	0.122588	0.0267183	21.7953	0.12264	0.0287946	23.479	0.114303	0.0246523	21.5675	0.137294	0.029981	21.8371
cg18798289	-0.0176384	3.20396e-05	0.0159128		RP11-60A8,1;RP11-60A8,1;RP11-60A8,1	RP11-60A8,1;RP11-60A8,1;RP11-60A8,1	chr5	72530245		S_Shore	0.132529	0.0206833	15.6066	0.141598	0.0208788	14.7451	0.145689	0.0304317	20.8881	0.150175	0.0234082	15.5873
cg20278202	-0.0176278	1.90721e-06	0.00455438				chr22	35988456		OpenSea	0.702354	0.0200484	2.85446	0.697564	0.0224416	3.21714	0.703743	0.0207657	2.95075	0.715302	0.0187916	2.62709
cg27043188	-0.0176194	5.4744e-05	0.0201067	SLC26A10	SLC26A10	SLC26A10;SLC26A10;SLC26A10;SLC26A10;SLC26A10	chr12	58013414	TSS1500	Island	0.35444	0.0242267	6.83521	0.357828	0.0278354	7.77898	0.359307	0.0298331	8.30297	0.370329	0.0201571	5.44301
cg02052536	-0.0176081	0.00021713	0.0357214	LAMB1		LAMB1	chr7	107587365	Body	OpenSea	0.345534	0.0258946	7.4941	0.352039	0.0308642	8.76725	0.361649	0.0205113	5.67159	0.362566	0.0230777	6.36511
cg26909184	-0.0175924	0.000324549	0.0425643				chr3	177003632		OpenSea	0.791707	0.0267327	3.37659	0.790964	0.0320389	4.05061	0.796004	0.0157752	1.9818	0.806709	0.0259084	3.21161
cg09403155	-0.0175847	9.21447e-05	0.02543	PAPPA2;PAPPA2	PAPPA2	PAPPA2	chr1	176435886	5'UTR;5'UTR	OpenSea	0.196505	0.024253	12.3421	0.181859	0.0196305	10.7943	0.199582	0.0135823	6.80535	0.215596	0.0248928	11.546
cg11566358	-0.0175812	0.000109856	0.0271184	CTSO	CTSO	CTSO	chr4	156875336	TSS1500	S_Shore	0.112409	0.0256903	22.8543	0.115188	0.0237866	20.6502	0.111318	0.024604	22.1024	0.121972	0.0288574	23.6591
cg01361579	-0.0175769	0.000101223	0.0263161	SHB			chr9	38039369	Body	OpenSea	0.278677	0.0244178	8.76206	0.280997	0.0272526	9.69854	0.278909	0.0257752	9.24143	0.293642	0.0234797	7.99604
cg11284625	-0.0175759	0.000384226	0.0456533	CNTRL	CNTRL;CNTRL;CNTRL;CNTRL;CNTRL	CNTRL;CNTRL;CNTRL;CNTRL;CNTRL	chr9	123879532	Body	OpenSea	0.841091	0.0268994	3.19815	0.844744	0.0302068	3.57586	0.841529	0.0250199	2.97315	0.856685	0.0236943	2.76581
cg15131429	-0.0175735	0.000118875	0.0281408				chr10	82016574		OpenSea	0.339814	0.0255962	7.53241	0.346486	0.0312997	9.03344	0.341933	0.0218437	6.3883	0.355564	0.0211362	5.94443
cg08942869	-0.0175529	6.47939e-05	0.0216373	TTC1;TTC1	TTC1;Y_RNA	TTC1;Y_RNA	chr5	159435387	TSS1500;TSS1500	OpenSea	0.769023	0.0243613	3.16782	0.780696	0.0192777	2.4693	0.768079	0.0237148	3.08754	0.787373	0.0213228	2.70809
cg09168232	-0.0175498	4.20873e-05	0.0182678				chr3	194651639		OpenSea	0.17808	0.021474	12.0587	0.173095	0.0141411	8.1696	0.187932	0.0306006	16.2829	0.195972	0.0242754	12.3872
cg22864452	-0.0175429	1.36993e-05	0.0111558	CPA5;CPA5;CPA5	CPA5;CPA5;CPA5;CPA5;CPA5;CPA5;snoU13	CPA5;CPA5;CPA5;CPA5;CPA5;CPA5;CPA5;snoU13	chr7	129984231	TSS1500;TSS1500;TSS1500	OpenSea	0.891778	0.0220728	2.47515	0.888614	0.0155274	1.74737	0.885945	0.0172761	1.95002	0.905723	0.0219935	2.42828
cg19259280	-0.0175271	0.000152462	0.0307889	TRIM34;TRIM34;TRIM34;TRIM6-TRIM34;TRIM34	TRIM34;HBG2	TRIM34;TRIM34;TRIM34;HBG2	chr11	5653922	Body;5'UTR;Body;Body;1stExon	OpenSea	0.792963	0.0248621	3.13534	0.783374	0.0276429	3.5287	0.798129	0.0266682	3.34134	0.81115	0.0228861	2.82144
cg07652354	-0.0175044	5.47319e-06	0.0073645				chr17	29379641		OpenSea	0.798678	0.0224159	2.80662	0.789764	0.0249804	3.16302	0.802421	0.0205877	2.5657	0.813958	0.0174089	2.13879
cg27123016	-0.0174995	0.00014103	0.0300464	STC2	STC2	STC2	chr5	172757702	TSS1500	S_Shore	0.729321	0.0263197	3.60879	0.721674	0.0221278	3.06617	0.728291	0.0226374	3.1083	0.746139	0.0232761	3.11954
cg27528369	-0.0174986	0.00017624	0.0326623	EGFR;EGFR;EGFR;EGFR	EGFR;EGFR	EGFR;EGFR;EGFR	chr7	55201545	Body;Body;Body;Body	OpenSea	0.512191	0.024821	4.84603	0.510556	0.0308611	6.0446	0.522057	0.029027	5.56013	0.528677	0.0220836	4.17715
cg10504066	-0.0174787	0.000197617	0.0341972	ALDH1A3	ALDH1A3;ALDH1A3;ALDH1A3;ALDH1A3;ALDH1A3	ALDH1A3;ALDH1A3;ALDH1A3;ALDH1A3;ALDH1A3;ALDH1A3;ALDH1A3	chr15	101418967	TSS1500	N_Shore	0.392721	0.0281079	7.15721	0.400016	0.0283234	7.08057	0.407081	0.0264934	6.50813	0.407287	0.0203296	4.99147
cg20341077	-0.0174753	0.000108412	0.0270356	FHL2	FHL2;FHL2	FHL2;FHL2	chr2	106021029	5'UTR	OpenSea	0.32279	0.0268771	8.32649	0.340812	0.0230068	6.75057	0.331681	0.0221101	6.66606	0.338152	0.0205152	6.06686
cg02478023	-0.0174735	0.000203756	0.0346608	MIMT1;PEG3;PEG3;ZIM2;PEG3;PEG3;ZIM2;ZIM2	PEG3;ZIM2;PEG3;ZIM2;PEG3;PEG3;PEG3	PEG3;PEG3;ZIM2;PEG3;ZIM2;PEG3;PEG3;PEG3;PEG3	chr19	57351322	TSS1500;5'UTR;5'UTR;5'UTR;5'UTR;5'UTR;5'UTR;5'UTR	Island	0.489529	0.0230295	4.70442	0.482045	0.029563	6.13282	0.495994	0.0252017	5.08104	0.504651	0.0250312	4.9601
cg24054180	-0.0174674	0.000327689	0.0427454		RP11-356J5,12	RP11-356J5,12;RP11-356J5,12	chr11	112157241		N_Shelf	0.29882	0.0287068	9.60673	0.303632	0.031642	10.4212	0.303944	0.0287125	9.44663	0.314079	0.0212972	6.78082
cg06576742	-0.0174643	0.000238011	0.0371011	RASL10B	RASL10B	RASL10B	chr17	34057206	TSS1500	N_Shore	0.33809	0.026914	7.9606	0.343687	0.0236437	6.87944	0.341535	0.034244	10.0265	0.353177	0.0225711	6.39088
cg04143801	-0.0174354	0.000362195	0.0446279	LINC01572			chr16	72325223	Body	OpenSea	0.317572	0.0257689	8.11434	0.31059	0.0278394	8.96339	0.325087	0.0290307	8.93012	0.335579	0.0251087	7.48219
cg03296789	-0.0174283	0.000320507	0.0423459	KANK3	KANK3	KANK3	chr19	8399089	Body	Island	0.225385	0.028599	12.689	0.226509	0.0201032	8.8752	0.226876	0.0356685	15.7216	0.238457	0.0229313	9.61654
cg19517550	-0.0174281	4.06483e-05	0.0178867	TRIM56	TRIM56	TRIM56;TRIM56	chr7	100728140	TSS1500	N_Shelf	0.769688	0.0233529	3.03407	0.768438	0.0270871	3.52496	0.78195	0.0195764	2.50353	0.786858	0.0208776	2.65329
cg15119324	-0.0174196	0.000402801	0.0463763	FNDC3B;FNDC3B		FNDC3B;FNDC3B	chr3	171864416	Body;Body	OpenSea	0.590917	0.0285986	4.83971	0.581564	0.0286213	4.92144	0.586885	0.0262531	4.4733	0.609249	0.0233169	3.82715
cg04733196	-0.0174045	4.79359e-07	0.00248001			UNKL;UNKL	chr16	1448059		N_Shore	0.786709	0.0179977	2.28773	0.792857	0.0146997	1.85402	0.784353	0.0152203	1.94049	0.802667	0.0179049	2.23068
cg12822034	-0.0174037	0.00014307	0.0301903				chr8	103734069		OpenSea	0.285003	0.0252412	8.85646	0.284714	0.0256423	9.00633	0.293825	0.0229003	7.79384	0.301192	0.0242411	8.0484
cg01956717	-0.0173978	0.000464633	0.0492353	FAM71E2;COX6B2	FAM71E2;COX6B2;FAM71E2	FAM71E2;COX6B2;FAM71E2	chr19	55866635	3'UTR;TSS1500	S_Shore	0.129391	0.0251197	19.4137	0.13962	0.0334261	23.9408	0.132635	0.0224187	16.9025	0.147076	0.0278924	18.9646
cg26768399	-0.0173903	0.000345112	0.043841	ACTBL2	ACTBL2;CTD-2023N9,1	ACTBL2;CTD-2023N9,1	chr5	56779120	TSS1500	OpenSea	0.747157	0.0242451	3.24497	0.754281	0.0297764	3.94766	0.75177	0.0240209	3.19525	0.761954	0.026735	3.50874
cg04123958	-0.0173798	1.96504e-05	0.0129186	MYOF;MYOF	MYOF	MYOF	chr10	95093572	Body;Body	OpenSea	0.425323	0.0232335	5.46256	0.429518	0.0232431	5.41144	0.432845	0.0231111	5.33934	0.44219	0.0171206	3.87178
cg27470087	-0.0173792	0.000395293	0.0461724	RPS6KA4;RPS6KA4		RPS6KA4;RPS6KA4;RPS6KA4;RPS6KA4	chr11	64127816	Body;Body	S_Shore	0.312909	0.0283282	9.05317	0.318383	0.0274896	8.63415	0.327565	0.033445	10.2102	0.326423	0.0225289	6.90176
cg21335012	-0.0173785	0.000147482	0.0304339				chr2	30496325		OpenSea	0.217609	0.0202891	9.32365	0.214636	0.0271974	12.6714	0.224609	0.0330175	14.7	0.234218	0.0242945	10.3726
cg25433576	-0.0173764	0.000124727	0.0287933				chr18	46442145		OpenSea	0.687201	0.0263025	3.82749	0.680209	0.024486	3.59977	0.686774	0.0202308	2.94578	0.70514	0.0203169	2.88126
cg00151661	-0.017371	4.25985e-05	0.0183681	NOTCH1			chr9	139434133	Body	OpenSea	0.375344	0.0238115	6.34391	0.368117	0.0264073	7.17361	0.377819	0.0217922	5.76788	0.389083	0.0199321	5.12284
cg13054800	-0.0173278	0.000344469	0.0437984				chr4	75534053		OpenSea	0.203144	0.0268211	13.203	0.214121	0.0287749	13.4386	0.209891	0.0353878	16.86	0.218813	0.0242442	11.0799
cg20559216	-0.0173031	8.70825e-05	0.0246848	NEK5	NEK5	NEK5	chr13	52703417	TSS1500	S_Shore	0.113842	0.0202367	17.7761	0.12976	0.0266148	20.5108	0.113574	0.0153846	13.5459	0.127748	0.0257271	20.1389
cg06532163	-0.0173007	3.61463e-05	0.0168547				chr17	45867833		S_Shore	0.191636	0.02315	12.0802	0.200313	0.0270889	13.5233	0.198678	0.0188765	9.50105	0.20826	0.020528	9.85693
cg00434573	-0.017295	0.000370235	0.0450554	MKNK2;MKNK2			chr19	2041960	Body;Body	Island	0.431875	0.0287042	6.64642	0.437117	0.0186562	4.26802	0.425602	0.0252834	5.94062	0.44878	0.022109	4.92647
cg22033352	-0.0172777	0.00026124	0.0387465	LINC01350			chr1	185540193	Body	OpenSea	0.26474	0.0270534	10.2189	0.269369	0.0303965	11.2843	0.271993	0.0310863	11.4291	0.279521	0.0237978	8.51377
cg18443893	-0.0172732	0.000419839	0.0470696	LRRC14B	LRRC14B	LRRC14B	chr5	192103	1stExon	Island	0.343701	0.0287642	8.36895	0.343374	0.0250293	7.28924	0.347193	0.0306594	8.83064	0.35601	0.0227246	6.38314
cg17250296	-0.0172728	0.000206983	0.0348731	CACNB1			chr17	37331628	Body	Island	0.223549	0.0254135	11.3682	0.23058	0.0220986	9.5839	0.21715	0.0272816	12.5635	0.238059	0.0249408	10.4768
cg03316631	-0.0172649	9.99295e-05	0.0261894		AC009120,5;AC009120,6;AC009120,6	AC009120,5;AC009120,6;AC009120,6	chr16	74347168		OpenSea	0.715744	0.0241836	3.37881	0.709547	0.0303564	4.27828	0.721215	0.016805	2.3301	0.730567	0.0199222	2.72694
cg12074233	-0.0172607	6.24429e-05	0.0212813	ADAT3;SCAMP4	SCAMP4;SCAMP4;SCAMP4;ADAT3	SCAMP4;SCAMP4;SCAMP4;SCAMP4;SCAMP4;ADAT3	chr19	1904288	TSS1500;TSS1500	N_Shore	0.241113	0.0241778	10.0276	0.245491	0.0221819	9.03573	0.263363	0.0231143	8.77658	0.256643	0.021763	8.47984
cg05323272	-0.0172536	2.3209e-06	0.00494311	TTC39A	RP11-275F13,1;RP11-275F13,1;TTC39A	RP11-275F13,1;RP11-275F13,1;TTC39A;TTC39A;TTC39A	chr1	51794136	Body	N_Shore	0.88112	0.0187841	2.13184	0.882737	0.0204655	2.31842	0.876377	0.0229878	2.62305	0.892925	0.0215015	2.40799
cg25070639	-0.0172524	9.426e-06	0.00959139	VAT1			chr17	41170693	Body	N_Shelf	0.549451	0.0218823	3.98257	0.54235	0.023977	4.42096	0.542705	0.0155294	2.86148	0.565261	0.0175492	3.10462
cg07070273	-0.017242	0.000107711	0.0269347	DYNLRB2	DYNLRB2;RP11-109P11,1;DYNLRB2;DYNLRB2;DYNLRB2;RP11-525K10,3	DYNLRB2;RP11-109P11,1;DYNLRB2;DYNLRB2;DYNLRB2;DYNLRB2;DYNLRB2;RP11-525K10,3	chr16	80584461	3'UTR	OpenSea	0.850643	0.0246518	2.89802	0.85813	0.02914	3.39575	0.851119	0.0285118	3.34992	0.863387	0.0209099	2.42185
cg06484448	-0.0172385	0.000395883	0.0461724				chr1	167397535		OpenSea	0.248685	0.0283543	11.4017	0.24873	0.0165943	6.67162	0.25109	0.0181397	7.22436	0.263423	0.0258292	9.80522
cg11940526	-0.0172337	0.000130153	0.0292392			RP11-90J7,3	chr10	80311367		OpenSea	0.399318	0.0233604	5.85006	0.403511	0.0260364	6.45247	0.407101	0.0247837	6.08784	0.416172	0.0222976	5.3578
cg20554943	-0.0172274	0.000375543	0.0452373	GNAS;GNAS;GNAS;GNAS;GNAS	GNAS;GNAS;GNAS;GNAS;GNAS	GNAS;GNAS;GNAS;GNAS;GNAS;GNAS;GNAS;GNAS;GNAS;GNAS;GNAS;GNAS;GNAS;GNAS;GNAS;GNAS;GNAS;GNAS	chr20	57429025	1stExon;1stExon;1stExon;3'UTR;5'UTR	Island	0.387115	0.0250013	6.45838	0.385819	0.0253847	6.57943	0.397499	0.0255365	6.42431	0.402037	0.0254953	6.34153
cg03826564	-0.017219	2.96379e-05	0.0153935				chr15	101629310		Island	0.104407	0.0203792	19.5191	0.104904	0.031377	29.9103	0.100186	0.0234852	23.4417	0.120243	0.0220034	18.2991
cg20385220	-0.0172167	4.2674e-05	0.0183681	MOB3B			chr9	27441971	Body	OpenSea	0.879043	0.0213581	2.4297	0.892508	0.0206618	2.31502	0.883085	0.0207753	2.35258	0.892931	0.0226079	2.53187
cg25241057	-0.0172144	0.000124298	0.0287928			CDC42SE2;CDC42SE2	chr5	130593079		OpenSea	0.529088	0.0238366	4.50522	0.531513	0.0234077	4.40398	0.526531	0.016209	3.07846	0.544248	0.0229009	4.20779
cg12805860	-0.0172013	0.000102119	0.0263845				chr2	161607784		OpenSea	0.757763	0.0254381	3.357	0.755679	0.0266389	3.52515	0.761598	0.0271066	3.55917	0.772724	0.0201348	2.6057
cg25202943	-0.0171982	0.000388038	0.0458757	CACNB1			chr17	37331623	Body	Island	0.270992	0.0274962	10.1465	0.276241	0.0276802	10.0203	0.273771	0.0325717	11.8975	0.285908	0.0245723	8.59447
cg16582255	-0.0171956	8.14164e-06	0.00895239	C6;C6			chr5	41152767	Body;Body	OpenSea	0.817712	0.022139	2.70743	0.828495	0.0179696	2.16895	0.822178	0.0174015	2.11651	0.833817	0.0194135	2.32827
cg23003296	-0.0171808	1.06497e-05	0.0100773	TFDP2;TFDP2;TFDP2;TFDP2;TFDP2;TFDP2	TFDP2;TFDP2;TFDP2	TFDP2;TFDP2;TFDP2;TFDP2;TFDP2;TFDP2;TFDP2	chr3	141719907	TSS1500;5'UTR;Body;Body;Body;Body	OpenSea	0.572971	0.0236456	4.12684	0.578932	0.0152183	2.62869	0.580969	0.0192966	3.32145	0.588742	0.0180443	3.06488
cg27383030	-0.0171738	0.00032342	0.0425091				chr3	153005030		OpenSea	0.718602	0.0276971	3.8543	0.701435	0.023752	3.38621	0.732012	0.0273902	3.74178	0.733846	0.0224948	3.06533
cg00478479	-0.0171661	0.000227291	0.0363423	PRX;PRX			chr19	40904851	Body;Body	Island	0.17786	0.0271073	15.2408	0.178004	0.0324812	18.2474	0.184829	0.0269854	14.6002	0.193565	0.0216264	11.1727
cg13786801	-0.0171629	4.77259e-05	0.0190375	TACSTD2	TACSTD2	TACSTD2	chr1	59042745	1stExon	Island	0.0594946	0.0198931	33.4368	0.070794	0.0226024	31.927	0.0604595	0.026033	43.0586	0.0754029	0.0240104	31.8428
cg01535743	-0.0171585	1.25739e-05	0.0108174	LINC01095	RP11-6L6,3;RP11-6L6,3;RP11-6L6,3;RP11-6L6,3;RP11-6L6,3;RP11-6L6,3	RP11-6L6,3;RP11-6L6,3;RP11-6L6,3;RP11-6L6,3;RP11-6L6,3;RP11-6L6,3	chr4	147033171	Body	OpenSea	0.859835	0.022065	2.56619	0.85348	0.0199444	2.33683	0.862801	0.0188601	2.18592	0.874681	0.0178357	2.0391
cg17444943	-0.0171498	2.03173e-05	0.0130404	TMEM17;TMEM17	TMEM17	TMEM17;TMEM17;TMEM17;TMEM17	chr2	62733485	5'UTR;1stExon	Island	0.498196	0.020986	4.21239	0.500593	0.0242349	4.84125	0.506591	0.0230913	4.55817	0.514636	0.0194324	3.77595
cg04399632	-0.0171487	0.000108316	0.0270306	TXNDC11	RP11-490O6,2;TXNDC11;TXNDC11;TXNDC11	RP11-490O6,2;TXNDC11;TXNDC11;TXNDC11;TXNDC11;TXNDC11	chr16	11837547	TSS1500	S_Shore	0.158027	0.0233714	14.7895	0.151714	0.0200712	13.2296	0.14864	0.0205925	13.854	0.1736	0.0250942	14.4552
cg22957898	-0.0171442	1.03772e-05	0.0100143	TMPRSS4;TMPRSS4;TMPRSS4;TMPRSS4	TMPRSS4;TMPRSS4;TMPRSS4;TMPRSS4;TMPRSS4;TMPRSS4;TMPRSS4;TMPRSS4;TMPRSS4;RP11-652L8,2;TMPRSS4	TMPRSS4;TMPRSS4;TMPRSS4;TMPRSS4;TMPRSS4;TMPRSS4;TMPRSS4;TMPRSS4;TMPRSS4;TMPRSS4;TMPRSS4;TMPRSS4;TMPRSS4;TMPRSS4;TMPRSS4;TMPRSS4;RP11-652L8,2;TMPRSS4;TMPRSS4	chr11	117947877	5'UTR;1stExon;1stExon;5'UTR	OpenSea	0.31388	0.0218591	6.96417	0.324881	0.0238406	7.33827	0.317437	0.0230373	7.2573	0.327164	0.0183109	5.59685
cg11079187	-0.0171363	0.000189841	0.033561	DNAJB7;XPNPEP3;XPNPEP3	DNAJB7;XPNPEP3;XPNPEP3	DNAJB7;XPNPEP3;XPNPEP3;XPNPEP3;XPNPEP3	chr22	41257212	1stExon;3'UTR;Body	S_Shelf	0.726414	0.0231678	3.18934	0.727034	0.0343671	4.72703	0.736695	0.0283528	3.84865	0.744159	0.0240532	3.23226
cg26898121	-0.0171145	0.000285427	0.0402452		AL354936,1	AL354936,1	chr6	124063010		OpenSea	0.765346	0.0261019	3.41048	0.773319	0.0186568	2.41256	0.769692	0.0290979	3.78046	0.780595	0.0236224	3.0262
cg10548410	-0.0170928	0.000235435	0.0369472				chr5	27369586		OpenSea	0.140184	0.0245231	17.4935	0.142918	0.0326056	22.8142	0.14793	0.0242153	16.3694	0.15308	0.0245943	16.0663
cg05946942	-0.0170639	8.31353e-05	0.0241846	NAV2			chr11	19561797	Body	OpenSea	0.777416	0.0268067	3.44818	0.7836	0.0304328	3.88371	0.767528	0.0268599	3.49953	0.793288	0.0212925	2.68408
cg01349024	-0.0170397	1.45359e-05	0.0113915	MAN1C1;MAN1C1		MAN1C1	chr1	26102026	Body;Body	S_Shelf	0.549046	0.0217651	3.96417	0.541823	0.0238311	4.39832	0.553377	0.0192707	3.48237	0.563787	0.0203677	3.61266
cg14616251	-0.0170335	1.74163e-06	0.00434936	GRHL3;GRHL3;GRHL3	GRHL3;RP11-10N16,3;RP11-10N16,3;GRHL3;GRHL3;GRHL3	GRHL3;RP11-10N16,3;RP11-10N16,3;GRHL3;GRHL3;GRHL3;GRHL3	chr1	24648696	TSS1500;Body;TSS1500	Island	0.109994	0.0168155	15.2877	0.12124	0.018327	15.1163	0.110517	0.0137338	12.4269	0.124053	0.0209127	16.8579
cg20967028	-0.0170274	1.41727e-05	0.0112966	ART4;ART4	RP11-233G1,4;ART4;ART4;ART4;C12orf60	RP11-233G1,4;ART4;ART4;ART4;ART4;C12orf60;C12orf60	chr12	14996272	5'UTR;1stExon	OpenSea	0.810241	0.0204599	2.52516	0.805013	0.0304831	3.78666	0.813676	0.0233226	2.86632	0.82491	0.0196243	2.37896
cg10341756	-0.0170212	1.75675e-05	0.0122871				chr7	48934373		OpenSea	0.169083	0.022585	13.3574	0.161645	0.0139817	8.64965	0.16384	0.0189481	11.565	0.18649	0.0195978	10.5087
cg06304806	-0.0170181	0.000122227	0.0285625	BAZ2B;BAZ2B		BAZ2B;BAZ2B;BAZ2B	chr2	160189375	Body;Body	OpenSea	0.869944	0.0231717	2.66358	0.854421	0.0237452	2.7791	0.858989	0.0296093	3.44699	0.883018	0.0237593	2.6907
cg15633699	-0.0170146	0.000303772	0.0412649	LOC441869;LOC441869	RP4-758J18,7;ANKRD65;ANKRD65;ANKRD65;ANKRD65;ANKRD65;ANKRD65;ANKRD65	RP4-758J18,7;ANKRD65;ANKRD65;ANKRD65;ANKRD65;ANKRD65;ANKRD65;ANKRD65;ANKRD65	chr1	1356728	TSS200;TSS200	S_Shore	0.359345	0.0245436	6.83009	0.368641	0.0272509	7.39225	0.366042	0.0290136	7.92629	0.376677	0.0235294	6.24657
cg06956272	-0.016988	0.000161003	0.0313551				chr4	40285820		OpenSea	0.320258	0.0233879	7.30281	0.326174	0.0263286	8.07195	0.319032	0.0274179	8.59408	0.337134	0.0223541	6.63063
cg21546668	-0.0169854	0.000336344	0.0432026				chr11	15815167		OpenSea	0.311676	0.0261919	8.40357	0.309643	0.0313405	10.1215	0.31788	0.0154929	4.87383	0.330617	0.0229372	6.93767
cg21740232	-0.0169758	0.00039699	0.0461724				chr2	2581523		OpenSea	0.243598	0.0249423	10.2391	0.243879	0.0287962	11.8076	0.240518	0.0290129	12.0627	0.256633	0.025063	9.76605
cg02895582	-0.0169755	0.000283211	0.0400921				chr8	142085723		OpenSea	0.222594	0.0252259	11.3327	0.23129	0.0243783	10.5401	0.227835	0.0243463	10.6859	0.236875	0.0239156	10.0963
cg06857116	-0.0169664	0.000453424	0.0487937	ZSWIM7;ZSWIM7	ZSWIM7	ZSWIM7;ZSWIM7;ZSWIM7;ZSWIM7;ZSWIM7;ZSWIM7;ZSWIM7;ZSWIM7;ZSWIM7;ZSWIM7;ZSWIM7;ZSWIM7	chr17	15885326	Body;Body	OpenSea	0.710275	0.02826	3.97875	0.69933	0.0280012	4.004	0.704043	0.0207528	2.94767	0.726863	0.0232082	3.19292
cg01681934	-0.0169622	0.0001144	0.027616	KRT38			chr17	39595906	Body	OpenSea	0.289404	0.0236935	8.187	0.307783	0.0249669	8.11186	0.28521	0.030996	10.8678	0.304545	0.0222427	7.30358
cg08848537	-0.0169615	4.73218e-05	0.0189928	NCALD;NCALD;NCALD;NCALD;NCALD;NCALD;NCALD	NCALD;NCALD;NCALD	NCALD;NCALD;NCALD;NCALD;NCALD;NCALD;NCALD;NCALD;NCALD;NCALD;NCALD;NCALD	chr8	103109648	5'UTR;5'UTR;5'UTR;5'UTR;5'UTR;5'UTR;5'UTR	OpenSea	0.824463	0.0233946	2.83756	0.837501	0.0166835	1.99206	0.831867	0.0200928	2.41539	0.836599	0.021265	2.54184
cg01232904	-0.0169495	0.000155053	0.0309509	S100A7	S100A7;S100A7	S100A7;S100A7	chr1	153432600	5'UTR	OpenSea	0.587961	0.0249508	4.24361	0.592281	0.0318723	5.38129	0.59077	0.0272503	4.61268	0.600054	0.0259546	4.32537
cg00389386	-0.0169484	0.000282903	0.0400726	CHD5	CHD5	CHD5;CHD5	chr1	6188136	Body	Island	0.235237	0.0252544	10.7357	0.24788	0.0267809	10.804	0.237376	0.0312958	13.184	0.251864	0.0233726	9.27988
cg14857471	-0.0169442	0.000362194	0.0446279		RP11-799O21,2	RP11-799O21,2	chr10	6962119		OpenSea	0.10794	0.0256993	23.8088	0.113204	0.0213214	18.8345	0.106857	0.0200051	18.7214	0.124825	0.026082	20.8948
cg10420367	-0.0169266	8.52321e-05	0.024414		RP1-249H1,2	RP1-249H1,2	chr6	114140836		OpenSea	0.732323	0.0221056	3.01856	0.740654	0.03244	4.37992	0.729842	0.0261102	3.57751	0.747147	0.023331	3.12268
cg20196141	-0.0169266	0.000142237	0.030113	MIR7641-2;FZD3;FZD3	RN5S259	RN5S259	chr8	28386962	TSS1500;Body;Body	OpenSea	0.860936	0.0245262	2.84878	0.8658	0.0223898	2.58603	0.851409	0.0239971	2.81852	0.871446	0.0245028	2.81174
cg09575238	-0.0169227	1.0377e-07	0.00138861			GLIS3	chr9	4345101		OpenSea	0.766706	0.0184592	2.4076	0.763082	0.013214	1.73167	0.766719	0.0174838	2.28034	0.780999	0.0139673	1.78838
cg24729839	-0.0169226	0.000276429	0.0397091				chr1	225955869		OpenSea	0.491816	0.0265286	5.39401	0.486201	0.0207455	4.26685	0.488277	0.0287627	5.89066	0.509453	0.0227642	4.46836
cg06615209	-0.0169189	5.965e-05	0.0208197				chr6	164379779		OpenSea	0.215903	0.0217782	10.087	0.224386	0.0207558	9.25003	0.222837	0.0229643	10.3054	0.232808	0.0221557	9.51671
cg26877508	-0.016918	1.1981e-05	0.0105819	THSD4			chr15	71495324	Body	OpenSea	0.696759	0.022475	3.22564	0.699386	0.0194416	2.7798	0.696539	0.0214861	3.08469	0.711706	0.019211	2.69929
cg07674600	-0.0169043	1.82542e-05	0.0125192	E2F7			chr12	77426239	Body	OpenSea	0.720475	0.020898	2.90058	0.712798	0.0237137	3.32684	0.720653	0.0147309	2.0441	0.735323	0.0199835	2.71764
cg02886477	-0.0169039	0.000145602	0.0302728				chr19	47137238		N_Shore	0.160053	0.0258966	16.18	0.160652	0.0233564	14.5385	0.158157	0.0220888	13.9664	0.174193	0.0221343	12.7068
cg13426852	-0.0168996	0.000346092	0.0438818	NEDD9;NEDD9	NEDD9	NEDD9;NEDD9;NEDD9;NEDD9;NEDD9;NEDD9;NEDD9;NEDD9;NEDD9;NEDD9;NEDD9	chr6	11383329	TSS1500;TSS1500	OpenSea	0.691212	0.0248863	3.60038	0.685377	0.0322912	4.71145	0.694362	0.0246417	3.54883	0.703964	0.0232755	3.30635
cg16306259	-0.0168967	0.000329568	0.0428251				chr6	1595099		N_Shelf	0.249059	0.0235717	9.46429	0.259608	0.0316837	12.2045	0.249855	0.0254644	10.1917	0.26283	0.0253066	9.62848
cg06092694	-0.0168911	0.000290861	0.0404546				chr5	66503017		OpenSea	0.686725	0.0233498	3.40016	0.66591	0.0252159	3.78669	0.693828	0.025402	3.66113	0.704515	0.0266923	3.78874
cg04847265	-0.0168772	0.000422078	0.0471755	LTF;LTF	LTF	LTF;LTF	chr3	46482949	Body;Body	OpenSea	0.790463	0.0278718	3.52602	0.791257	0.0323628	4.09005	0.787619	0.021614	2.74422	0.804981	0.0248636	3.08872
cg18512645	-0.0168755	0.000132895	0.0293532				chr1	27849092		OpenSea	0.214673	0.0259194	12.0739	0.220472	0.0243955	11.0651	0.228133	0.0253501	11.112	0.229416	0.0208424	9.08497
cg14933200	-0.0168719	0.000275132	0.0396593				chr11	129161192		OpenSea	0.38405	0.0253238	6.59389	0.389532	0.0281228	7.21964	0.388111	0.0271583	6.99755	0.399509	0.021989	5.50401
cg12551404	-0.0168624	9.08233e-05	0.0252494				chr11	46416091		S_Shore	0.53199	0.0241883	4.54676	0.527824	0.0207083	3.92334	0.526282	0.0230246	4.37496	0.549357	0.0194524	3.54095
cg13700073	-0.0168487	1.16765e-05	0.0105494	FSCN2;FSCN2	FSCN2;FSCN2	FSCN2;FSCN2	chr17	79495324	TSS200;TSS200	Island	0.149948	0.0183705	12.2513	0.157891	0.0236445	14.9752	0.160155	0.0280648	17.5235	0.164129	0.0192348	11.7193
cg16107121	-0.0168408	0.000364925	0.0447989	LOC101927356;LOC101927356;CACNA2D1	MIR1255B1;CACNA2D1;MIR1255B1	CACNA2D1;MIR1255B1;CACNA2D1;CACNA2D1;MIR1255B1;CACNA2D1	chr7	81641586	Body;Body;Body	OpenSea	0.143018	0.0232444	16.2527	0.140776	0.0236271	16.7835	0.156813	0.0331953	21.1687	0.156835	0.0243614	15.5332
cg01117246	-0.0168345	0.000260718	0.0387163				chr2	67928394		OpenSea	0.804517	0.0260481	3.23773	0.799291	0.0232766	2.91215	0.803249	0.0194901	2.42641	0.819195	0.0254017	3.10082
cg13328459	-0.0168278	9.36564e-05	0.0256283	HLTF;HLTF;HLTF-AS1	HLTF;HLTF;HLTF;HLTF;HLTF;HLTF-AS1	HLTF;HLTF;HLTF;HLTF;HLTF;HLTF-AS1	chr3	148804535	TSS200;TSS200;Body	Island	0.0639172	0.017116	26.7784	0.0683136	0.0257992	37.7658	0.083816	0.0269128	32.1094	0.0785043	0.0315311	40.1648
cg23459573	-0.016824	6.27103e-05	0.021311	PREX2;PREX2	RP11-403D15,2;PREX2	RP11-403D15,2;PREX2;PREX2	chr8	69008421	Body;Body	OpenSea	0.16354	0.023589	14.424	0.169517	0.0251904	14.8601	0.168966	0.028063	16.6086	0.175813	0.0211788	12.0462
cg20038789	-0.0167923	0.00030422	0.0412988	HLTF;HLTF	HLTF;HLTF-AS1	HLTF;HLTF-AS1	chr3	148803510	Body;Body	N_Shore	0.0589011	0.0199652	33.8961	0.0723547	0.035995	49.748	0.0657228	0.0287934	43.8104	0.075032	0.0314617	41.931
cg05658169	-0.0167842	9.56735e-05	0.025754				chr3	193596353		OpenSea	0.755112	0.0225878	2.99132	0.746751	0.0251832	3.37237	0.760507	0.0214493	2.8204	0.769783	0.0229552	2.98204
cg16507479	-0.0167825	5.57908e-05	0.0202604	FSCN2;FSCN2;FSCN2;FSCN2	FSCN2;FSCN2;FSCN2	FSCN2;FSCN2;FSCN2	chr17	79495467	5'UTR;5'UTR;1stExon;1stExon	Island	0.35261	0.0221001	6.26757	0.3555	0.0246296	6.92817	0.365684	0.0239405	6.54679	0.367933	0.019536	5.30966
cg11091882	-0.0167806	0.000370086	0.0450554	CHL1-AS1;CHL1;CHL1;CHL1	CHL1-AS1	CHL1-AS1;CHL1;CHL1	chr3	428952	TSS1500;Body;Body;Body	OpenSea	0.132639	0.0228217	17.2059	0.141188	0.0193178	13.6823	0.134888	0.026015	19.2863	0.146441	0.026702	18.2339
cg08698885	-0.0167664	5.96066e-05	0.0208197				chr2	96767035		OpenSea	0.784639	0.0241365	3.07612	0.777534	0.0233551	3.00374	0.786739	0.0195537	2.48541	0.797622	0.019497	2.44439
cg22707746	-0.0167614	2.6562e-05	0.0147525	FIG4	FIG4	FIG4	chr6	110023769	Body	OpenSea	0.779522	0.023032	2.95463	0.78807	0.0179414	2.27663	0.779991	0.0148721	1.9067	0.794426	0.0194925	2.45365
cg05878082	-0.0167596	0.000105694	0.0266784				chr1	117395635		OpenSea	0.676254	0.0248839	3.67967	0.66836	0.0226131	3.38337	0.67248	0.0201677	2.999	0.692013	0.0209429	3.02638
cg20374917	-0.0167551	0.000287222	0.0403379	FLI1;FLI1	FLI1;FLI1;FLI1;FLI1	FLI1;FLI1;FLI1;FLI1	chr11	128603874	Body;5'UTR	OpenSea	0.336505	0.0267013	7.9349	0.337215	0.0269197	7.98296	0.352924	0.022197	6.28945	0.351135	0.0226305	6.44497
cg05985303	-0.0167438	3.77948e-05	0.0172603	WNT6	WNT6;WNT6	WNT6;WNT6	chr2	219723705	TSS1500	Island	0.225695	0.0230027	10.192	0.232796	0.0266632	11.4534	0.227271	0.0296024	13.0252	0.239295	0.0193301	8.07792
cg06254338	-0.0167135	0.000164902	0.0317981			CTNNA1;CTNNA1	chr5	137956190		OpenSea	0.554592	0.0243823	4.39644	0.546278	0.0246844	4.51865	0.559529	0.0193527	3.45876	0.572512	0.0227617	3.97576
cg16024005	-0.0167099	2.09184e-05	0.0131175	STX16;STX16;STX16;STX16;STX16;STX16;STX16;STX16;STX16-NPEPL1	STX16;STX16;STX16	STX16;STX16;STX16;STX16;STX16;STX16;STX16;STX16;STX16;STX16;STX16;STX16	chr20	57241435	5'UTR;Body;Body;Body;Body;Body;Body;Body;Body	OpenSea	0.693012	0.0218294	3.14993	0.703054	0.0181551	2.58232	0.699312	0.0210529	3.01052	0.703894	0.019957	2.83523
cg25526988	-0.0167041	4.56049e-07	0.00248001		RP5-858B6,1	RP5-858B6,1	chr1	230960481		OpenSea	0.700263	0.018559	2.65029	0.688407	0.0191561	2.78266	0.697732	0.0174532	2.50142	0.716182	0.0153433	2.14238
cg25943431	-0.0166995	0.000199209	0.0343341				chr12	28179902		OpenSea	0.386575	0.025735	6.65719	0.399179	0.023184	5.80792	0.392254	0.0268684	6.84973	0.39714	0.0218825	5.51003
cg01046644	-0.0166968	0.000418894	0.0470083	S1PR3;C9orf47;C9orf47	S1PR3;C9orf47;C9orf47;C9orf47	S1PR3;C9orf47;C9orf47;C9orf47	chr9	91605695	TSS1500;TSS200;TSS200	N_Shore	0.342302	0.0275666	8.05331	0.343216	0.0268325	7.81795	0.340826	0.0260425	7.64099	0.356901	0.0218482	6.12164
cg12719019	-0.0166957	0.00022788	0.0363632	CEP128			chr14	81035049	Body	OpenSea	0.728807	0.0254011	3.48529	0.732084	0.0231974	3.16867	0.740075	0.0208568	2.81821	0.739909	0.0227564	3.07557
cg02066476	-0.0166871	7.54649e-05	0.0231633		AC092669,6	AC092669,6	chr2	66556107		OpenSea	0.729162	0.0236398	3.24205	0.734567	0.0251535	3.42426	0.72699	0.0236805	3.25733	0.7421	0.0184545	2.4868
cg17417477	-0.0166685	0.000259416	0.0386281	SH3BP4	SH3BP4;SH3BP4;SH3BP4;SH3BP4	SH3BP4;SH3BP4;SH3BP4;SH3BP4;SH3BP4;SH3BP4;SH3BP4;SH3BP4;SH3BP4	chr2	235908561	5'UTR	OpenSea	0.329747	0.0278595	8.44876	0.339341	0.025513	7.51839	0.330613	0.028198	8.529	0.342732	0.0202002	5.89387
cg13057273	-0.016666	0.000237657	0.0370998				chr14	71358414		OpenSea	0.52534	0.0254664	4.8476	0.530782	0.0183897	3.46464	0.524238	0.0201391	3.8416	0.539339	0.0232759	4.31563
cg06352352	-0.0166613	5.43936e-05	0.0200299	C16orf70	C16orf70;C16orf70	C16orf70;C16orf70	chr16	67181466	3'UTR	N_Shore	0.775512	0.0231096	2.97991	0.770157	0.0291383	3.78342	0.772052	0.0167495	2.16947	0.791614	0.018894	2.38677
cg08921335	-0.0166496	0.000358529	0.0444365	SLC39A11;SLC39A11			chr17	70677361	Body;Body	OpenSea	0.407785	0.0256207	6.28289	0.40601	0.0222913	5.49035	0.412812	0.0235691	5.7094	0.420108	0.0259962	6.188
cg11039314	-0.0166484	0.000346869	0.0438833	AGR3	AGR3;AGR3	AGR3;AGR3;AGR3	chr7	16921699	TSS200	OpenSea	0.784095	0.0287207	3.66292	0.776915	0.0160718	2.06867	0.785409	0.0159111	2.02584	0.799984	0.0192616	2.40775
cg15231222	-0.0166449	3.41898e-06	0.00582895	CRAMP1L	CRAMP1L;CRAMP1L;CRAMP1L;LA16c-431H6,6	CRAMP1L;CRAMP1L;CRAMP1L;LA16c-431H6,6	chr16	1725361	3'UTR	N_Shelf	0.4199	0.0189033	4.50185	0.413627	0.018811	4.54782	0.427238	0.017076	3.99682	0.43621	0.0174618	4.00308
cg13177056	-0.0166408	0.000439703	0.0480287		LIPA;LIPA;LIPA	LIPA;LIPA;LIPA;LIPA;LIPA	chr10	91070193		OpenSea	0.764932	0.0279347	3.65191	0.762608	0.0227194	2.97917	0.775999	0.0255535	3.29299	0.778698	0.0246389	3.16411
cg03709925	-0.01664	5.32588e-05	0.0198282	AATK		AATK;AATK	chr17	79096151	Body	Island	0.490394	0.0238968	4.87298	0.496115	0.0204541	4.12286	0.499759	0.0194901	3.89991	0.507623	0.0186494	3.67386
cg24213896	-0.0166342	0.000325984	0.0426406				chr20	1924201		N_Shelf	0.232394	0.0259546	11.1684	0.227634	0.0205461	9.02594	0.232295	0.0253637	10.9188	0.247983	0.0239363	9.6524
cg04602081	-0.0166303	8.76985e-06	0.00928335				chr1	16498086		S_Shelf	0.374991	0.0218554	5.82824	0.381064	0.0181824	4.77149	0.380791	0.0198172	5.20421	0.387518	0.017005	4.38818
cg18506400	-0.0166232	0.00026967	0.0393536	SUSD4;SUSD4	SUSD4	SUSD4;SUSD4;SUSD4;SUSD4	chr1	223418185	Body;Body	OpenSea	0.299661	0.026193	8.74088	0.307829	0.0299449	9.72776	0.310732	0.0207364	6.6734	0.313585	0.0225896	7.20366
cg03115009	-0.0166223	0.00033441	0.0431311	SPNS3	RP13-580F15,2	RP13-580F15,2;SPNS3;SPNS3	chr17	4389731	Body	OpenSea	0.551221	0.0222954	4.04472	0.544243	0.0264033	4.85138	0.560382	0.0254617	4.54363	0.567372	0.0254668	4.48855
cg12234226	-0.0166115	0.000455914	0.0488887	BACH2;BACH2	BACH2;BACH2;BACH2	BACH2;BACH2;BACH2;BACH2;BACH2	chr6	90932450	5'UTR;5'UTR	OpenSea	0.424101	0.0246886	5.8214	0.42195	0.0382012	9.05349	0.43763	0.0163052	3.7258	0.441452	0.022905	5.18855
cg10537193	-0.0166098	0.000240072	0.0372517	PISD	PISD;PISD;PISD	PISD;PISD;PISD;PISD;PISD;PISD;PISD;PISD;PISD;PISD;PISD;PISD	chr22	32026975	TSS200	S_Shore	0.0908547	0.0231156	25.4424	0.0892201	0.0219938	24.6512	0.085437	0.0180446	21.1204	0.106984	0.0244614	22.8645
cg25074817	-0.016603	5.29795e-05	0.0198282	MED20;MED20;MED20;MED20;MED20	Y_RNA;MED20	MED20;MED20;Y_RNA;MED20;MED20	chr6	41885345	Body;Body;Body;5'UTR;5'UTR	N_Shelf	0.779155	0.0214152	2.74852	0.784604	0.024386	3.10807	0.785774	0.0197486	2.51327	0.795086	0.0206201	2.59345
cg05266989	-0.0165849	0.000320704	0.0423535		RP5-1021I20,2	RP5-1021I20,2	chr14	74296969		OpenSea	0.768928	0.0268185	3.48778	0.755781	0.03299	4.36502	0.775088	0.0232614	3.00112	0.779932	0.0209612	2.68756
cg12000458	-0.0165731	4.76412e-06	0.00690465	EPN2;EPN2;EPN2	EPN2;EPN2	EPN2;EPN2;EPN2	chr17	19192696	5'UTR;Body;Body	OpenSea	0.703384	0.0199952	2.84272	0.70041	0.0190924	2.72589	0.708887	0.0190087	2.68148	0.719322	0.0178691	2.48416
cg11771130	-0.0165623	0.000299831	0.0409959	RXRA;RXRA;RXRA	RXRA	RXRA	chr9	137331855	3'UTR;3'UTR;3'UTR	S_Shore	0.738855	0.0270951	3.66717	0.733927	0.0267657	3.64691	0.737132	0.022397	3.0384	0.753951	0.0196297	2.60357
cg26834879	-0.0165567	9.37152e-05	0.0256327				chr13	30434282		OpenSea	0.428098	0.0230951	5.39482	0.437619	0.0183557	4.19445	0.443214	0.0184536	4.16359	0.442326	0.0222141	5.02212
cg26891236	-0.0165535	0.000247202	0.0377608	CHN2;CHN2;CHN2;CHN2;CHN2		CHN2	chr7	29495985	Body;Body;Body;Body;Body	OpenSea	0.761703	0.0270102	3.54603	0.754783	0.027633	3.66105	0.764618	0.025222	3.29865	0.782877	0.0200648	2.56296
cg12385425	-0.016551	0.00036138	0.0446095	TMEM17;TMEM17	TMEM17	TMEM17;TMEM17;TMEM17;TMEM17	chr2	62733576	5'UTR;1stExon	S_Shore	0.480146	0.0247763	5.16016	0.479997	0.023666	4.93046	0.490206	0.0279738	5.70653	0.49637	0.0225122	4.53537
cg26242024	-0.0165495	0.000193117	0.0338267				chr15	101629063		N_Shore	0.099667	0.0217311	21.8037	0.105984	0.0315778	29.7948	0.104083	0.0249212	23.9435	0.113789	0.0247588	21.7585
cg14649369	-0.016527	1.10039e-05	0.0102142	MACROD2			chr20	14936125	Body	OpenSea	0.904799	0.0204551	2.26073	0.902595	0.0171583	1.901	0.909726	0.0258298	2.8393	0.920241	0.0208872	2.26976
cg19898183	-0.0165129	0.000141597	0.0300894		AP000783,1	AP000783,1	chr11	123300323		N_Shore	0.791752	0.0239803	3.02877	0.785741	0.0276476	3.51867	0.796585	0.0233883	2.93607	0.804999	0.0207503	2.57768
cg08481474	-0.016512	0.000189847	0.033561	PTPRM;PTPRM	AP005227,1	AP005227,1	chr18	8227202	Body;Body	OpenSea	0.848077	0.0250165	2.94979	0.849848	0.0225641	2.65507	0.85294	0.0137886	1.6166	0.860733	0.021493	2.49706
cg21851282	-0.0165075	6.68749e-05	0.0220153				chr13	106751175		OpenSea	0.820121	0.0219825	2.6804	0.826825	0.016873	2.0407	0.819541	0.0222112	2.7102	0.836363	0.0214024	2.55898
cg17941933	-0.0165065	0.000141831	0.030099				chr7	155640599		OpenSea	0.185629	0.024788	13.3535	0.195493	0.0248809	12.7273	0.195086	0.026162	13.4105	0.196617	0.0225211	11.4543
cg14828066	-0.0165064	0.000230773	0.0365909				chr1	151250056		N_Shelf	0.691642	0.0237897	3.43961	0.683513	0.0252693	3.69697	0.692899	0.0219915	3.17384	0.705955	0.0227583	3.22377
cg13281762	-0.0165015	3.55682e-06	0.00590353	CREG2	RFX8	RFX8	chr2	101978577	Body	OpenSea	0.782911	0.0195243	2.49381	0.785192	0.0152737	1.94521	0.788082	0.0203587	2.58332	0.798158	0.0168439	2.11035
cg16721418	-0.0165001	0.000371489	0.045097				chr2	174517573		OpenSea	0.254811	0.0245861	9.64876	0.258028	0.0287995	11.1614	0.273051	0.029431	10.7786	0.268922	0.0234946	8.73659
cg24173049	-0.0164958	7.07759e-05	0.0226022	SLC16A13	SLC16A13	SLC16A13;SLC16A13	chr17	6939795	1stExon	Island	0.135913	0.0238026	17.5131	0.14487	0.0214198	14.7855	0.136134	0.0172794	12.6929	0.151209	0.0236153	15.6176
cg25270899	-0.0164861	3.07196e-05	0.0156568	TMTC4;TMTC4			chr13	101315319	Body;Body	OpenSea	0.433097	0.0217479	5.02149	0.427173	0.0206974	4.8452	0.441635	0.0181342	4.10616	0.447818	0.0187211	4.18051
cg19820936	-0.0164841	0.000148591	0.03052	NAV2			chr11	19666057	Body	OpenSea	0.76409	0.0272409	3.56514	0.762251	0.0315155	4.13453	0.753061	0.0282398	3.75	0.778814	0.0189561	2.43397
cg01622606	-0.016479	0.00026679	0.0392422	C2orf58	CYP1B1-AS1;CYP1B1-AS1;CYP1B1-AS1	CYP1B1-AS1;CYP1B1-AS1;CYP1B1-AS1	chr2	38357409	TSS1500	OpenSea	0.777247	0.0248915	3.20252	0.780709	0.022265	2.8519	0.785038	0.0241382	3.07478	0.789895	0.0236292	2.99143
cg24843076	-0.0164785	0.00021894	0.0358611		RP11-771K4,1	RP11-771K4,1	chr12	31522771		OpenSea	0.208755	0.0247092	11.8364	0.211315	0.0241856	11.4452	0.212958	0.0279754	13.1366	0.224506	0.0214451	9.55215
cg02386822	-0.0164756	0.000187197	0.0334001	MUC1;MUC1;MUC1;MUC1;MUC1;MUC1;MUC1	MUC1;MUC1;MUC1;MUC1;MUC1	MUC1;MUC1;MUC1;MUC1;MUC1;MUC1	chr1	155162871	TSS200;TSS200;TSS200;TSS200;TSS200;TSS200;TSS200	N_Shore	0.171741	0.0247411	14.406	0.175859	0.0273993	15.5803	0.182782	0.0248334	13.5864	0.185158	0.0226902	12.2545
cg20827779	-0.0164747	2.70532e-05	0.0148395	C2orf80	C2orf80;C2orf80	C2orf80;C2orf80;C2orf80	chr2	209056051	TSS1500	OpenSea	0.884354	0.0187127	2.11597	0.889759	0.0282424	3.17417	0.889928	0.0205077	2.30442	0.898738	0.0237308	2.64046
cg00358936	-0.0164743	0.000178024	0.0327422	KISS1;KISS1	KISS1;KISS1	KISS1;KISS1	chr1	204165603	1stExon;5'UTR	OpenSea	0.434195	0.0207861	4.78726	0.441323	0.0212996	4.8263	0.43198	0.0274232	6.34824	0.448601	0.0244527	5.45089
cg06729806	-0.0164702	9.30539e-06	0.0095096	HOXC12			chr12	54350294	Body	S_Shore	0.156142	0.0201893	12.9301	0.163468	0.0106965	6.5435	0.159191	0.0178467	11.2109	0.171635	0.0213106	12.4162
cg14327711	-0.0164666	0.000328554	0.0427639	GAPT;GAPT;GAPT;GAPT	GAPT;GAPT;GAPT	GAPT;GAPT;GAPT;GAPT;GAPT;GAPT	chr5	57789847	5'UTR;5'UTR;5'UTR;5'UTR	OpenSea	0.217537	0.0227759	10.4699	0.220579	0.025201	11.4249	0.224517	0.0299039	13.3192	0.231952	0.0252535	10.8874
cg23289231	-0.0164633	0.00022426	0.0361434	PPP2R2B;PPP2R2B;PPP2R2B;PPP2R2B;PPP2R2B;PPP2R2B;PPP2R2B;PPP2R2B;PPP2R2B;PPP2R2B	PPP2R2B	PPP2R2B;PPP2R2B;PPP2R2B;PPP2R2B;PPP2R2B;PPP2R2B;PPP2R2B;PPP2R2B;PPP2R2B;PPP2R2B	chr5	146083589	Body;Body;Body;Body;Body;Body;Body;Body;Body;Body	OpenSea	0.340258	0.0251678	7.39668	0.334337	0.0239728	7.17027	0.348452	0.0211477	6.06904	0.350239	0.0233228	6.6591
cg11993334	-0.0164587	6.48507e-05	0.0216442	SERINC5;SERINC5;SERINC5;SERINC5			chr5	79418590	Body;Body;Body;Body	OpenSea	0.216723	0.0240733	11.1079	0.223117	0.0267011	11.9673	0.224267	0.0256063	11.4178	0.229205	0.0206469	9.00802
cg06759097	-0.0164473	5.8534e-05	0.0206495	BAIAP3	BAIAP3	BAIAP3;BAIAP3	chr16	1392588	Body	Island	0.191214	0.0212576	11.1172	0.201259	0.0251832	12.5128	0.195676	0.0200217	10.2321	0.203914	0.0220625	10.8195
cg13528621	-0.016442	0.00016003	0.0312928	RAB20			chr13	111201464	Body	OpenSea	0.557956	0.0249846	4.47787	0.554196	0.0193909	3.49892	0.551138	0.0205786	3.73383	0.572202	0.0213103	3.72427
cg01733438	-0.0164337	2.87636e-05	0.0152664	SEPT9	SEPT9	SEPT9	chr17	75276069	TSS1500	N_Shore	0.130475	0.0190078	14.5682	0.138317	0.0214466	15.5054	0.124357	0.0241262	19.4008	0.144347	0.0214972	14.8928
cg14152490	-0.0164306	2.59163e-05	0.0146693	SMAD3;SMAD3;SMAD3	RP11-342M21,2;SMAD3	RP11-342M21,2;SMAD3;SMAD3;SMAD3;SMAD3;SMAD3;SMAD3	chr15	67439997	5'UTR;Body;Body	OpenSea	0.381434	0.0227362	5.96071	0.387838	0.01361	3.5092	0.38732	0.0198989	5.13758	0.394961	0.0215106	5.44628
cg02330686	-0.016428	0.000103169	0.0264772	UBR4			chr1	19519950	Body	OpenSea	0.814918	0.0238038	2.92101	0.803554	0.027078	3.36978	0.815316	0.0230696	2.82953	0.830943	0.019927	2.39811
cg07741805	-0.0164248	0.000260639	0.0387163	CAPSL;CAPSL	RP11-79C6,3;CAPSL;CAPSL	RP11-79C6,3;CAPSL;CAPSL	chr5	35940037	TSS1500;TSS1500	OpenSea	0.192446	0.0253563	13.1758	0.199597	0.0281728	14.1148	0.191987	0.0277523	14.4553	0.205415	0.0226616	11.0321
cg11465767	-0.0164156	1.1752e-05	0.0105524		CTC-203F4,1;CTC-349C3,1	CTC-203F4,1;CTC-349C3,1	chr5	134527250		Island	0.0630904	0.0123513	19.5771	0.0641415	0.00798058	12.4422	0.0673028	0.0175401	26.0615	0.081797	0.0269433	32.9392
cg10671611	-0.0164138	5.15302e-06	0.007152	GDPD4			chr11	76979236	Body	OpenSea	0.737447	0.0206289	2.79734	0.730855	0.0173261	2.37067	0.73637	0.0130938	1.77815	0.751906	0.0170271	2.26453
cg05338246	-0.0164127	0.000160243	0.0312928				chr15	70482259		OpenSea	0.395204	0.0235591	5.96125	0.400155	0.0267362	6.68147	0.393769	0.0234377	5.95214	0.407534	0.0225669	5.53744
cg23936215	-0.0164107	0.000157948	0.0311613				chr17	63560528		S_Shelf	0.716316	0.0244286	3.41031	0.709855	0.0251069	3.53691	0.710819	0.0257332	3.62021	0.727781	0.019526	2.68296
cg10559416	-0.0164074	0.000256726	0.0384064	CYTIP	CYTIP;CYTIP;CYTIP	CYTIP;CYTIP;CYTIP;CYTIP;CYTIP;CYTIP;CYTIP;CYTIP;CYTIP;CYTIP	chr2	158300485	1stExon	OpenSea	0.235157	0.0243839	10.3692	0.236816	0.0289756	12.2355	0.24113	0.0330334	13.6994	0.249413	0.0219484	8.8
cg15405652	-0.0164061	0.000275391	0.0396657	CERS5;CERS5;CERS5	COX14	CERS5;CERS5;CERS5;CERS5;CERS5;CERS5;CERS5;CERS5;COX14;CERS5	chr12	50529977	Body;Body;Body	OpenSea	0.839278	0.022656	2.69946	0.840781	0.0314976	3.74622	0.8395	0.0228663	2.7238	0.855168	0.0245456	2.87026
cg16905966	-0.0163996	0.000446064	0.0483701	GNAQ			chr9	80548129	Body	OpenSea	0.297056	0.027639	9.30429	0.293508	0.0291694	9.93819	0.319774	0.0248238	7.76294	0.313818	0.0218765	6.97107
cg24207068	-0.0163901	0.000104077	0.0265513	RPTOR;RPTOR	RPTOR	RPTOR;RPTOR	chr17	78865662	Body;Body	S_Shore	0.743527	0.0231941	3.11947	0.738412	0.0275445	3.73023	0.741041	0.0197981	2.67167	0.757844	0.0193275	2.55033
cg26829395	-0.0163883	0.000313455	0.0418878			RP11-325N19,3	chr15	40217855		OpenSea	0.428716	0.0241469	5.63238	0.434703	0.0252557	5.80986	0.438003	0.0284673	6.49935	0.442574	0.0237991	5.37743
cg21265536	-0.0163863	0.000325966	0.0426406	SLC9A5	CTC-277H1,7;SLC9A5	CTC-277H1,7;SLC9A5;SLC9A5;SLC9A5;SLC9A5;SLC9A5;SLC9A5	chr16	67294700	Body	OpenSea	0.447785	0.0230032	5.1371	0.449764	0.0298983	6.64755	0.457461	0.0208986	4.56838	0.462922	0.0245534	5.304
cg05107281	-0.0163821	0.000188594	0.0334845	C11orf49;C11orf49;C11orf49;C11orf49;C11orf49;C11orf49;C11orf49	C11orf49;C11orf49	C11orf49;C11orf49;C11orf49;C11orf49;C11orf49;C11orf49;C11orf49;C11orf49;C11orf49;C11orf49;C11orf49;C11orf49	chr11	47072710	Body;Body;Body;Body;Body;Body;Body	OpenSea	0.850325	0.0243151	2.85951	0.843306	0.0201587	2.39044	0.852284	0.020559	2.41222	0.859342	0.0268779	3.12774
cg19511263	-0.0163668	4.84273e-05	0.0191172	CTSE;CTSE	CTSE	CTSE;CTSE	chr1	206327075	Body;Body	OpenSea	0.845764	0.0180172	2.13028	0.848782	0.0298438	3.51607	0.846985	0.023136	2.73157	0.859159	0.0234973	2.73492
cg11570642	-0.016366	0.000135671	0.0295794	LOC101929147	RP11-418J17,3;RP11-418J17,1	RP11-418J17,3;RP11-418J17,1	chr1	119809598	Body	OpenSea	0.76454	0.0231205	3.0241	0.764594	0.0276609	3.61773	0.76733	0.017512	2.2822	0.778631	0.0213962	2.74792
cg03228555	-0.0163406	0.000327451	0.042738	CEACAM19;CEACAM19;CEACAM19;CEACAM19	CEACAM19;CEACAM19;CEACAM19;CEACAM19	CEACAM19;CEACAM19;CEACAM19;CEACAM19	chr19	45174912	5'UTR;5'UTR;1stExon;1stExon	OpenSea	0.213939	0.0258012	12.0601	0.22507	0.0240883	10.7026	0.228304	0.0340572	14.9175	0.226577	0.024508	10.8166
cg27059151	-0.0163288	0.000406586	0.046538	IL1RAP;IL1RAP;IL1RAP;IL1RAP;IL1RAP;IL1RAP	IL1RAP;IL1RAP;IL1RAP;IL1RAP;IL1RAP	IL1RAP;IL1RAP;IL1RAP;IL1RAP;IL1RAP;IL1RAP;IL1RAP;IL1RAP	chr3	190249511	5'UTR;5'UTR;5'UTR;5'UTR;5'UTR;5'UTR	OpenSea	0.532734	0.0238427	4.47554	0.530914	0.0336073	6.33007	0.541538	0.0249267	4.60294	0.548591	0.022476	4.09703
cg05036846	-0.016325	0.00011152	0.027302	GRHL3;GRHL3;GRHL3	GRHL3;RP11-10N16,3;RP11-10N16,3;GRHL3;GRHL3;GRHL3	GRHL3;RP11-10N16,3;RP11-10N16,3;GRHL3;GRHL3;GRHL3;GRHL3	chr1	24648984	TSS1500;Body;TSS1500	Island	0.147549	0.0232697	15.7709	0.158283	0.027602	17.4384	0.150772	0.0244268	16.2011	0.160335	0.0217273	13.5512
cg05387624	-0.0163221	0.000415662	0.0469128	ITGB5	ITGB5	ITGB5;ITGB5	chr3	124531845	Body	OpenSea	0.350931	0.0252682	7.20033	0.35944	0.0293597	8.16818	0.354912	0.0350058	9.86322	0.362581	0.0233795	6.44808
cg24776480	-0.0163171	4.54295e-05	0.0187511	PRKCZ;PRKCZ;PRKCZ	PRKCZ;PRKCZ	PRKCZ;PRKCZ;PRKCZ;PRKCZ;PRKCZ;PRKCZ;PRKCZ;PRKCZ;PRKCZ;PRKCZ;PRKCZ;PRKCZ;PRKCZ;PRKCZ;PRKCZ;PRKCZ	chr1	2066446	5'UTR;Body;5'UTR	Island	0.38802	0.021996	5.66876	0.389609	0.0226876	5.82318	0.386302	0.0250753	6.49112	0.402398	0.0182187	4.52752
cg18822271	-0.0163148	4.2865e-07	0.00243798	MIR3976HG	RP11-945C19,1;RP11-945C19,1	RP11-945C19,1;RP11-945C19,1	chr18	5788101	Body	OpenSea	0.179908	0.016837	9.35864	0.196375	0.00957835	4.87757	0.187264	0.019095	10.1968	0.194745	0.0165351	8.49062
cg27222667	-0.0163132	0.000171661	0.0323419	TSC22D1;TSC22D1			chr13	45097839	Body;Body	OpenSea	0.276816	0.0257951	9.31851	0.285658	0.0218881	7.66236	0.283273	0.0253418	8.94604	0.292714	0.019157	6.54463
cg06564813	-0.0163123	6.09167e-05	0.0210854		TMEM78	TMEM78	chr1	229385062		OpenSea	0.657752	0.0213291	3.24273	0.651057	0.0206306	3.16878	0.665512	0.0235723	3.54198	0.672514	0.0200611	2.983
cg15809598	-0.0163027	1.28633e-05	0.0109214		RP1-35C21,2;RP1-35C21,2	RP1-35C21,2;RP1-35C21,2	chr1	177417891		OpenSea	0.177492	0.0221671	12.4891	0.184274	0.0200149	10.8615	0.185669	0.0217035	11.6894	0.191086	0.0176367	9.2297
cg18741810	-0.0162979	0.000321148	0.0423754				chr1	14813350		OpenSea	0.169383	0.0261954	15.4652	0.178854	0.0192367	10.7555	0.176686	0.0231321	13.0922	0.182656	0.0244022	13.3597
cg20918381	-0.0162979	0.000211042	0.0352099	CDYL;CDYL;CDYL;CDYL	CDYL	CDYL	chr6	4951325	Body;Body;Body;Body	OpenSea	0.799168	0.0260287	3.25697	0.792466	0.0245095	3.09281	0.803238	0.0201617	2.51005	0.814248	0.020973	2.57575
cg04556393	-0.0162928	0.000479544	0.0499276	ADCY10;ADCY10			chr1	167849931	Body;Body	OpenSea	0.589917	0.0263136	4.46056	0.577143	0.0299196	5.18408	0.59268	0.0266232	4.49201	0.60314	0.022776	3.77623
cg16537183	-0.0162927	8.69849e-06	0.00925568	FHAD1	FHAD1	FHAD1;FHAD1;FHAD1	chr1	15676751	Body	OpenSea	0.361068	0.0209025	5.78908	0.368375	0.0192575	5.22771	0.366967	0.0227143	6.18973	0.373704	0.0165773	4.43594
cg17104214	-0.0162908	3.28606e-05	0.0161441		AC078882,1	AC078882,1	chr2	142896633		OpenSea	0.146463	0.0220459	15.0522	0.147081	0.0245678	16.7036	0.139611	0.0246091	17.627	0.160321	0.0185769	11.5873
cg12427286	-0.0162892	7.7838e-05	0.0235325		RP11-275N1,1	RP11-275N1,1	chr10	21653244		OpenSea	0.12121	0.0242616	20.0163	0.127796	0.0252455	19.7546	0.124938	0.0302356	24.2004	0.137446	0.0191499	13.9326
cg25929111	-0.0162828	0.000231427	0.0366427				chr14	63645990		OpenSea	0.77703	0.0238617	3.07088	0.773017	0.0241941	3.12982	0.781005	0.0284852	3.64725	0.790215	0.0208506	2.63859
cg01924434	-0.0162716	0.000269399	0.0393464	C19orf24	C19orf24;C19orf24;AC004258,1	C19orf24;C19orf24;AC004258,1;C19orf24	chr19	1275121	TSS1500	Island	0.351294	0.0236541	6.7334	0.34476	0.0244231	7.08408	0.355002	0.0240033	6.76145	0.366421	0.0228311	6.23083
cg06120235	-0.0162637	0.00016812	0.0320699		RP4-676L2,1	RP4-676L2,1	chr8	29211949		S_Shore	0.80394	0.0248454	3.09045	0.795234	0.0208659	2.62387	0.797132	0.0322705	4.04833	0.817172	0.0178733	2.18722
cg00464210	-0.0162594	0.000251308	0.038117	STAG1		STAG1;STAG1	chr3	136194317	Body	OpenSea	0.759352	0.0256289	3.3751	0.757522	0.0239612	3.16311	0.753554	0.0189798	2.51871	0.771342	0.0214943	2.78661
cg27390206	-0.0162478	6.91484e-05	0.0224406	BLMH			chr17	28585657	Body	OpenSea	0.397906	0.0232046	5.83166	0.40563	0.0236961	5.84181	0.400437	0.0157774	3.94004	0.413199	0.0200582	4.85436
cg11947149	-0.0162432	8.26234e-05	0.024095				chr1	19360578		OpenSea	0.672675	0.0230831	3.43154	0.662748	0.0184106	2.77792	0.672869	0.0210609	3.13001	0.687539	0.020181	2.93525
cg01262464	-0.0162427	0.000152424	0.0307889				chr2	17717860		N_Shelf	0.7706	0.0252028	3.27054	0.766348	0.0227715	2.97144	0.77384	0.0334058	4.31689	0.783487	0.0190319	2.42912
cg00673780	-0.0162413	0.000326289	0.0426496	C3		C3;C3	chr19	6697752	Body	OpenSea	0.336644	0.0239184	7.10495	0.349929	0.0245341	7.01116	0.345387	0.0308224	8.92402	0.350807	0.0225224	6.42016
cg11127297	-0.0162219	0.000453655	0.0487937	FRAS1			chr4	79453459	Body	OpenSea	0.638	0.0257063	4.02921	0.6319	0.0274878	4.35003	0.626807	0.0377244	6.0185	0.651545	0.0225046	3.45403
cg14188774	-0.0162195	0.000150229	0.0306537				chr7	42896343		OpenSea	0.151085	0.026148	17.3068	0.154099	0.0198688	12.8936	0.158058	0.0159029	10.0614	0.166133	0.0204342	12.2999
cg12685608	-0.0162137	1.58493e-05	0.011737				chr5	148504989		OpenSea	0.211507	0.0206512	9.76383	0.216533	0.0260054	12.0099	0.216662	0.0268029	12.3708	0.226308	0.0166779	7.36957
cg10351808	-0.0162134	1.18882e-06	0.00379704	FXYD1;FXYD1	FXYD1;LGI4	FXYD1;LGI4	chr19	35632493	Body;Body	Island	0.117357	0.0192652	16.4159	0.119912	0.0180502	15.0528	0.11879	0.0195424	16.4512	0.131215	0.0159801	12.1785
cg11587784	-0.0162124	2.2263e-05	0.0135479				chr11	35868614		OpenSea	0.720949	0.0203182	2.81826	0.724135	0.0235456	3.25154	0.724643	0.0178369	2.46148	0.734247	0.019742	2.68874
cg01607932	-0.0162016	6.31768e-05	0.0213941				chr3	5027597		N_Shore	0.192768	0.024372	12.6432	0.197545	0.0205043	10.3796	0.198107	0.0292897	14.7848	0.207587	0.0183036	8.81735
cg11148327	-0.0161965	0.000418604	0.0470033				chr6	11390130		OpenSea	0.352001	0.025266	7.17781	0.360352	0.0270139	7.49654	0.363096	0.0243343	6.7019	0.365867	0.0240273	6.56722
cg05867975	-0.0161951	0.000359609	0.0444717				chr18	10131854		Island	0.233981	0.0260933	11.1519	0.251699	0.0278643	11.0705	0.243599	0.0325796	13.3743	0.247962	0.0211119	8.51415
cg24194630	-0.0161887	0.000418198	0.0469957	CCDC12;NBEAL2	CCDC12;NBEAL2	CCDC12;CCDC12;CCDC12;NBEAL2	chr3	47024689	TSS1500;Body	S_Shelf	0.634022	0.0255968	4.03721	0.629989	0.0311951	4.95169	0.622052	0.0220927	3.55158	0.645555	0.0227888	3.53011
cg23216654	-0.0161677	0.000218208	0.0357991	SAMD14	SAMD14	SAMD14;SAMD14;SAMD14;SAMD14	chr17	48195107	Body	S_Shore	0.398238	0.0236245	5.93226	0.396567	0.0197317	4.97563	0.407698	0.0241959	5.93476	0.416096	0.0216774	5.2097
cg24852135	-0.0161659	4.28237e-08	0.000843662	AUTS2;AUTS2;AUTS2		AUTS2	chr7	69597700	Body;Body;Body	OpenSea	0.811296	0.0159124	1.96136	0.820545	0.0179315	2.18532	0.809313	0.0109632	1.35464	0.825981	0.0139231	1.68565
cg18567764	-0.0161618	0.000403545	0.0464302				chr2	153155455		OpenSea	0.652198	0.0251503	3.85625	0.64536	0.0289593	4.4873	0.655593	0.0182167	2.77866	0.66898	0.0210815	3.15129
cg11850659	-0.0161569	0.000291631	0.0405				chr6	164254856		N_Shore	0.836829	0.025336	3.02762	0.845436	0.0250581	2.96392	0.836175	0.0215035	2.57165	0.851047	0.0209887	2.46622
cg03366937	-0.0161405	0.000357819	0.0443819	LRP5;LRP5			chr11	68120845	5'UTR;Body	OpenSea	0.302062	0.0264557	8.75836	0.309289	0.0252339	8.15866	0.310228	0.0248762	8.01869	0.315277	0.0203609	6.45812
cg14180983	-0.0161362	0.000207009	0.0348731	C22orf34;C22orf34	C22orf34	C22orf34;C22orf34	chr22	49819269	Body;Body	OpenSea	0.223421	0.0235489	10.5401	0.222223	0.020053	9.02382	0.231417	0.0274726	11.8715	0.237246	0.022934	9.66679
cg19884937	-0.0161281	0.000151032	0.0306836		RP3-468B3,2;RP3-468B3,2	RP3-468B3,2;RP3-468B3,2	chr6	33872665		OpenSea	0.767158	0.0251908	3.28365	0.771454	0.0208492	2.70258	0.775061	0.0239242	3.08675	0.782948	0.0219847	2.80794
cg16643706	-0.0161268	0.0002071	0.0348731	C5orf13;C5orf13	NREP-AS1;NREP	NREP-AS1;NREP	chr5	111289503	Body;Body	OpenSea	0.775161	0.0227935	2.94049	0.76037	0.0231857	3.04927	0.769676	0.0286107	3.71724	0.790846	0.020981	2.65298
cg09037813	-0.0161213	3.04884e-05	0.015635	LRRFIP1;LRRFIP1;LRRFIP1;LRRFIP1;LRRFIP1	LRRFIP1;LRRFIP1;LRRFIP1;LRRFIP1	LRRFIP1;LRRFIP1;LRRFIP1;LRRFIP1;LRRFIP1;LRRFIP1;LRRFIP1;LRRFIP1	chr2	238599761	TSS1500;TSS1500;TSS1500;TSS1500;Body	N_Shore	0.197219	0.0206975	10.4947	0.209437	0.0224696	10.7286	0.200295	0.0275801	13.7697	0.211826	0.0179222	8.46081
cg02601352	-0.0161164	1.79241e-05	0.0124023	GFRA2;GFRA2;GFRA2	GFRA2;GFRA2	GFRA2;GFRA2;GFRA2	chr8	21640100	Body;Body;Body	N_Shore	0.209466	0.0213679	10.2011	0.219429	0.0193608	8.82325	0.214826	0.02651	12.3402	0.222511	0.0183546	8.24886
cg13533448	-0.0161142	5.49667e-05	0.0201389				chr16	4210851		OpenSea	0.717171	0.0205104	2.8599	0.718311	0.0166295	2.31509	0.716032	0.0259039	3.61771	0.731869	0.0205274	2.80479
cg02132107	-0.0161101	0.000296573	0.040769	SS18L1;SS18L1;SS18L1;SS18L1		SS18L1	chr20	60725170	5'UTR;Body;Body;Body	OpenSea	0.35702	0.0261001	7.31056	0.353452	0.0204394	5.78279	0.361124	0.0227394	6.29684	0.372724	0.0207687	5.57213
cg10987960	-0.0161019	0.000144318	0.0302376	VEPH1;VEPH1;VEPH1;VEPH1	VEPH1;VEPH1;VEPH1;VEPH1	VEPH1;VEPH1;VEPH1;VEPH1;VEPH1;VEPH1;VEPH1;VEPH1;VEPH1;VEPH1	chr3	157222401	TSS1500;TSS1500;TSS1500;TSS1500	OpenSea	0.764747	0.0228945	2.99373	0.752944	0.0233863	3.10598	0.756259	0.0260688	3.44707	0.771668	0.0243702	3.15812
cg20383637	-0.0160981	0.000274697	0.0396328		AC019118,2	AC019118,2	chr2	2965744		OpenSea	0.184771	0.0241504	13.0704	0.193013	0.0261817	13.5647	0.189475	0.0238752	12.6007	0.199323	0.0223991	11.2376
cg11059359	-0.0160873	0.000154169	0.0308939				chr2	143572774		OpenSea	0.792694	0.023074	2.91083	0.804265	0.0236723	2.94335	0.791312	0.0247414	3.12664	0.808415	0.0210025	2.59798
cg03207121	-0.0160816	0.000415803	0.0469138	MAFK	MAFK	MAFK;MAFK	chr7	1576174	5'UTR	S_Shore	0.273611	0.0262978	9.61138	0.27669	0.024138	8.72383	0.275519	0.0298216	10.8238	0.287711	0.022896	7.95798
cg17391262	-0.016063	0.00016458	0.0317618				chr17	38103386		OpenSea	0.318172	0.0240844	7.56964	0.326371	0.0200209	6.13441	0.328602	0.0236638	7.20134	0.333695	0.0199395	5.97537
cg04032415	-0.0160465	0.00014334	0.0301934	HSPB8	HSPB8	HSPB8	chr12	119624036	Body	OpenSea	0.351005	0.021531	6.13411	0.361818	0.0266307	7.36026	0.356076	0.0240353	6.75004	0.365004	0.0217925	5.97048
cg02293852	-0.0160411	7.51648e-08	0.00113424	PTPRU;PTPRU;PTPRU		PTPRU	chr1	29607330	Body;Body;Body	OpenSea	0.794678	0.0175209	2.20478	0.791952	0.018053	2.27955	0.798806	0.0167831	2.10103	0.808467	0.0125542	1.55285
cg06132200	-0.0160403	0.000225957	0.036281		ITGB6	ITGB6;ITGB6	chr2	161071249		OpenSea	0.247693	0.0229579	9.26868	0.243349	0.0306418	12.5917	0.251571	0.0212417	8.44363	0.264453	0.0227409	8.5992
cg13806103	-0.0160381	0.000420596	0.0470949	SH3TC2;LOC255187	SH3TC2;SH3TC2;SH3TC2;CTC-529P8,1	SH3TC2;SH3TC2;SH3TC2;SH3TC2;CTC-529P8,1;SH3TC2;SH3TC2;CTC-529P8,1;CTC-529P8,1;CTC-529P8,1;CTC-529P8,1	chr5	148444109	TSS1500;Body	OpenSea	0.417514	0.0241105	5.77477	0.424745	0.0273298	6.4344	0.419695	0.0243318	5.7975	0.430474	0.0230159	5.34665
cg09936441	-0.0160352	0.00025343	0.0382589	LOC613266;LOC613266;MACROD2;MACROD2			chr20	15903819	Body;Body;Body;Body	OpenSea	0.799963	0.0254837	3.18561	0.807966	0.0304979	3.77465	0.80168	0.0176909	2.20673	0.812774	0.0207921	2.55817
cg12500423	-0.0160247	0.000343008	0.0436887	FAT2	FAT2	FAT2	chr5	150947352	1stExon	OpenSea	0.783038	0.0227822	2.90946	0.793948	0.0258426	3.25494	0.789341	0.022968	2.90977	0.795095	0.0254867	3.20549
cg24716530	-0.0160066	0.000478495	0.0498976	LTBP3;LTBP3;LTBP3	LTBP3	LTBP3;LTBP3;LTBP3;LTBP3;LTBP3;LTBP3	chr11	65321342	Body;Body;Body	Island	0.289203	0.0262981	9.0933	0.295801	0.0231213	7.81651	0.296692	0.0331426	11.1707	0.301777	0.0219782	7.28292
cg06226703	-0.0159975	0.000233385	0.0367564	SPATS2L;SPATS2L;SPATS2L;SPATS2L	SPATS2L;SPATS2L;SPATS2L;SPATS2L;SPATS2L;SPATS2L;SPATS2L	SPATS2L;SPATS2L;SPATS2L;SPATS2L;SPATS2L;SPATS2L;SPATS2L;SPATS2L;SPATS2L;SPATS2L;SPATS2L;SPATS2L;SPATS2L;SPATS2L;SPATS2L;SPATS2L;SPATS2L;SPATS2L	chr2	201242945	5'UTR;5'UTR;5'UTR;5'UTR	OpenSea	0.681641	0.0244506	3.58703	0.679001	0.0257294	3.78931	0.680142	0.0255477	3.75623	0.695647	0.0229545	3.29974
cg21580125	-0.0159961	2.8481e-06	0.00535797	PADI1			chr1	17536863	Body	OpenSea	0.834972	0.0194123	2.32491	0.834229	0.021838	2.61775	0.839066	0.0189039	2.25296	0.850432	0.0150864	1.77397
cg15606698	-0.0159914	8.36924e-07	0.00328908				chr5	150976354		OpenSea	0.779462	0.018074	2.31878	0.774065	0.0163736	2.11527	0.782553	0.0224399	2.86753	0.794403	0.0150964	1.90034
cg25440894	-0.0159907	0.000398354	0.0462297	ZNRF3;ZNRF3	ZNRF3;ZNRF3;ZNRF3;ZNRF3	ZNRF3;ZNRF3;ZNRF3;ZNRF3	chr22	29382602	Body;5'UTR	OpenSea	0.365784	0.0256834	7.02148	0.380126	0.0222325	5.84871	0.371777	0.0252518	6.79218	0.378658	0.0222639	5.8797
cg16125375	-0.0159717	9.10433e-05	0.0252722	PPP2R2B;PPP2R2B;PPP2R2B;PPP2R2B	PPP2R2B-IT1;PPP2R2B;PPP2R2B;PPP2R2B	PPP2R2B-IT1;PPP2R2B;PPP2R2B;PPP2R2B;PPP2R2B;PPP2R2B;PPP2R2B;PPP2R2B;PPP2R2B	chr5	146298512	5'UTR;Body;5'UTR;Body	OpenSea	0.80163	0.0223067	2.78267	0.798819	0.0285008	3.56787	0.802904	0.0180569	2.24894	0.81491	0.0195275	2.39628
cg13414746	-0.015956	0.000157439	0.0311205				chr20	55419082		OpenSea	0.204812	0.0249197	12.1671	0.209612	0.0289901	13.8304	0.215683	0.0163811	7.59498	0.2185	0.0207164	9.48118
cg08757742	-0.0159516	1.4887e-05	0.0115009	RASGRF2	RASGRF2;CTC-459I6,1	RASGRF2;RASGRF2;CTC-459I6,1	chr5	80256371	TSS200	Island	0.107065	0.0186892	17.4559	0.101793	0.0226178	22.2194	0.10763	0.0178148	16.552	0.120934	0.0196061	16.2123
cg18482892	-0.0159503	1.49298e-05	0.0115009	ARHGEF3;ARHGEF3	ARHGEF3	ARHGEF3;ARHGEF3;ARHGEF3;ARHGEF3;ARHGEF3	chr3	56833426	Body;Body	N_Shelf	0.247304	0.0197952	8.00439	0.247621	0.0192217	7.76256	0.24654	0.0261629	10.612	0.260862	0.0180802	6.93095
cg20978193	-0.0159446	0.000205831	0.0348238	SCNN1D;SCNN1D	SCNN1D;SCNN1D;SCNN1D	SCNN1D;SCNN1D;SCNN1D	chr1	1227307	3'UTR;3'UTR	N_Shore	0.214243	0.0248495	11.5987	0.223013	0.0257557	11.549	0.219509	0.0303755	13.8379	0.224091	0.0219652	9.80191
cg00375056	-0.0159332	0.000167438	0.0320087	RNU5E-1;RNU5D-1;SSBP2;SSBP2;SSBP2;SSBP2;SSBP2;SSBP2	SSBP2	SSBP2;SSBP2;SSBP2	chr5	80743956	Body;Body;Body;Body;Body;Body;Body;Body	OpenSea	0.891643	0.0228041	2.55753	0.891021	0.0243776	2.73592	0.897105	0.0180563	2.01273	0.907364	0.0221627	2.44253
cg23221723	-0.015933	1.78547e-05	0.0123663	TNFRSF10C	TNFRSF10C;TNFRSF10C	TNFRSF10C;TNFRSF10C	chr8	22963367	Body	S_Shelf	0.169609	0.022269	13.1296	0.180556	0.0229082	12.6876	0.173792	0.0253992	14.6147	0.182495	0.0171529	9.39912
cg09796583	-0.0159327	0.000200605	0.0344575	CDH23;CDH23	CDH23;CDH23;CDH23	CDH23;CDH23;CDH23	chr10	73156647	TSS200;TSS200	Island	0.212431	0.0247883	11.6689	0.219911	0.0241071	10.9622	0.216013	0.0211997	9.81405	0.227299	0.0225249	9.90981
cg21177034	-0.0159241	9.47349e-05	0.0256818	SLC12A7	SLC12A7;SLC12A7	SLC12A7;SLC12A7	chr5	1113377	TSS1500	S_Shore	0.254628	0.0242841	9.5371	0.259308	0.0231079	8.91135	0.262468	0.0265779	10.1261	0.266098	0.0196058	7.36791
cg14009561	-0.0159205	3.07108e-05	0.0156568	TNFRSF1A	TNFRSF1A;TNFRSF1A	TNFRSF1A;TNFRSF1A;TNFRSF1A;TNFRSF1A;TNFRSF1A	chr12	6443045	Body	OpenSea	0.767203	0.0217087	2.82959	0.760987	0.0185625	2.43926	0.77012	0.0225732	2.93113	0.780765	0.0192872	2.47029
cg23830205	-0.0159069	0.000172693	0.0323959	FOXP1	FOXP1	FOXP1	chr3	71127516	Body	OpenSea	0.832767	0.0222003	2.66585	0.83524	0.0214771	2.57136	0.839343	0.0242963	2.89468	0.844872	0.0232972	2.75748
cg04788987	-0.0159012	0.000122615	0.0285965	MDGA2		MDGA2	chr14	48096041	Body	OpenSea	0.39443	0.0230382	5.84088	0.401713	0.0231816	5.77068	0.409151	0.0194781	4.76061	0.406294	0.0215411	5.30185
cg18272906	-0.0158939	2.23495e-06	0.00489227				chr6	159454429		OpenSea	0.808946	0.018646	2.30497	0.80809	0.0142654	1.76532	0.804771	0.0186223	2.31399	0.822087	0.0162532	1.97706
cg18795030	-0.0158922	0.000332701	0.043043	PLEKHM2	RP11-288I21,1	RP11-288I21,1	chr1	16049804	Body	N_Shelf	0.465776	0.0236583	5.07933	0.457293	0.0268376	5.86881	0.463947	0.0206191	4.44428	0.481547	0.0215894	4.48334
cg04651298	-0.015888	0.000283989	0.0401443				chr16	89074013		S_Shelf	0.161061	0.0217715	13.5175	0.164358	0.0254691	15.4961	0.159206	0.0299638	18.8207	0.171188	0.022931	13.3953
cg13691827	-0.0158826	4.73996e-05	0.0189928	ZNF608	RP11-436H11,3;ZNF608	RP11-436H11,3;ZNF608;ZNF608	chr5	124065140	Body	OpenSea	0.894633	0.0205062	2.29213	0.886952	0.0219647	2.47642	0.895758	0.0177399	1.98043	0.90884	0.0231543	2.54768
cg08111643	-0.0158786	0.000188374	0.0334692	FDFT1;FDFT1;FDFT1;FDFT1;FDFT1;FDFT1;FDFT1;FDFT1;FDFT1	RP11-297N6,4;FDFT1;FDFT1;FDFT1;FDFT1	RP11-297N6,4;FDFT1;RP11-297N6,4;FDFT1;FDFT1;FDFT1;FDFT1;FDFT1;FDFT1;FDFT1	chr8	11660968	1stExon;5'UTR;5'UTR;Body;Body;Body;Body;5'UTR;5'UTR	S_Shore	0.0565536	0.0224761	39.7429	0.055103	0.0207218	37.6056	0.0687073	0.0178758	26.0173	0.0773411	0.0260567	33.6906
cg26267700	-0.0158748	4.76117e-05	0.0190248	TJAP1;TJAP1;TJAP1;TJAP1;TJAP1;TJAP1;TJAP1	TJAP1;TJAP1;TJAP1;TJAP1	TJAP1;TJAP1;TJAP1;TJAP1	chr6	43461898	5'UTR;5'UTR;5'UTR;5'UTR;5'UTR;5'UTR;Body	OpenSea	0.428833	0.0223087	5.20219	0.427043	0.019684	4.60937	0.431072	0.0176567	4.09599	0.443978	0.017963	4.04592
cg05702218	-0.0158534	0.000293733	0.0406283	RABGAP1L;RABGAP1L	RABGAP1L;RABGAP1L;RABGAP1L	RABGAP1L;RABGAP1L;RABGAP1L;RABGAP1L	chr1	174843909	TSS1500;Body	OpenSea	0.15482	0.0237197	15.3208	0.165245	0.0233489	14.1299	0.153646	0.0234061	15.2338	0.169323	0.023841	14.0802
cg20796496	-0.0158434	2.03696e-05	0.0130424	RHOH;RHOH;RHOH;RHOH;RHOH;RHOH;RHOH;RHOH;RHOH;RHOH;RHOH;RHOH	RHOH;RHOH	RHOH;RHOH;RHOH;RHOH;RHOH;RHOH;RHOH;RHOH;RHOH;RHOH;RHOH;RHOH;RHOH;RHOH	chr4	40243766	5'UTR;5'UTR;5'UTR;5'UTR;5'UTR;5'UTR;5'UTR;5'UTR;5'UTR;5'UTR;5'UTR;5'UTR	OpenSea	0.390674	0.0204059	5.22325	0.405234	0.01791	4.41967	0.394072	0.01512	3.83686	0.405886	0.0178964	4.40922
cg22985172	-0.0158424	6.55054e-05	0.021791	MTHFD1L			chr6	151258337	Body	OpenSea	0.809599	0.0232716	2.87446	0.809815	0.0187765	2.31861	0.822455	0.0152533	1.85461	0.823153	0.0192943	2.34396
cg26692818	-0.0158239	0.000117555	0.0280248	CLCA3P	RP4-651E10,4;CLCA3P	RP4-651E10,4;CLCA3P;CLCA3P	chr1	87108066	Body	OpenSea	0.796369	0.0231479	2.90669	0.780144	0.0199752	2.56045	0.787832	0.0256789	3.25944	0.809109	0.0189145	2.3377
cg19303142	-0.0158233	2.74167e-05	0.014946	TMF1	CTD-2013N24,2	CTD-2013N24,2	chr3	69081590	Body	OpenSea	0.845218	0.020714	2.45072	0.831228	0.0206099	2.47945	0.848103	0.0191922	2.26296	0.858664	0.0182483	2.1252
cg00814985	-0.0158142	0.000305009	0.0413621	RASA3			chr13	114801132	Body	N_Shelf	0.177813	0.0201272	11.3193	0.182599	0.0294458	16.1259	0.185147	0.0268799	14.5182	0.193125	0.0249558	12.9221
cg17754876	-0.0158013	5.33133e-05	0.0198381	SLC1A2	RP4-683L5,1;SLC1A2;SLC1A2;SLC1A2	RP4-683L5,1;SLC1A2;SLC1A2;SLC1A2	chr11	35441260	TSS200	Island	0.174036	0.0227409	13.0668	0.175055	0.0204871	11.7032	0.170513	0.0181788	10.6613	0.186056	0.0198921	10.6915
cg09236962	-0.0158006	0.000330072	0.0428749	DMRT1			chr9	928537	Body	OpenSea	0.241661	0.0237549	9.82982	0.253778	0.0239381	9.43267	0.25726	0.01773	6.89185	0.255927	0.023856	9.32143
cg22489510	-0.0157964	0.000138739	0.0298446				chr2	8675599		OpenSea	0.268403	0.0215215	8.01836	0.27801	0.0231673	8.33326	0.266487	0.0213067	7.9954	0.280304	0.0215789	7.69838
cg16821211	-0.0157951	1.89892e-05	0.0126967	TJP1;TJP1;TJP1;TJP1			chr15	30028665	Body;Body;Body;Body	OpenSea	0.786053	0.0200481	2.55048	0.774206	0.0292711	3.78079	0.792581	0.01546	1.95059	0.801674	0.0178098	2.22158
cg25912846	-0.0157933	4.05403e-05	0.0178809	ANKRD44;ANKRD44		ANKRD44	chr2	197987544	Body;Body	OpenSea	0.714334	0.0182414	2.55363	0.718034	0.0293843	4.09233	0.717087	0.0180918	2.52296	0.728214	0.0211961	2.91069
cg04041447	-0.0157806	8.39393e-07	0.00328908	NEK5	NEK5	NEK5;NEK5	chr13	52702431	5'UTR	N_Shore	0.0818274	0.0165567	20.2337	0.0861137	0.0132648	15.4038	0.0804516	0.0107622	13.3773	0.0949069	0.0186602	19.6615
cg08575883	-0.015774	0.000382439	0.0455822		RP11-298E9,6	RP11-298E9,6	chr10	3291355		OpenSea	0.253787	0.0254637	10.0335	0.244043	0.0199703	8.18308	0.25378	0.0217078	8.55378	0.263989	0.0237977	9.01463
cg10366407	-0.0157629	3.5594e-05	0.0167412	ZNF763	ZNF763;ZNF763	ZNF763;ZNF763	chr19	12075804	TSS200	N_Shore	0.0933224	0.0181258	19.4228	0.0989796	0.022526	22.7582	0.0988567	0.0178806	18.0873	0.111454	0.0223244	20.0301
cg16850027	-0.0157619	0.000130605	0.0292727	DLEU1	DLEU1	DLEU1;DLEU1;DLEU1;DLEU1;DLEU1;DLEU1;DLEU1;DLEU1;DLEU1;DLEU1;DLEU1;DLEU1	chr13	50932050	Body	OpenSea	0.12467	0.0212696	17.0607	0.133113	0.0282423	21.2168	0.132247	0.0218426	16.5165	0.139313	0.0221732	15.9161
cg25957379	-0.0157563	0.000294534	0.040663	MEGF11	MEGF11	MEGF11	chr15	66234897	Body	OpenSea	0.5278	0.0228247	4.3245	0.530088	0.0240652	4.53986	0.530833	0.0257532	4.85147	0.542002	0.0215051	3.96772
cg10141221	-0.0157495	0.000466572	0.049304		RP3-333H23,8	RP3-333H23,8	chr22	39688559		S_Shore	0.657623	0.0254954	3.8769	0.643959	0.0245958	3.81946	0.657188	0.0145128	2.20832	0.668095	0.0230874	3.4557
cg13717446	-0.0157437	0.000218906	0.0358611	LOC146880;LOC146880	AC103810,2	AC103810,2	chr17	62777761	Body;TSS200	Island	0.0678831	0.0254122	37.4352	0.0718918	0.0182343	25.3636	0.077709	0.0269827	34.7227	0.080593	0.0305144	37.8623
cg11589354	-0.015731	1.39641e-05	0.0112666		KRT223P	KRT223P;KRT223P	chr17	38876231		OpenSea	0.544001	0.0214182	3.93716	0.538601	0.0171272	3.17994	0.547864	0.021929	4.00264	0.557326	0.0154256	2.76779
cg19252584	-0.0157275	0.000144564	0.0302728	NAV2;NAV2;NAV2			chr11	19779691	Body;Body;Body	OpenSea	0.823873	0.0230527	2.7981	0.812441	0.0238179	2.93165	0.822928	0.0248498	3.01969	0.835378	0.0221206	2.64798
cg11610703	-0.015723	3.5344e-06	0.00590353				chr8	128755294		OpenSea	0.764243	0.0184318	2.41178	0.768486	0.0153369	1.99573	0.776667	0.0131177	1.68898	0.779009	0.0171925	2.20697
cg24448128	-0.0157148	8.25782e-05	0.024095	HECW1;HECW1			chr7	43506194	Body;Body	OpenSea	0.874706	0.0209096	2.39048	0.871184	0.0238431	2.73686	0.872401	0.0245422	2.81318	0.885387	0.020815	2.35095
cg01318459	-0.0157078	1.85071e-05	0.0126088	NUP214	NUP214;RP11-544A12,8;NUP214;NUP214	NUP214;NUP214;RP11-544A12,8;NUP214;NUP214;NUP214;NUP214;NUP214;NUP214;NUP214;NUP214	chr9	134065365	Body	OpenSea	0.880092	0.0198107	2.25098	0.875804	0.0195322	2.2302	0.882396	0.0230289	2.60982	0.892346	0.0179794	2.01485
cg12685397	-0.0157046	0.000276784	0.0397138	OSBPL6;OSBPL6;OSBPL6;OSBPL6	OSBPL6;OSBPL6;OSBPL6;OSBPL6;OSBPL6	OSBPL6;OSBPL6;OSBPL6;OSBPL6;OSBPL6;OSBPL6	chr2	179142589	5'UTR;5'UTR;5'UTR;5'UTR	OpenSea	0.238733	0.0227248	9.51894	0.240393	0.0249775	10.3903	0.23352	0.0211768	9.06853	0.256474	0.0234686	9.1505
[truncated: 5,091 more rows]

## Sheet: Supplementary Data 5
Supplementary Data 5. ART-associated DMRs. DMRs are ordered according to P-value by Fisher’s combined probability test starting from the most significant.
[truncated: 823 more rows]

[truncated: 29 more sheets: Supplementary Data 6, Supplementary Data 7, Supplementary Data 8, Supplementary Data 9, Supplementary Data 10, Supplementary Data 11, Supplementary Data 12, Supplementary Data 13, Supplementary Data 14, Supplementary Data 15, Supplementary Data 16, Supplementary Data 17, Supplementary Data 18, Supplementary Data 19, Supplementary Data 20, Supplementary Data 21, Supplementary Data 22, Supplementary Data 23, Supplementary Data 24, Supplementary Data 25 …]
